# Supplementary material for: Peripheral blood, lung and brain gene signatures in recovered and deceased patients with COVID-19
Source: In Silico Pharmacol. 2025 Oct 22;13(3):159. doi: 10.1007/s40203-025-00450-1 (PMC12545983; doi:10.1007/s40203-025-00450-1)
Supplement: Supplementary file 1 — Supplementary Material 1 [file 40203_2025_450_MOESM1_ESM.xlsx]

## Sheet: S1
	baseMean	log2FoldChange	lfcSE	stat	pvalue	padj
CFLAR-AS1	1468.65	-7.89791	0.644562	-12.2531	1.61616e-34	5.0775e-30
INSYN2B	887.039	-7.50035	0.618012	-12.1363	6.78587e-34	1.06596e-29
C5orf58	584.909	-7.84138	0.649328	-12.0761	1.41181e-33	1.47849e-29
LINC01890	267.469	-7.98104	0.664774	-12.0056	3.31881e-33	2.47012e-29
SEMA3F-AS1	514.129	-7.72654	0.646429	-11.9526	6.2899e-33	2.47012e-29
TMEM14EP	444.728	-8.11223	0.678693	-11.9527	6.28214e-33	2.47012e-29
PZP	799.392	-7.67533	0.642079	-11.9539	6.1968e-33	2.47012e-29
LOC124903574	340.434	-8.38923	0.701433	-11.9601	5.74724e-33	2.47012e-29
RBM5-AS1	496.301	-8.04008	0.673252	-11.9421	7.13592e-33	2.49099e-29
IMPDH1P10	1116.95	-7.60408	0.642326	-11.8383	2.47273e-32	7.76859e-29
CPB2-AS1	2383.81	-7.60082	0.64378	-11.8066	3.61058e-32	1.03121e-28
LOC105373170	406.681	-7.03656	0.597304	-11.7805	4.91813e-32	1.22654e-28
SHOC1	488.359	-7.93629	0.67383	-11.7779	5.07526e-32	1.22654e-28
LOC105371090	301.117	-7.82306	0.667161	-11.7259	9.39048e-32	2.10729e-28
VCAN-AS1	525.769	-8.24797	0.703867	-11.7181	1.02977e-31	2.15682e-28
LOC100506321	479.394	-7.46614	0.63855	-11.6923	1.39505e-31	2.73927e-28
A2M	1717.96	-7.58647	0.650399	-11.6643	1.93905e-31	3.58347e-28
ITPK1-AS1	418.006	-7.40027	0.636043	-11.6348	2.74094e-31	4.78401e-28
PRR33	2733.61	-6.7874	0.586261	-11.5774	5.36291e-31	8.06583e-28
ATP8B1	403.69	-6.53607	0.564575	-11.577	5.39143e-31	8.06583e-28
PDXP-DT	651.596	-7.19273	0.621221	-11.5784	5.30392e-31	8.06583e-28
CELF2-AS1	1225.92	-7.11879	0.616537	-11.5464	7.69682e-31	1.09914e-27
PITX1-AS1	1541.6	-6.91789	0.600161	-11.5267	9.67545e-31	1.2689e-27
ZACN	513.847	-7.05206	0.611809	-11.5266	9.69334e-31	1.2689e-27
CERKL	588.809	-7.65943	0.666091	-11.4991	1.33343e-30	1.67569e-27
MMP24	558.589	-6.40718	0.557432	-11.4941	1.41259e-30	1.7069e-27
LOC105370525	457.701	-7.31722	0.63784	-11.4719	1.82662e-30	2.12544e-27
WDFY3-AS1	241.198	-7.36394	0.643421	-11.445	2.49197e-30	2.79608e-27
TLDC2	630.696	-6.93133	0.605874	-11.4402	2.63229e-30	2.85167e-27
PTCSC1	1113.47	-6.99333	0.611897	-11.4289	2.99751e-30	3.13909e-27
LOC100129931	1080.25	-7.0997	0.621394	-11.4254	3.12075e-30	3.16273e-27
SKAP1-AS2	252.871	-8.35047	0.732114	-11.406	3.9041e-30	3.83297e-27
MYH11	1740.42	-6.42023	0.564818	-11.3669	6.1108e-30	5.81767e-27
LOC124902988	522.339	-7.26196	0.639996	-11.3469	7.68556e-30	7.10168e-27
ATP6V1C2	264.292	-6.41622	0.566144	-11.3332	8.98743e-30	8.06738e-27
LOC124902108	465.822	-6.81032	0.601764	-11.3173	1.07794e-29	9.40708e-27
SYNC	348.692	-7.06515	0.625104	-11.3024	1.27729e-29	1.08456e-26
TMEM200B	1164.35	-7.15544	0.634893	-11.2703	1.83914e-29	1.50264e-26
CHRNB2	173.888	-6.34051	0.562718	-11.2676	1.89579e-29	1.50264e-26
AIRN	268.113	-7.15907	0.635533	-11.2647	1.96099e-29	1.50264e-26
GTF2I-AS1	240.804	-7.07256	0.627808	-11.2655	1.94274e-29	1.50264e-26
LOC124902280	169.039	-6.83936	0.607686	-11.2548	2.19421e-29	1.64132e-26
LHFPL5	436.635	-6.93289	0.616302	-11.2492	2.33786e-29	1.70811e-26
ANKRD36BP1	269.07	-7.71653	0.686802	-11.2354	2.73103e-29	1.90365e-26
CERS6-AS1	156.351	-7.46527	0.664529	-11.2339	2.77867e-29	1.90365e-26
TBC1D22A-AS1	168.981	-7.06932	0.629299	-11.2336	2.78728e-29	1.90365e-26
SNX32	975.775	-6.4256	0.572343	-11.2268	3.01036e-29	1.97034e-26
RNF213-AS1	1345.01	-6.75025	0.601189	-11.2282	2.96529e-29	1.97034e-26
FARP1	1002.84	-5.7556	0.515508	-11.1649	6.0563e-29	3.82082e-26
TSPAN16	280.72	-6.35856	0.569532	-11.1645	6.08082e-29	3.82082e-26
LCMT1-AS2	213.01	-6.14892	0.551356	-11.1524	6.97276e-29	4.29536e-26
ELMO1-AS1	160.765	-6.92534	0.621984	-11.1343	8.54366e-29	5.16185e-26
NUCB1-AS1	354.74	-6.99794	0.628676	-11.1312	8.8399e-29	5.24006e-26
GCNT7	186.517	-6.94541	0.624096	-11.1288	9.08953e-29	5.28825e-26
LOC100505716	144.69	-7.0227	0.63261	-11.1012	1.23835e-28	6.94739e-26
NUTM2G	179.655	-5.95789	0.536647	-11.1021	1.22581e-28	6.94739e-26
LOC400541	341.242	-6.52052	0.587519	-11.0984	1.27717e-28	7.03947e-26
CYP3A5	199.144	-6.71868	0.605972	-11.0874	1.44364e-28	7.8198e-26
PHACTR2-AS1	131.787	-7.49635	0.676335	-11.0838	1.5039e-28	8.00813e-26
SLC13A4	219.542	-5.94162	0.536447	-11.0759	1.64241e-28	8.59993e-26
CFAP126	94.6788	-8.13928	0.735355	-11.0685	1.78334e-28	9.12985e-26
KY	1817.43	-6.05878	0.547506	-11.0662	1.83079e-28	9.12985e-26
RLIMP1	118.075	-8.16041	0.737327	-11.0676	1.80234e-28	9.12985e-26
B3GAT2	239.945	-6.50007	0.587492	-11.0641	1.8733e-28	9.19584e-26
THRIL	155.842	-6.94907	0.628386	-11.0586	1.99184e-28	9.62732e-26
SPDYE2	262.366	-7.09757	0.641916	-11.0569	2.03077e-28	9.64326e-26
LOC101927911	347.829	-6.83583	0.618307	-11.0557	2.05652e-28	9.64326e-26
SLC8A1-AS1	243.738	-6.12262	0.554157	-11.0485	2.22854e-28	1.02962e-25
IL24	394.529	-6.90621	0.626178	-11.0292	2.7645e-28	1.25873e-25
RCC2-AS1	121.462	-7.37887	0.669112	-11.0279	2.80482e-28	1.25884e-25
LOC100652999	238.096	-6.99959	0.635346	-11.017	3.16541e-28	1.40067e-25
WNT4	231.255	-5.9696	0.544488	-10.9637	5.71169e-28	2.46236e-25
KCNJ13	114.667	-8.34053	0.760879	-10.9617	5.83839e-28	2.46236e-25
CNTD1	340.367	-7.3107	0.666967	-10.9611	5.87778e-28	2.46236e-25
GREB1L	128.519	-5.35745	0.48877	-10.9611	5.87824e-28	2.46236e-25
FAM184B	515.693	-5.8863	0.537355	-10.9542	6.34256e-28	2.6219e-25
ABALON	4200.33	-6.87402	0.62773	-10.9506	6.60041e-28	2.69305e-25
OSMR	170.881	-6.38094	0.583199	-10.9413	7.31738e-28	2.93272e-25
TAF5LP1	373.234	-7.45074	0.68102	-10.9406	7.3745e-28	2.93272e-25
GTF3C2-AS1	182.825	-6.7244	0.615585	-10.9236	8.89069e-28	3.46803e-25
PPT2-EGFL8	261.713	-5.72281	0.523919	-10.9231	8.94136e-28	3.46803e-25
LHX4	328.043	-6.33742	0.580756	-10.9124	1.00612e-27	3.85478e-25
LOC105371414	398.304	-6.24936	0.573051	-10.9054	1.08604e-27	4.11087e-25
RBPMS	261.327	-5.28249	0.484471	-10.9036	1.10763e-27	4.14268e-25
LOC100131635	357.421	-7.45568	0.68395	-10.9009	1.14118e-27	4.21794e-25
UNC5A	291.792	-5.89672	0.541081	-10.898	1.17781e-27	4.3027e-25
MTMR7	150.447	-6.14487	0.564076	-10.8937	1.23533e-27	4.46095e-25
GPX2	201.648	-6.78642	0.624437	-10.8681	1.63617e-27	5.84132e-25
EDDM13	142.966	-5.07626	0.467131	-10.8669	1.6574e-27	5.85062e-25
CTBP1-AS	666.573	-6.03918	0.556477	-10.8525	1.93982e-27	6.77147e-25
NOP53-AS1	193.231	-6.60455	0.608696	-10.8503	1.9869e-27	6.85961e-25
SPATA21	437.211	-6.02732	0.555868	-10.8431	2.1512e-27	7.34612e-25
PLEKHG6	330.225	-6.14703	0.567047	-10.8404	2.21418e-27	7.47987e-25
CSNK1G2-AS1	170.878	-6.95788	0.64214	-10.8355	2.3377e-27	7.81315e-25
MASP2	139.666	-5.76193	0.531882	-10.8331	2.39897e-27	7.93352e-25
SPDYE1	225.29	-6.37705	0.588827	-10.8301	2.47892e-27	8.11252e-25
SNX10-AS1	273.394	-7.32498	0.676632	-10.8257	2.60223e-27	8.42829e-25
TMEM262	225.754	-6.22765	0.575492	-10.8214	2.72483e-27	8.73529e-25
KRT18P57	120.173	-7.53886	0.696755	-10.82	2.7691e-27	8.78756e-25
LOC101929452	86.1004	-6.68201	0.617651	-10.8184	2.81593e-27	8.80424e-25
PXN-AS1	2698.05	-5.87692	0.543275	-10.8176	2.84189e-27	8.80424e-25
ABHD12B	269.308	-6.47892	0.598954	-10.817	2.85843e-27	8.80424e-25
GRIP2	312.234	-5.51331	0.509905	-10.8124	3.00649e-27	9.0822e-25
LINC00612	401.594	-6.65603	0.615565	-10.8129	2.99127e-27	9.0822e-25
NRIP2	299.936	-6.37318	0.590313	-10.7963	3.58443e-27	1.0725e-24
HNRNPA3P15	149.538	-7.24862	0.671835	-10.7893	3.86789e-27	1.14639e-24
DPYD-AS1	177.378	-7.3061	0.677577	-10.7827	4.15549e-27	1.22012e-24
SYT2	273.257	-5.96374	0.553378	-10.777	4.42176e-27	1.28628e-24
SLC12A5-AS1	323.518	-7.00874	0.650545	-10.7736	4.58519e-27	1.32159e-24
ARAP1-AS2	461.734	-6.25471	0.581026	-10.765	5.03858e-27	1.43906e-24
MAB21L2	91.6953	-6.01865	0.559229	-10.7624	5.17987e-27	1.46609e-24
SMARCA5-AS1	270.951	-5.80318	0.539913	-10.7484	6.03191e-27	1.692e-24
GSN-AS1	212.689	-6.01718	0.559952	-10.7459	6.19604e-27	1.72266e-24
SERPIND1	105.466	-6.03801	0.563007	-10.7246	7.80403e-27	2.1507e-24
LOC101927793	269.409	-5.79539	0.54065	-10.7193	8.26271e-27	2.2573e-24
MEGF11	334.599	-5.40408	0.504643	-10.7087	9.26211e-27	2.50852e-24
DCDC2B	129.844	-6.16778	0.576497	-10.6987	1.03202e-26	2.7712e-24
DPP9-AS1	231.203	-5.85522	0.547629	-10.6919	1.11016e-26	2.95575e-24
CCDC39	228.117	-6.83399	0.639362	-10.6888	1.14902e-26	3.03352e-24
MEF2C-AS2	158.604	-6.73109	0.629817	-10.6874	1.16634e-26	3.05359e-24
LOC105371729	329.98	-6.22067	0.582319	-10.6826	1.22788e-26	3.18812e-24
TEX56P	115.456	-6.27596	0.587761	-10.6777	1.29388e-26	3.33196e-24
TMEM184A	218.638	-5.04454	0.472572	-10.6747	1.33758e-26	3.41649e-24
CEMIP	275.566	-4.87693	0.45705	-10.6704	1.39965e-26	3.54619e-24
MTND5P24	109.01	-9.47791	0.888354	-10.6691	1.42039e-26	3.56994e-24
TMEM132A	274.148	-5.23531	0.490751	-10.668	1.43758e-26	3.58448e-24
SLC10A1	133.727	-7.03391	0.659995	-10.6575	1.60829e-26	3.97855e-24
KLRK1-AS1	914.778	-6.4869	0.609107	-10.6499	1.7464e-26	4.28645e-24
CC2D2A	760.87	-5.66585	0.53251	-10.6399	1.94363e-26	4.73357e-24
ESRP2	155.288	-5.44083	0.511437	-10.6383	1.97666e-26	4.77698e-24
SPDYE3	158.295	-6.55439	0.616224	-10.6364	2.0185e-26	4.80418e-24
CARS1-AS1	153.663	-6.43456	0.604922	-10.637	2.00485e-26	4.80418e-24
SPDYE5	156.217	-6.13647	0.577125	-10.6328	2.09685e-26	4.95313e-24
EDRF1-AS1	106.677	-6.11292	0.575066	-10.6299	2.16257e-26	5.07027e-24
CHRNG	276.726	-5.79827	0.545562	-10.6281	2.20658e-26	5.13513e-24
MIR3661	166.002	-6.60248	0.621314	-10.6266	2.24055e-26	5.17584e-24
PPIAP51	83.757	-6.43917	0.60621	-10.622	2.35431e-26	5.39894e-24
LOC101928988	93.055	-6.73063	0.634041	-10.6155	2.52565e-26	5.74987e-24
ASB14	151.675	-6.85477	0.645965	-10.6117	2.63024e-26	5.94491e-24
RHOQ-AS1	162.888	-5.36527	0.505962	-10.6041	2.85228e-26	6.40071e-24
DIAPH1-AS1	132.763	-7.82719	0.738199	-10.6031	2.88288e-26	6.42352e-24
CASKIN1	151.561	-5.35757	0.505425	-10.6001	2.9756e-26	6.58341e-24
C4orf19	76.8585	-5.75987	0.543564	-10.5965	3.09385e-26	6.79716e-24
PPL	583.576	-5.62498	0.530981	-10.5936	3.19217e-26	6.96448e-24
LINC02312	78.26	-6.62165	0.625166	-10.5918	3.25184e-26	7.04574e-24
SEZ6	150.933	-5.35632	0.50585	-10.5887	3.36073e-26	7.23179e-24
MKNK1-AS1	209.276	-6.2172	0.587642	-10.5799	3.6932e-26	7.89315e-24
COL10A1	160.866	-5.95756	0.563543	-10.5716	4.03464e-26	8.50714e-24
SPRN	113.578	-5.88422	0.556592	-10.5719	4.02428e-26	8.50714e-24
LOC729558	79.8009	-6.24233	0.590606	-10.5694	4.13313e-26	8.65671e-24
LOC124902324	72.0385	-8.42257	0.797831	-10.5568	4.72332e-26	9.82732e-24
KIZ-AS1	63.872	-6.08566	0.576549	-10.5553	4.80046e-26	9.9221e-24
PDGFRL2P	170.103	-6.62404	0.627945	-10.5488	5.14681e-26	1.05685e-23
MIR1260B	102.864	-6.19138	0.587237	-10.5432	5.45843e-26	1.11355e-23
LOC100128494	1774.41	-5.41849	0.514465	-10.5323	6.1331e-26	1.24312e-23
LAMB1	102.511	-5.01828	0.476687	-10.5274	6.4578e-26	1.30054e-23
HCRTR1	93.7511	-5.13902	0.488484	-10.5203	6.96163e-26	1.39308e-23
RBM12B-AS1	160.995	-7.09315	0.674652	-10.5138	7.46356e-26	1.4686e-23
ZNF225-AS1	373.576	-6.02883	0.573432	-10.5136	7.47926e-26	1.4686e-23
MIR12136	1335.29	-5.48178	0.521374	-10.5141	7.43829e-26	1.4686e-23
MYCBP2-AS1	400.023	-5.84944	0.55648	-10.5115	7.64687e-26	1.49218e-23
ERVW-1	82.859	-5.82721	0.554424	-10.5104	7.73829e-26	1.5007e-23
ARHGEF38	62.0354	-6.0944	0.579952	-10.5085	7.898e-26	1.513e-23
F2RL2	168.049	-7.23637	0.688599	-10.5088	7.86701e-26	1.513e-23
MTCYBP11	73.089	-9.89865	0.942298	-10.5048	8.21016e-26	1.56326e-23
ENO3	3646.08	-5.35979	0.510277	-10.5037	8.30643e-26	1.57207e-23
MYH10	908.514	-5.24717	0.49981	-10.4983	8.79264e-26	1.65412e-23
KDELR3	162.72	-6.43099	0.613701	-10.479	1.07845e-25	2.01676e-23
TTYH1	143.487	-5.13879	0.490721	-10.4719	1.16261e-25	2.16128e-23
CSNK1A1L	158.114	-7.09552	0.67777	-10.4689	1.20019e-25	2.21802e-23
CLMAT3	29.268	-5.08275	0.485946	-10.4595	1.32554e-25	2.43534e-23
DEPP1	238.993	-5.24084	0.501123	-10.4582	1.34375e-25	2.44239e-23
CHGA	143.152	-5.77033	0.551755	-10.4581	1.34492e-25	2.44239e-23
MBNL1-AS1	1349.39	-5.12094	0.48983	-10.4545	1.39697e-25	2.52233e-23
LOC400627	97.4841	-5.38372	0.514996	-10.4539	1.40622e-25	2.52452e-23
LOC101928317	277.154	-6.76465	0.647168	-10.4527	1.42405e-25	2.54201e-23
LOC102723604	79.8015	-7.91988	0.757885	-10.45	1.46548e-25	2.60118e-23
GRIK1	69.069	-5.57753	0.533833	-10.4481	1.49515e-25	2.63894e-23
FAM87B	73.6297	-6.16795	0.590609	-10.4434	1.57122e-25	2.74868e-23
MLANA	140.772	-7.07099	0.677093	-10.4432	1.57483e-25	2.74868e-23
NNAT	157.367	-6.48828	0.621671	-10.4369	1.68302e-25	2.92129e-23
MAP3K5-AS1	119.905	-7.94808	0.761607	-10.4359	1.6994e-25	2.93352e-23
VASN	363.48	-5.49581	0.526777	-10.4329	1.75459e-25	3.01224e-23
TNS2-AS1	1050.76	-5.72658	0.548941	-10.432	1.77038e-25	3.02282e-23
LINC02603	196.532	-6.56803	0.630236	-10.4215	1.97734e-25	3.35795e-23
ARSD-AS1	42.5778	-7.17524	0.689139	-10.4119	2.18843e-25	3.69645e-23
AP4B1-AS1	164.562	-6.77357	0.651345	-10.3994	2.49594e-25	4.19332e-23
RARRES1	46.3316	-6.05646	0.582772	-10.3925	2.68221e-25	4.48229e-23
LOC613206	49.5689	-6.12849	0.58977	-10.3913	2.7156e-25	4.51407e-23
PRMT5-AS1	180.47	-5.69628	0.548289	-10.3892	2.77688e-25	4.5676e-23
LOC124903285	180.47	-5.69628	0.548289	-10.3892	2.77688e-25	4.5676e-23
ND6	6634.15	-4.35042	0.418936	-10.3844	2.91878e-25	4.776e-23
VAC14-AS1	239.65	-5.35435	0.515758	-10.3815	3.00971e-25	4.89928e-23
GNAT2	123.588	-5.42119	0.522243	-10.3806	3.03886e-25	4.92123e-23
APC2	423.807	-5.03951	0.48559	-10.3781	3.11832e-25	5.02402e-23
IKBKE-AS1	113.982	-6.48831	0.625898	-10.3664	3.52531e-25	5.65075e-23
CTAGE7P	64.3351	-6.60317	0.637302	-10.3611	3.72546e-25	5.94126e-23
LOC124901882	198.02	-5.93827	0.573378	-10.3566	3.90455e-25	6.19542e-23
GNG12-AS1	73.9099	-6.31272	0.609707	-10.3537	4.02652e-25	6.35685e-23
SERINC4	232.973	-5.91564	0.571647	-10.3484	4.25524e-25	6.68434e-23
RPS2P50	63.8523	-7.17785	0.693735	-10.3467	4.33241e-25	6.73818e-23
TAC4	109.829	-6.18039	0.597329	-10.3467	4.33139e-25	6.73818e-23
PCAT2	106.088	-4.58957	0.443657	-10.3449	4.41552e-25	6.83361e-23
SPDYE6	134.896	-6.08223	0.58801	-10.3437	4.46732e-25	6.87989e-23
POU5F1P4	63.0819	-7.29939	0.705886	-10.3408	4.60909e-25	7.0636e-23
MFSD13B	34.8299	-6.34338	0.613468	-10.3402	4.63602e-25	7.07038e-23
NCF4-AS1	203.482	-6.16176	0.596088	-10.337	4.7934e-25	7.27509e-23
LOC286059	131.241	-6.51686	0.630516	-10.3358	4.85559e-25	7.29894e-23
SCRT2	141.572	-5.79301	0.560468	-10.336	4.84268e-25	7.29894e-23
FABP5P3	133.231	-5.34321	0.51725	-10.33	5.15446e-25	7.71131e-23
ZBED2	163.068	-6.48288	0.627702	-10.3279	5.26755e-25	7.84315e-23
RFTN2	63.3458	-5.42142	0.525342	-10.3198	5.73559e-25	8.49977e-23
RNF39	137.844	-6.15921	0.596901	-10.3186	5.80391e-25	8.52062e-23
VSIG2	85.5006	-4.56466	0.442356	-10.319	5.78362e-25	8.52062e-23
CIBAR1	441.987	-5.88393	0.570489	-10.3138	6.10114e-25	8.88091e-23
LOC100288123	161.194	-5.73631	0.55618	-10.3138	6.10585e-25	8.88091e-23
LNX1	127.554	-5.31913	0.515849	-10.3114	6.25812e-25	9.06042e-23
STARD5	2697.14	-5.3853	0.522662	-10.3036	6.78689e-25	9.73624e-23
APOBEC3B-AS1	119.564	-7.31163	0.709604	-10.3038	6.77185e-25	9.73624e-23
OPRM1	73.3878	-5.24341	0.508934	-10.3027	6.84907e-25	9.78079e-23
MTND4P22	72.1849	-9.8908	0.960366	-10.299	7.12062e-25	1.01226e-22
HEATR4	112.173	-4.89331	0.475271	-10.2958	7.35859e-25	1.04137e-22
PP2D1	120.188	-7.67549	0.745606	-10.2943	7.47592e-25	1.0525e-22
RUFY1-AS1	117.692	-4.76071	0.462477	-10.2939	7.50419e-25	1.0525e-22
ANGPTL2	62.83	-5.03191	0.489109	-10.2879	7.98755e-25	1.11531e-22
DNAAF1	83.3669	-4.51195	0.438688	-10.2851	8.22559e-25	1.14347e-22
KCNC1	88.9889	-3.88514	0.377764	-10.2846	8.27258e-25	1.14493e-22
MIR1282	1323.42	-5.92123	0.575891	-10.2819	8.50675e-25	1.17218e-22
NKX6-2	66.8346	-6.05644	0.589147	-10.28	8.67091e-25	1.18958e-22
GDAP1L1	47.2156	-4.67759	0.45509	-10.2784	8.81801e-25	1.2045e-22
SMTNL1	131.34	-6.29175	0.612215	-10.277	8.94457e-25	1.21488e-22
ATP11A-AS1	85.0232	-6.09143	0.592739	-10.2767	8.97133e-25	1.21488e-22
ALDH1A2	1646.04	-5.35597	0.521206	-10.2761	9.02837e-25	1.21736e-22
ERVFRD-1	71.7004	-5.67734	0.552764	-10.2708	9.53933e-25	1.28076e-22
RPS14P1	42.9948	-5.92514	0.577191	-10.2655	1.00828e-24	1.34797e-22
SIRPG-AS1	124.694	-6.35998	0.619753	-10.2621	1.04396e-24	1.38975e-22
GRIN3B	193.522	-4.65037	0.453262	-10.2598	1.06943e-24	1.41765e-22
C1orf167	168.945	-4.74653	0.462804	-10.256	1.11188e-24	1.46773e-22
PKD2L2	113.061	-5.38638	0.525264	-10.2546	1.12843e-24	1.48334e-22
PRR29	506.875	-5.41271	0.528218	-10.2471	1.21923e-24	1.59602e-22
KCNH7	244.55	-7.37386	0.719807	-10.2442	1.2564e-24	1.63786e-22
NR1I3	67.8716	-5.95281	0.581313	-10.2403	1.30853e-24	1.69877e-22
EHMT2-AS1	99.9601	-5.63719	0.550603	-10.2382	1.33686e-24	1.7284e-22
MAP4K1-AS1	98.7525	-6.27079	0.612613	-10.2361	1.36582e-24	1.75861e-22
MRTFA-AS1	61.4623	-6.30725	0.616308	-10.2339	1.39752e-24	1.79208e-22
LOC124904011	554.094	-4.71411	0.46071	-10.2323	1.42128e-24	1.81514e-22
SPDYE21	69.2643	-5.16612	0.50501	-10.2297	1.45905e-24	1.85583e-22
USP50	221.416	-5.38256	0.52622	-10.2287	1.47429e-24	1.86765e-22
BEAN1	94.9694	-4.90365	0.479449	-10.2277	1.49066e-24	1.88081e-22
RARB	57.48	-5.73071	0.560381	-10.2264	1.50952e-24	1.89699e-22
MTCO3P5	52.4176	-9.05037	0.885445	-10.2213	1.59255e-24	1.99335e-22
LOC105370489	164.984	-6.31157	0.617564	-10.2201	1.61175e-24	2.00938e-22
JPH3	60.5442	-4.10916	0.402182	-10.2172	1.66122e-24	2.06287e-22
DUOX1	405.876	-5.19429	0.508478	-10.2154	1.69245e-24	2.09338e-22
LOC101928517	118.628	-6.12372	0.599531	-10.2142	1.71311e-24	2.11062e-22
HEATR5A-DT	94.4454	-5.69456	0.557945	-10.2063	1.85784e-24	2.27999e-22
SERHL	205.084	-5.32708	0.522006	-10.205	1.88311e-24	2.30201e-22
HNRNPA1P49	107.862	-7.77654	0.762178	-10.203	1.92145e-24	2.33336e-22
HSPA2-AS1	69.6356	-6.57733	0.64465	-10.2029	1.92361e-24	2.33336e-22
LOC651337	243.122	-5.30674	0.520259	-10.2002	1.97881e-24	2.39109e-22
DOC2A	96.236	-4.62852	0.453803	-10.1994	1.99466e-24	2.40101e-22
PGAM2	477.931	-5.20772	0.511303	-10.1852	2.30904e-24	2.76883e-22
INE2	78.2539	-6.85598	0.673208	-10.1841	2.33623e-24	2.7802e-22
ANKS1B	147.012	-4.84263	0.475504	-10.1842	2.33265e-24	2.7802e-22
C9orf131	141.031	-6.09741	0.598771	-10.1832	2.35664e-24	2.79391e-22
MYL12-AS1	800.648	-5.88832	0.579073	-10.1685	2.74028e-24	3.23652e-22
SLC51A	244.323	-5.17611	0.509065	-10.1679	2.75836e-24	3.24567e-22
CCDC200	216.292	-5.65195	0.555936	-10.1665	2.79639e-24	3.27815e-22
RBP5	194.157	-5.43347	0.534495	-10.1656	2.82292e-24	3.29693e-22
RPL10AP7	73.4871	-7.36577	0.724815	-10.1623	2.92159e-24	3.39954e-22
LOC101928371	69.2564	-6.24947	0.615161	-10.1591	3.01894e-24	3.49986e-22
HTR5BP	55.0721	-5.3963	0.531333	-10.1562	3.11091e-24	3.59322e-22
SCUBE3	297.565	-5.02264	0.495361	-10.1393	3.69583e-24	4.25318e-22
RPL10AP1	42.4398	-7.00019	0.690526	-10.1375	3.76676e-24	4.31899e-22
MIR497HG	117.99	-5.35394	0.528301	-10.1343	3.89296e-24	4.44746e-22
LOC124901864	58.3633	-8.71338	0.859941	-10.1325	3.96257e-24	4.51058e-22
OR52P2P	72.9753	-7.13558	0.704539	-10.128	4.15011e-24	4.70701e-22
THBS3-AS1	99.0839	-4.72479	0.46667	-10.1245	4.30263e-24	4.85756e-22
LOC105370047	39.3287	-5.1549	0.509165	-10.1242	4.31378e-24	4.85756e-22
CP	132.753	-6.57988	0.650098	-10.1214	4.44159e-24	4.98362e-22
ZDHHC4P1	51.2417	-7.54359	0.745363	-10.1207	4.47205e-24	4.99994e-22
CRADD-AS1	60.1238	-7.65016	0.756236	-10.1161	4.68729e-24	5.222e-22
TACR1	38.9487	-4.59834	0.455015	-10.1059	5.20076e-24	5.77358e-22
LOC101927018	95.6232	-5.12249	0.507474	-10.0941	5.86732e-24	6.49062e-22
LOC105371251	46.6175	-6.4765	0.641697	-10.0928	5.9471e-24	6.55579e-22
LOC100996318	179.208	-5.80756	0.575606	-10.0895	6.15028e-24	6.75606e-22
LOC124906080	35.142	-9.35237	0.927158	-10.0871	6.29786e-24	6.89407e-22
FAM166A	99.2668	-5.43852	0.539404	-10.0825	6.6046e-24	7.20475e-22
UBE2Q1-AS1	80.9705	-6.64964	0.659743	-10.0791	6.83181e-24	7.4012e-22
ERVH48-1	61.5077	-5.24683	0.52056	-10.0792	6.82831e-24	7.4012e-22
KCNAB1	130.071	-5.44913	0.540689	-10.0781	6.90284e-24	7.45246e-22
LOC101929718	95.7385	-6.27868	0.623098	-10.0766	7.01345e-24	7.52019e-22
RPL7AP10	43.274	-7.07761	0.702372	-10.0767	7.00174e-24	7.52019e-22
INSL6	46.2424	-6.27475	0.622762	-10.0757	7.07654e-24	7.56203e-22
UBOX5-AS1	93.3106	-5.16093	0.512352	-10.073	7.27081e-24	7.71902e-22
FARSA-AS1	57.8123	-6.11731	0.607298	-10.073	7.27259e-24	7.71902e-22
LOC101927179	69.5291	-7.4442	0.739211	-10.0705	7.4626e-24	7.86754e-22
LINC02912	52.4613	-6.39088	0.634606	-10.0706	7.45025e-24	7.86754e-22
RPL3P6	73.3172	-7.23317	0.718291	-10.07	7.50017e-24	7.8807e-22
MYH7B	386.212	-4.4689	0.444083	-10.0632	8.03257e-24	8.41198e-22
MFAP4	63.5616	-5.13799	0.510639	-10.0619	8.14295e-24	8.49924e-22
SLC5A2	333.951	-4.61524	0.458877	-10.0577	8.49773e-24	8.84017e-22
ANGPTL7	56.466	-5.69126	0.566025	-10.0548	8.75095e-24	9.07355e-22
CARD14	236.202	-4.6751	0.464984	-10.0543	8.79197e-24	9.0861e-22
BTBD18	102.351	-6.13408	0.610276	-10.0513	9.06547e-24	9.33803e-22
HSD17B1	305.005	-4.7423	0.471898	-10.0494	9.24136e-24	9.48809e-22
CICP27	93.8787	-6.29009	0.62631	-10.0431	9.85394e-24	1.00841e-21
LIX1L-AS1	301.544	-5.03588	0.501484	-10.042	9.96767e-24	1.0134e-21
FBXL2	98.9677	-5.42802	0.540533	-10.042	9.96548e-24	1.0134e-21
LOC101928525	71.957	-5.15015	0.512879	-10.0416	9.99954e-24	1.0134e-21
LOC107986524	61.6281	-6.8925	0.686781	-10.0359	1.05935e-23	1.06672e-21
RPL17P29	24.212	-7.55036	0.752322	-10.0361	1.0581e-23	1.06672e-21
LRRC18	79.1771	-6.55454	0.653267	-10.0335	1.08627e-23	1.09033e-21
OR2A42	47.1567	-5.74381	0.572833	-10.027	1.15942e-23	1.16005e-21
RPS20P31	68.3221	-8.47059	0.845803	-10.0148	1.31163e-23	1.30628e-21
LOC124903342	64.9142	-5.99329	0.598451	-10.0147	1.31389e-23	1.30628e-21
CASC11	177.627	-4.77029	0.476732	-10.0062	1.43103e-23	1.41825e-21
C22orf23	69.7153	-5.62101	0.562266	-9.99707	1.56965e-23	1.55075e-21
AGAP2-AS1	331.661	-5.30741	0.531105	-9.99315	1.63303e-23	1.6083e-21
UGT2B11	65.856	-7.48752	0.749398	-9.99138	1.66255e-23	1.63227e-21
ADGRG2	64.4187	-5.1044	0.511325	-9.98269	1.8148e-23	1.77619e-21
SOX10	88.8117	-5.51558	0.552601	-9.98112	1.84378e-23	1.79895e-21
BEST1	17586.7	-4.04626	0.405524	-9.97785	1.9056e-23	1.85351e-21
TVP23A	177.846	-4.8083	0.481934	-9.97709	1.92007e-23	1.86181e-21
LOC105376731	197.753	-5.97957	0.59956	-9.97327	1.99548e-23	1.92526e-21
LMF1-AS1	65.1951	-5.75209	0.576775	-9.97285	2.00388e-23	1.92526e-21
CBARP	47.8462	-4.92473	0.493804	-9.97304	2.00004e-23	1.92526e-21
FSD2	94.2637	-4.81876	0.483577	-9.96482	2.17278e-23	2.08117e-21
LINC00943	262.391	-6.13889	0.61623	-9.962	2.23514e-23	2.13439e-21
RBBP8P1	57.1068	-7.68984	0.772091	-9.95976	2.28603e-23	2.17637e-21
WWOX-AS1	16.0951	-5.04292	0.506457	-9.95724	2.34487e-23	2.22564e-21
TP53TG5	81.5964	-4.90721	0.492863	-9.95654	2.36148e-23	2.23465e-21
LOXL4	168.599	-4.68217	0.470445	-9.95263	2.45614e-23	2.31726e-21
ENDOU	125.783	-5.63767	0.566599	-9.95002	2.52141e-23	2.37171e-21
OR2B11	54.98	-5.46769	0.549998	-9.94129	2.75243e-23	2.58128e-21
RPL31P62	73.7247	-7.41688	0.74623	-9.93913	2.81268e-23	2.62994e-21
DNMBP-AS1	87.5672	-5.6871	0.572541	-9.93309	2.98856e-23	2.7861e-21
LOC102723335	82.2351	-6.2046	0.625013	-9.92714	3.17211e-23	2.94847e-21
PDE6A	25.4684	-3.3296	0.335619	-9.92077	3.38148e-23	3.1338e-21
SPATA1	586.315	-4.96271	0.500512	-9.91527	3.57304e-23	3.3016e-21
JARID2-AS1	96.5882	-4.06786	0.410548	-9.90837	3.82856e-23	3.52733e-21
JSRP1	1897.01	-5.20683	0.525586	-9.9067	3.89281e-23	3.57604e-21
GDF15	141.438	-5.60387	0.565712	-9.90589	3.9247e-23	3.59482e-21
CALB1	86.375	-6.57004	0.663529	-9.90167	4.09365e-23	3.73867e-21
LOC100505502	63.8945	-5.79174	0.585059	-9.89941	4.18733e-23	3.81314e-21
TUBA3D	55.3333	-5.14063	0.519532	-9.89473	4.38797e-23	3.9843e-21
ACSBG1	181.046	-3.86578	0.390993	-9.88708	4.73622e-23	4.2758e-21
LOC124904917	316.632	-4.42375	0.447427	-9.88709	4.73611e-23	4.2758e-21
MYRIP	52.5955	-4.2339	0.428328	-9.8847	4.85029e-23	4.36623e-21
PLLP	374.294	-4.57565	0.463159	-9.87922	5.12279e-23	4.59836e-21
CRLF1	78.5866	-5.33766	0.540437	-9.87656	5.26083e-23	4.70881e-21
SRP72P2	31.602	-6.03736	0.611349	-9.87548	5.31754e-23	4.74606e-21
HNRNPA3P7	38.2114	-5.9172	0.599258	-9.8742	5.38595e-23	4.76818e-21
CLDN20	54.242	-6.63754	0.672213	-9.87417	5.38785e-23	4.76818e-21
FOXN3-AS2	66.6754	-8.28466	0.838985	-9.87462	5.36355e-23	4.76818e-21
CKMT2	68.9068	-4.60974	0.466918	-9.8727	5.46742e-23	4.825e-21
SLC3A1	111.194	-4.81193	0.487726	-9.86606	5.84153e-23	5.14071e-21
KCNS1	209.838	-4.75052	0.481516	-9.86575	5.85967e-23	5.14227e-21
PLAC4	139.677	-5.26335	0.533646	-9.863	6.02223e-23	5.27021e-21
CABP7	88.3166	-5.08263	0.51541	-9.86134	6.1227e-23	5.34325e-21
EFCAB14-AS1	90.4964	-7.52308	0.763227	-9.85693	6.39728e-23	5.5674e-21
PSMD8P1	87.1627	-6.76329	0.686339	-9.85416	6.57674e-23	5.67975e-21
LOC124900638	77.7124	-5.75485	0.583973	-9.85464	6.54479e-23	5.67975e-21
EEF1A1P4	59.8803	-6.61813	0.671612	-9.8541	6.58061e-23	5.67975e-21
MIR133A1HG	81.9743	-7.71839	0.783595	-9.84997	6.85657e-23	5.90172e-21
LOC124900426	24.1293	-8.68791	0.882105	-9.84907	6.9182e-23	5.9385e-21
ZBTB20-AS3	24.8009	-7.60127	0.771832	-9.84834	6.96851e-23	5.96538e-21
SEMA6A	181.377	-4.70526	0.477923	-9.84522	7.18835e-23	6.13686e-21
LOC101928012	42.9297	-5.31074	0.539737	-9.83949	7.60973e-23	6.47899e-21
GPR37L1	116.215	-4.78109	0.48614	-9.83479	7.97332e-23	6.77021e-21
SERPINE3	78.9388	-5.69333	0.578933	-9.83419	8.02143e-23	6.7927e-21
LINC01531	70.6723	-5.75013	0.584729	-9.83383	8.04979e-23	6.7984e-21
SUPT4H1	290.06	-4.70275	0.478259	-9.83305	8.11226e-23	6.83278e-21
FAM240C	40.1452	-5.00632	0.509207	-9.83159	8.23116e-23	6.9144e-21
MYCL-AS1	49.0909	-6.38426	0.649387	-9.83121	8.26197e-23	6.92177e-21
SPATA13-AS1	61.9406	-5.68136	0.577908	-9.83091	8.28679e-23	6.9241e-21
MRPL53P1	49.7645	-7.64326	0.777556	-9.82986	8.37373e-23	6.97818e-21
DNAAF8	73.7044	-4.20788	0.428123	-9.82867	8.47342e-23	7.04258e-21
RPS2P53	67.9815	-6.83518	0.695599	-9.82631	8.67347e-23	7.18982e-21
SMAD9	48.5858	-4.98677	0.507578	-9.82465	8.81796e-23	7.29036e-21
HOXA2	68.5744	-5.84145	0.594665	-9.82309	8.95551e-23	7.38394e-21
BRSK2	104.508	-3.69986	0.376659	-9.82284	8.97815e-23	7.38394e-21
SEC63P1	71.169	-6.05802	0.616756	-9.82241	9.01656e-23	7.39617e-21
YWHAQP5	31.5517	-6.75363	0.687647	-9.82136	9.11072e-23	7.45395e-21
KRT18P7	44.9341	-6.38565	0.650306	-9.81945	9.28461e-23	7.55686e-21
CBR1-AS1	91.3359	-4.50647	0.458926	-9.81959	9.2716e-23	7.55686e-21
CACNB2	151.568	-4.91436	0.500538	-9.81817	9.40395e-23	7.63421e-21
LOC101927377	89.341	-6.07508	0.618876	-9.8163	9.57939e-23	7.75659e-21
ABHD16B	240.069	-5.28918	0.538918	-9.81446	9.7562e-23	7.87945e-21
ASB16	170.627	-5.24767	0.534872	-9.81108	1.00879e-22	8.12641e-21
ANGPTL1	135.353	-7.3954	0.753824	-9.81051	1.01452e-22	8.1517e-21
LMOD3	56.686	-5.98038	0.610112	-9.80211	1.10263e-22	8.83703e-21
NPHP3-AS1	64.9402	-4.79152	0.489056	-9.79748	1.15425e-22	9.22722e-21
RPS12P20	47.8877	-6.79679	0.693811	-9.79631	1.16775e-22	9.31145e-21
RPL10P12	62.091	-7.07355	0.722309	-9.79297	1.20699e-22	9.60001e-21
SMCR5	70.863	-5.25248	0.536396	-9.79216	1.21672e-22	9.65293e-21
SLC26A1	332.154	-4.58749	0.468984	-9.78175	1.34856e-22	1.0672e-20
AFAP1-AS1	244.574	-4.76923	0.487745	-9.77812	1.39788e-22	1.10345e-20
FLT1P1	82.5703	-6.76502	0.692396	-9.77045	1.50776e-22	1.1872e-20
LRRN2	210.725	-4.58967	0.469952	-9.76626	1.57145e-22	1.23425e-20
RPL13AP6	58.4988	-5.40835	0.553866	-9.76472	1.5955e-22	1.25002e-20
ARG2	246.133	-4.57546	0.468676	-9.76254	1.63022e-22	1.27405e-20
LOC100421091	72.4404	-8.93078	0.915262	-9.75763	1.71109e-22	1.33393e-20
LOC100418961	34.7959	-7.85667	0.805435	-9.75456	1.76356e-22	1.37143e-20
ADORA2A-AS1	137.96	-4.94543	0.507139	-9.75162	1.81549e-22	1.40833e-20
USP3-AS1	1067.08	-4.48528	0.460043	-9.74969	1.85025e-22	1.42916e-20
DOK6	180.683	-5.54367	0.568603	-9.74963	1.85144e-22	1.42916e-20
LINC01271	97.5506	-6.20965	0.636946	-9.74909	1.86132e-22	1.43326e-20
CPHXL2	37.1477	-6.426	0.659193	-9.74829	1.87599e-22	1.44102e-20
ALK	78.9828	-3.49659	0.358711	-9.74764	1.888e-22	1.44671e-20
DDN-AS1	74.5698	-5.01217	0.514238	-9.74679	1.90396e-22	1.4554e-20
DIAPH2-AS1	38.5858	-6.15091	0.631223	-9.74443	1.94868e-22	1.48596e-20
RPL23AP51	31.7592	-6.82575	0.700613	-9.74253	1.98541e-22	1.5103e-20
IL21R-AS1	135.209	-4.99624	0.513343	-9.73274	2.18614e-22	1.65899e-20
TBL1XR1-AS1	95.09	-7.17512	0.737292	-9.73172	2.20826e-22	1.67106e-20
RPS17P13	20.266	-7.291	0.749215	-9.73152	2.21269e-22	1.67106e-20
APOA2	25.235	-6.92895	0.712099	-9.73032	2.23895e-22	1.6848e-20
COL6A6	74.2503	-4.73756	0.486893	-9.7302	2.24161e-22	1.6848e-20
ZNF516-AS1	192.743	-4.75673	0.489094	-9.72561	2.34492e-22	1.75824e-20
LOC105372430	74.0982	-5.60274	0.576141	-9.72461	2.36812e-22	1.77141e-20
PRKX-AS1	24.6342	-6.87404	0.70692	-9.72393	2.3841e-22	1.77912e-20
SLC5A10	471.385	-4.97539	0.512007	-9.71743	2.54108e-22	1.89178e-20
TEX52	52.5001	-5.16108	0.531186	-9.71615	2.57336e-22	1.91128e-20
LOC100533631	17.3635	-7.1481	0.73581	-9.7146	2.61272e-22	1.93594e-20
LOC100419503	40.0288	-8.0029	0.82426	-9.7092	2.755e-22	2.03656e-20
PARLP1	33.3913	-7.63516	0.786556	-9.70708	2.81293e-22	2.0745e-20
NME9	85.2727	-4.21015	0.433872	-9.70368	2.9082e-22	2.13974e-20
JAKMIP2-AS1	45.0328	-5.99044	0.617874	-9.69524	3.15894e-22	2.3188e-20
TRGV1	107.861	-6.8264	0.704293	-9.69256	3.2429e-22	2.36935e-20
DOCK4-AS1	22.8497	-7.90539	0.815603	-9.69269	3.23885e-22	2.36935e-20
DCTN1-AS1	60.4378	-5.68625	0.586879	-9.68898	3.35875e-22	2.4483e-20
LRTOMT	87.3643	-5.21498	0.538352	-9.68693	3.42676e-22	2.48646e-20
DNAJB7	50.3804	-7.05981	0.728797	-9.68692	3.42692e-22	2.48646e-20
DTD1-AS1	32.0188	-5.70751	0.589336	-9.68464	3.50446e-22	2.53685e-20
ANXA9	177.648	-4.63569	0.478688	-9.68417	3.52063e-22	2.5427e-20
GGNBP1	83.9363	-4.44913	0.459486	-9.68283	3.56719e-22	2.57042e-20
MRAP	30.8844	-5.0128	0.517748	-9.68193	3.59851e-22	2.58706e-20
MDC1-AS1	81.0132	-6.20275	0.641049	-9.67595	3.81543e-22	2.73674e-20
LOC101927950	35.1883	-5.75943	0.595262	-9.67545	3.83387e-22	2.7437e-20
CFAP157	112.233	-5.0493	0.521927	-9.67434	3.87571e-22	2.76735e-20
LOC100420226	17.2125	-7.12765	0.737191	-9.66867	4.09668e-22	2.91849e-20
SLC38A4	11.5295	-5.85616	0.605885	-9.66546	4.22724e-22	3.00469e-20
GLI1	356.32	-4.75009	0.491482	-9.66484	4.2528e-22	3.01603e-20
RPS2P20	51.2511	-5.37379	0.556077	-9.66375	4.29821e-22	3.04137e-20
HAS1	37.6431	-4.56927	0.472962	-9.66097	4.41654e-22	3.11808e-20
DDX18P1	63.8196	-6.8049	0.704815	-9.65487	4.68733e-22	3.30184e-20
TEDDM1	48.0102	-6.27237	0.649857	-9.65193	4.82381e-22	3.39038e-20
PHB1P9	50.3188	-5.87568	0.608986	-9.64829	4.99824e-22	3.50513e-20
OR1X5P	56.0019	-6.25379	0.648952	-9.63674	5.59357e-22	3.91388e-20
LOC124901447	25.4418	-6.46042	0.670477	-9.63556	5.65803e-22	3.947e-20
AVPR2	89.5279	-4.68687	0.486421	-9.63542	5.66603e-22	3.947e-20
MED4-AS1	106.87	-6.90186	0.716458	-9.6333	5.78424e-22	4.02043e-20
HLA-DQB1-AS1	139.726	-6.76118	0.702016	-9.6311	5.90956e-22	4.09847e-20
LIX1	60.5808	-6.63807	0.689579	-9.62627	6.194e-22	4.28628e-20
JMJD1C-AS1	73.0885	-4.24281	0.441106	-9.61857	6.67499e-22	4.60897e-20
OR2A1	51.8892	-5.77699	0.600647	-9.61795	6.71594e-22	4.62708e-20
MTND4P23	54.1952	-8.87324	0.922656	-9.61707	6.77344e-22	4.65648e-20
PRPH2	49.789	-4.87917	0.507502	-9.61409	6.97262e-22	4.78294e-20
MTHFD1P1	29.1319	-5.8315	0.606638	-9.61282	7.05868e-22	4.83143e-20
FOXP1-AS1	53.0151	-6.17845	0.642775	-9.61215	7.10469e-22	4.85235e-20
CENPUP2	71.3905	-7.47704	0.777895	-9.6119	7.12236e-22	4.85387e-20
FARS2-AS1	37.6268	-5.76972	0.600435	-9.60922	7.31017e-22	4.97107e-20
CHRM5	37.7536	-4.4453	0.462643	-9.60848	7.36257e-22	4.99589e-20
LINGO3	1120.91	-4.53267	0.471859	-9.60598	7.54404e-22	5.108e-20
ABI3BP	63.3137	-4.55551	0.474415	-9.60236	7.81328e-22	5.27892e-20
CFAP73	105.406	-4.63499	0.482932	-9.59761	8.18213e-22	5.51627e-20
LOC100533848	13.7687	-5.34468	0.556895	-9.59728	8.20807e-22	5.5219e-20
FAT2	92.271	-3.9467	0.41131	-9.59543	8.35642e-22	5.60439e-20
CPVL-AS2	33.6301	-5.31511	0.553928	-9.59531	8.36637e-22	5.60439e-20
LINC01018	49.6985	-4.08072	0.425317	-9.59455	8.42866e-22	5.63411e-20
CCDC196	21.515	-6.48994	0.676527	-9.59303	8.55347e-22	5.7054e-20
LOC100130664	33.7697	-7.89264	0.822964	-9.5905	8.766e-22	5.83477e-20
LOC101927543	75.0043	-4.11127	0.428712	-9.58982	8.82388e-22	5.86088e-20
RPL23AP18	33.7721	-5.45673	0.56919	-9.58684	9.08269e-22	6.02006e-20
ETV4	51.2594	-4.17511	0.435524	-9.58642	9.11908e-22	6.03146e-20
ACBD3-AS1	81.6953	-7.00503	0.730775	-9.58575	9.17877e-22	6.05818e-20
LOC124904076	48.709	-5.46282	0.570013	-9.58367	9.36574e-22	6.16862e-20
GAPDHS	75.2708	-5.39567	0.563094	-9.58218	9.50148e-22	6.24494e-20
C11orf65	272.837	-4.84536	0.505681	-9.58184	9.53315e-22	6.25267e-20
ZNF750	44.7533	-5.1299	0.535532	-9.57907	9.79191e-22	6.40901e-20
OR10AD1	79.0847	-6.95693	0.72635	-9.57794	9.90018e-22	6.4664e-20
GPR22	70.0518	-7.97834	0.83384	-9.5682	1.08787e-21	7.09081e-20
RXFP4	54.4655	-5.75027	0.60101	-9.56768	1.09332e-21	7.11157e-20
CA14	45.131	-5.26648	0.55064	-9.56428	1.1299e-21	7.33434e-20
PPP1R26P1	178.381	-4.87514	0.509871	-9.56151	1.1605e-21	7.51744e-20
RPL13P4	13.1643	-6.62241	0.692631	-9.56124	1.16357e-21	7.52179e-20
H3P42	15.8702	-7.45094	0.779661	-9.55665	1.21632e-21	7.84662e-20
TUBG1P	67.2078	-6.13102	0.641636	-9.5553	1.2323e-21	7.93341e-20
KRT18P63	26.3356	-5.52584	0.578348	-9.55454	1.2414e-21	7.97566e-20
AMPH	90.7122	-4.53379	0.474595	-9.55297	1.2603e-21	8.08059e-20
PLAC9	111.44	-5.81159	0.60861	-9.54895	1.31016e-21	8.38315e-20
CCNYL6	68.7818	-6.23278	0.653315	-9.54023	1.42515e-21	9.10042e-20
CYP2U1-AS1	86.8938	-4.74114	0.497078	-9.53801	1.45604e-21	9.24132e-20
LOC107986298	86.8938	-4.74114	0.497078	-9.53801	1.45604e-21	9.24132e-20
GPM6B	132.742	-4.74699	0.497675	-9.53832	1.45163e-21	9.24132e-20
SRSF12	85.0227	-6.05309	0.634806	-9.53534	1.494e-21	9.46312e-20
RPL17P24	54.6159	-7.70709	0.808352	-9.53432	1.50876e-21	9.53738e-20
PPP2R3A	214.583	-4.04048	0.423832	-9.53321	1.5249e-21	9.62003e-20
TXNDC12-AS1	22.7431	-7.33839	0.769989	-9.53052	1.56498e-21	9.85313e-20
GRIN2C	105.685	-4.4718	0.469298	-9.5287	1.59271e-21	1.00076e-19
TCF7L1	82.9195	-4.00419	0.42037	-9.52539	1.64417e-21	1.03103e-19
WASHC5-AS1	51.4401	-7.83287	0.82243	-9.52406	1.66544e-21	1.0423e-19
OBI1-AS1	91.4688	-5.86128	0.615598	-9.52129	1.71039e-21	1.0683e-19
C1orf74	751.086	-4.58786	0.48199	-9.51857	1.75574e-21	1.09228e-19
HNRNPA3P11	20.7337	-6.21288	0.652707	-9.51863	1.75472e-21	1.09228e-19
LOC124900242	14.2763	-7.60298	0.799092	-9.51453	1.82539e-21	1.13337e-19
NTN3	38.4839	-5.16345	0.543135	-9.50674	1.96729e-21	1.21906e-19
B3GNT4	166.713	-4.74553	0.499379	-9.50285	2.04218e-21	1.26298e-19
FOXH1	71.7437	-5.30685	0.558592	-9.50041	2.09074e-21	1.29047e-19
TTC3-AS1	49.7282	-6.95583	0.732548	-9.4954	2.19369e-21	1.35135e-19
MALT1-AS1	132.695	-4.5536	0.479626	-9.49406	2.22201e-21	1.36612e-19
PRH2	50.5215	-6.67507	0.703353	-9.49036	2.30243e-21	1.4128e-19
MXRA8	111.387	-4.03415	0.425204	-9.48757	2.36489e-21	1.44436e-19
FANCD2OS	37.8216	-5.41346	0.570573	-9.48775	2.36065e-21	1.44436e-19
RPL7AP48	19.3042	-5.99153	0.631521	-9.48745	2.36766e-21	1.44436e-19
KLHL6-AS1	25.1291	-6.35519	0.670031	-9.48492	2.42564e-21	1.47687e-19
CETP	183.149	-4.08515	0.430876	-9.48104	2.51752e-21	1.52984e-19
CHRNA2	87.2267	-3.34519	0.35294	-9.47808	2.59006e-21	1.57088e-19
ABCC11	106.986	-3.73536	0.394395	-9.47112	2.76851e-21	1.67266e-19
LOC100131496	50.9695	-5.38018	0.568058	-9.47118	2.76704e-21	1.67266e-19
GPT	57.3326	-4.39863	0.464455	-9.47051	2.78488e-21	1.67932e-19
C1orf56	972.525	-4.33461	0.457709	-9.47023	2.7924e-21	1.68063e-19
MEIOC	77.3558	-4.90728	0.5183	-9.46803	2.85175e-21	1.71307e-19
PLN	73.8794	-7.92867	0.837671	-9.46513	2.93186e-21	1.75783e-19
VTN	46.0819	-4.90462	0.51878	-9.45414	3.25678e-21	1.94892e-19
LOC100420057	40.4132	-6.26018	0.662195	-9.45368	3.27114e-21	1.95008e-19
DNAJB13	73.5456	-4.54495	0.480759	-9.4537	3.27046e-21	1.95008e-19
PDZD2	234.876	-2.91394	0.308277	-9.45237	3.31242e-21	1.96697e-19
ALKBH3-AS1	41.7395	-6.21909	0.657926	-9.45258	3.30584e-21	1.96697e-19
CSRP2	37.9782	-5.36642	0.567744	-9.45219	3.31824e-21	1.96697e-19
SEMA4G	148.877	-4.0566	0.429182	-9.45192	3.32679e-21	1.96832e-19
RPS2P51	35.7267	-6.34168	0.671057	-9.45029	3.37897e-21	1.99543e-19
APOA1-AS	51.491	-5.8302	0.61701	-9.44912	3.41677e-21	2.01397e-19
RSPH9	171.863	-4.13279	0.437436	-9.44775	3.4619e-21	2.03675e-19
STKLD1	113.122	-3.17185	0.335757	-9.44687	3.49103e-21	2.05005e-19
LINC02316	41.0417	-7.11463	0.753162	-9.44634	3.50874e-21	2.05661e-19
RNF14P3	25.3952	-5.11144	0.541303	-9.44285	3.62783e-21	2.12245e-19
LINC00624	54.8138	-5.46199	0.578604	-9.43995	3.7295e-21	2.17788e-19
LOC124902013	36.6095	-7.16796	0.7596	-9.43649	3.85469e-21	2.2468e-19
GK3	67.6794	-6.04397	0.640558	-9.43549	3.89187e-21	2.26428e-19
SNRPGP18	28.9933	-8.36487	0.88682	-9.43243	4.00687e-21	2.32687e-19
MUC6	74.47	-3.2746	0.347193	-9.43164	4.03721e-21	2.33585e-19
ZNF350-AS1	120.097	-4.88668	0.518105	-9.43182	4.03019e-21	2.33585e-19
C2orf16	31.6618	-4.23245	0.448768	-9.43125	4.05237e-21	2.34032e-19
RPL7P17	26.6971	-6.51585	0.6909	-9.43096	4.06364e-21	2.34252e-19
LOC100419654	61.0667	-7.10533	0.753629	-9.42816	4.17353e-21	2.40146e-19
MBOAT4	55.7684	-5.52511	0.586051	-9.4277	4.19162e-21	2.40307e-19
FLVCR2-AS1	46.2911	-4.89108	0.518798	-9.42771	4.19147e-21	2.40307e-19
LOC100128770	51.6079	-5.17526	0.548981	-9.42703	4.21876e-21	2.41422e-19
ASPDH	46.3415	-4.57267	0.485099	-9.42625	4.25015e-21	2.42776e-19
SRPK3	56.1652	-4.60558	0.48871	-9.42396	4.3437e-21	2.47294e-19
PMEL	111.026	-4.57213	0.485162	-9.42393	4.34499e-21	2.47294e-19
STAT4-AS1	94.8785	-5.54442	0.588385	-9.42311	4.37912e-21	2.48786e-19
MTOR-AS1	40.2915	-5.91562	0.627792	-9.4229	4.38779e-21	2.48829e-19
DPYD-AS2	53.1528	-8.10033	0.859733	-9.42191	4.42949e-21	2.50741e-19
LOC101928855	78.0901	-5.06141	0.537228	-9.42134	4.45358e-21	2.51652e-19
B4GALT4-AS1	30.4879	-7.09786	0.753724	-9.41706	4.63887e-21	2.61651e-19
ANKRD18EP	56.3823	-7.11539	0.755636	-9.41643	4.66696e-21	2.62763e-19
MRPS9-AS1	71.2174	-6.17064	0.655329	-9.4161	4.68165e-21	2.62969e-19
ALDH1L2	37.5599	-3.02305	0.321056	-9.41597	4.68736e-21	2.62969e-19
SSBP3-AS1	112.425	-4.70721	0.499945	-9.41545	4.71071e-21	2.63682e-19
KIAA1614	180.104	-3.57059	0.379232	-9.41531	4.71685e-21	2.63682e-19
LOC100418723	35.4537	-5.58588	0.593492	-9.41188	4.87349e-21	2.71954e-19
RNU6-151P	31.5185	-8.11443	0.862172	-9.41161	4.88597e-21	2.72167e-19
LINC00216	133.748	-7.23292	0.7686	-9.41051	4.93727e-21	2.74538e-19
ARHGEF26	50.1471	-3.89871	0.414332	-9.40963	4.9789e-21	2.75877e-19
LRRTM2	45.5819	-4.48004	0.476104	-9.40979	4.97129e-21	2.75877e-19
DLK2	104.571	-4.14737	0.440907	-9.40646	5.13122e-21	2.83318e-19
C19orf67	19.4827	-3.83013	0.407179	-9.40648	5.13007e-21	2.83318e-19
TRPA1	32.7525	-5.34813	0.568596	-9.40585	5.16116e-21	2.84471e-19
RN7SKP287	15.7735	-7.77429	0.826609	-9.40504	5.2009e-21	2.86159e-19
FLNB-AS1	61.9075	-5.09779	0.542272	-9.4008	5.41478e-21	2.97378e-19
EZR-AS1	77.5469	-5.63255	0.599167	-9.40063	5.42373e-21	2.97378e-19
OLFML1	39.6506	-5.30983	0.564853	-9.40038	5.43676e-21	2.97572e-19
FAM20A	512.512	-4.66815	0.49661	-9.40005	5.45382e-21	2.97987e-19
LRP1-AS	63.7362	-5.37391	0.571706	-9.39977	5.46806e-21	2.98247e-19
C22orf15	83.698	-3.86349	0.411088	-9.3982	5.55067e-21	3.02228e-19
MIR3609	116.657	3.37953	0.359951	9.38886	6.06552e-21	3.2969e-19
LINC01988	77.4209	-5.84685	0.622806	-9.38792	6.11941e-21	3.31963e-19
FAM246C	42.4916	-6.11837	0.651739	-9.38777	6.12849e-21	3.31963e-19
PRDM4-AS1	78.2234	-4.40864	0.469733	-9.38543	6.2663e-21	3.38844e-19
NR4A1AS	23.5273	-5.66296	0.603531	-9.38305	6.4093e-21	3.45981e-19
FNDC9	30.3328	-8.14126	0.867805	-9.38144	6.50755e-21	3.50682e-19
UPK2	72.4014	-4.45233	0.474683	-9.37958	6.62333e-21	3.5631e-19
FERP1	42.8823	-7.8247	0.834553	-9.37592	6.85746e-21	3.68275e-19
IFNK	49.0591	-8.25379	0.880419	-9.37485	6.92762e-21	3.71408e-19
MIR151B	62.3736	-6.76791	0.722093	-9.37263	7.07478e-21	3.78651e-19
CCDC85C	1208.4	-3.60195	0.38442	-9.36982	7.26558e-21	3.88202e-19
KLB	50.6582	-4.94545	0.527994	-9.3665	7.498e-21	3.9994e-19
LOC101927539	42.5309	-5.32588	0.568658	-9.36569	7.55571e-21	4.02335e-19
STAR	42.4678	-4.68058	0.499835	-9.36425	7.6595e-21	4.07172e-19
TSNAXIP1	103.029	-3.85048	0.41128	-9.36219	7.8104e-21	4.14492e-19
EHBP1-AS1	34.0989	-3.8072	0.406816	-9.35851	8.0866e-21	4.27705e-19
LOC107984827	38.1908	-4.71954	0.504301	-9.35857	8.0825e-21	4.27705e-19
LOC124906232	68.6385	-4.77686	0.510501	-9.35721	8.18689e-21	4.32282e-19
LOC100130044	46.3783	-6.52218	0.69717	-9.35523	8.34161e-21	4.39712e-19
NODAL	47.9179	-4.68133	0.500487	-9.35355	8.47523e-21	4.46007e-19
DDX20P1	36.1791	-6.8423	0.731795	-9.35002	8.76315e-21	4.60388e-19
LOC105375790	37.7336	-4.92175	0.526728	-9.344	9.27641e-21	4.86539e-19
LDHAL6A	67.2453	-4.51705	0.483555	-9.34135	9.5112e-21	4.98023e-19
MTCO2P5	29.5851	-8.30638	0.889596	-9.33726	9.88605e-21	5.16789e-19
OR10AA1P	94.979	-4.23073	0.453184	-9.33559	1.00433e-20	5.2327e-19
SAMD14	185.699	-3.14122	0.336472	-9.33576	1.00273e-20	5.2327e-19
ZC2HC1C	125.874	-4.51451	0.483875	-9.32992	1.05947e-20	5.51082e-19
HLX-AS1	139.812	-4.25406	0.455967	-9.32973	1.06137e-20	5.51159e-19
ATP6V0E1P1	20.2499	-7.61392	0.816213	-9.32834	1.0754e-20	5.56604e-19
FUT2	41.0963	-5.05617	0.542015	-9.32846	1.07419e-20	5.56604e-19
TAGAP-AS1	2165.57	-4.3344	0.464718	-9.32695	1.08965e-20	5.6305e-19
NPPA	25.8135	-5.33076	0.571558	-9.32671	1.09211e-20	5.63398e-19
DPY19L4P1	60.4158	-6.41323	0.687973	-9.32193	1.14248e-20	5.87964e-19
RPL21P16	713.256	4.31682	0.463087	9.32183	1.14348e-20	5.87964e-19
FBXO40	40.2016	-4.31691	0.463215	-9.31946	1.16933e-20	6.00275e-19
COX6CP14	13.6318	-7.01942	0.753232	-9.31906	1.17371e-20	6.01541e-19
KCNB1	144.062	-4.5442	0.487754	-9.31659	1.20139e-20	6.14722e-19
DUTP7	11.3127	-6.8837	0.73891	-9.31602	1.20784e-20	6.17021e-19
POU5F1P3	85.0092	-6.05976	0.650486	-9.31574	1.21103e-20	6.17646e-19
TH2LCRR	50.2045	-4.7105	0.505659	-9.31557	1.21301e-20	6.1765e-19
RN7SKP23	50.5988	-4.88778	0.525028	-9.30956	1.28367e-20	6.52573e-19
PLCE1	104.714	-4.20005	0.451214	-9.30833	1.29856e-20	6.59079e-19
MTND4P26	35.8679	-8.36536	0.898858	-9.30665	1.31933e-20	6.68539e-19
LOC439933	54.7935	-4.31385	0.463559	-9.30592	1.32834e-20	6.72018e-19
KCTD4	20.7468	-7.18542	0.772407	-9.30263	1.37008e-20	6.9202e-19
MTND6P18	35.6252	-7.37863	0.793277	-9.30146	1.38532e-20	6.98596e-19
PIK3CD-AS1	408.902	-3.71442	0.399345	-9.30127	1.38784e-20	6.98749e-19
PART1	22.6906	-4.15551	0.446791	-9.30079	1.39402e-20	7.00734e-19
RHOXF2	11.9841	-5.85853	0.630026	-9.29887	1.41947e-20	7.12389e-19
FABP3	62.8973	-5.16246	0.555273	-9.29714	1.44271e-20	7.22896e-19
NDUFB4P6	27.4011	-6.40724	0.689306	-9.2952	1.46925e-20	7.35025e-19
PDZD9	16.4443	-5.52513	0.594581	-9.29247	1.50754e-20	7.51876e-19
LOC105371730	94.95	-4.59104	0.494061	-9.29245	1.50772e-20	7.51876e-19
NPY6R	24.3145	-6.53732	0.703599	-9.29126	1.52473e-20	7.5915e-19
ITIH2	44.1055	-4.4629	0.480547	-9.28711	1.58537e-20	7.88096e-19
ASPHD1	35.4294	-5.75016	0.619246	-9.28574	1.6058e-20	7.96989e-19
HNRNPMP1	39.7449	-4.91156	0.529224	-9.28069	1.68382e-20	8.34394e-19
MTND5P25	23.4491	-7.56582	0.815308	-9.27972	1.69931e-20	8.40741e-19
MTND3P9	25.896	-8.81518	0.950013	-9.27901	1.71053e-20	8.44965e-19
LINC02212	28.0963	-5.48433	0.591078	-9.27852	1.71842e-20	8.47527e-19
MTCYBP18	25.0947	-6.64144	0.715832	-9.27793	1.72801e-20	8.50922e-19
LOC107987014	20.6476	-5.09605	0.549337	-9.27673	1.74763e-20	8.59238e-19
TATDN1P1	44.0305	-7.63181	0.822742	-9.27608	1.75835e-20	8.63157e-19
RPL34P28	17.4603	-6.96957	0.751617	-9.27276	1.81385e-20	8.89011e-19
KCNRG	84.1479	-4.35223	0.469481	-9.27031	1.85605e-20	9.08278e-19
HNF1A	45.7949	-4.05528	0.437503	-9.26913	1.87663e-20	9.1692e-19
DNALI1	34.7111	-3.67614	0.39665	-9.26798	1.89708e-20	9.25473e-19
LOC391674	36.4539	-5.49989	0.593473	-9.2673	1.90915e-20	9.2992e-19
GPR61	32.9703	-4.16053	0.449225	-9.26157	2.01449e-20	9.79709e-19
TSSK4	201.128	-3.09529	0.334286	-9.25943	2.05531e-20	9.98015e-19
MYOT	32.6838	-6.29107	0.679528	-9.25799	2.08312e-20	1.00996e-18
HNRNPA3P9	49.384	-6.54139	0.706602	-9.25754	2.09206e-20	1.01117e-18
CLMP	81.2036	-4.33846	0.468633	-9.25769	2.08901e-20	1.01117e-18
ALX3	40.3883	-4.91948	0.531461	-9.25652	2.11211e-20	1.0193e-18
MIR302CHG	51.5918	-7.96507	0.860552	-9.25577	2.12684e-20	1.02483e-18
C3orf49	26.444	-6.15167	0.664644	-9.25558	2.13065e-20	1.0251e-18
CFAP44-AS1	28.3491	-7.89841	0.853619	-9.25285	2.18578e-20	1.05001e-18
LOC112268419	24.0714	-7.03369	0.760488	-9.24892	2.26763e-20	1.08767e-18
PLCG1-AS1	473.841	-3.72885	0.403211	-9.24788	2.28981e-20	1.09663e-18
RTL5	554.491	-3.81392	0.412434	-9.24735	2.30135e-20	1.10048e-18
PIK3CD-AS2	114.661	-4.97487	0.538198	-9.24356	2.38433e-20	1.13843e-18
TGM4	32.0753	-3.34074	0.361445	-9.24271	2.40331e-20	1.14575e-18
PCGF2	63.3302	-3.55389	0.384665	-9.2389	2.49037e-20	1.18545e-18
RPL26P10	17.7725	-8.13425	0.880507	-9.23814	2.50808e-20	1.19208e-18
HSD11B2	53.2053	-4.99942	0.541242	-9.23695	2.53619e-20	1.20362e-18
HPR	29.9929	-5.1666	0.559352	-9.23677	2.54062e-20	1.2039e-18
FLJ40194	340.429	-3.6097	0.39082	-9.2362	2.55399e-20	1.20841e-18
LOC105369373	56.3945	-6.61106	0.715999	-9.23334	2.62321e-20	1.2393e-18
RPL23AP23	36.6117	-7.53525	0.816109	-9.23315	2.62798e-20	1.23969e-18
GAREM1	24.5459	-3.16718	0.343144	-9.22989	2.70916e-20	1.27607e-18
LOC100422274	60.2154	-6.40321	0.693978	-9.22682	2.7879e-20	1.31119e-18
RPL31P22	12.8231	-7.23451	0.784329	-9.22382	2.86691e-20	1.34633e-18
DNAI7	79.827	-4.21036	0.456514	-9.22286	2.89273e-20	1.35643e-18
SLC35G6	46.0179	-5.23089	0.567345	-9.21996	2.9722e-20	1.39162e-18
HIF1A-AS3	144.38	-4.2697	0.463161	-9.21861	3.00968e-20	1.40707e-18
SZT2-AS1	88.5074	-4.37188	0.474382	-9.21594	3.08558e-20	1.43828e-18
PKN2-AS1	68.793	-3.37301	0.365995	-9.21602	3.08346e-20	1.43828e-18
SCG3	32.1028	-5.84729	0.634554	-9.21481	3.11835e-20	1.4514e-18
RPS10P5	31.8865	-5.9713	0.648188	-9.21229	3.19241e-20	1.48367e-18
LOC124900269	20.008	-7.76412	0.842857	-9.21167	3.21102e-20	1.49011e-18
DNAH11	112.181	-3.76205	0.408617	-9.20679	3.36037e-20	1.55684e-18
NTN1	72.214	-3.36357	0.365347	-9.20653	3.36849e-20	1.55684e-18
HIGD1B	28.6608	-5.01581	0.544813	-9.20649	3.36968e-20	1.55684e-18
EEF1B2P7	17.8674	-6.60154	0.717309	-9.20321	3.47407e-20	1.60272e-18
CASP16P	46.416	-4.07309	0.442617	-9.20229	3.50386e-20	1.61409e-18
TOM1L1	63.2161	-3.71791	0.404046	-9.20168	3.52382e-20	1.6209e-18
SBSPON	38.4099	-4.7792	0.519441	-9.20067	3.5574e-20	1.63396e-18
FRMD5	56.9442	-3.72989	0.405404	-9.20041	3.56596e-20	1.6355e-18
ERICH6B	37.4459	-4.24233	0.461506	-9.19237	3.84277e-20	1.75989e-18
DPPA4P2	33.3357	-5.37746	0.585077	-9.19102	3.89141e-20	1.77957e-18
LOC101928016	12.8777	-6.99282	0.760867	-9.19059	3.90676e-20	1.78399e-18
SAMD11	48.3832	-3.60935	0.392811	-9.18851	3.98312e-20	1.81622e-18
RRN3P4	5.1883	-6.38166	0.694885	-9.18376	4.16291e-20	1.89271e-18
LOC100419851	21.708	-4.92649	0.536427	-9.1839	4.15743e-20	1.89271e-18
RAB26	59.0807	-4.54906	0.49544	-9.18186	4.23715e-20	1.92368e-18
BAIAP2L1	249.477	-4.26257	0.464341	-9.17982	4.31802e-20	1.95757e-18
SAMD11P1	32.7216	-5.82392	0.634519	-9.17848	4.37238e-20	1.97935e-18
ATP8A2P2	47.3236	-7.48932	0.816041	-9.17763	4.40689e-20	1.9921e-18
TDRD6	35.7945	-4.07279	0.443809	-9.17691	4.43626e-20	2.0025e-18
DIO1	35.9033	-4.54331	0.49513	-9.17601	4.47366e-20	2.01489e-18
KCNH1	31.8575	-3.79384	0.413455	-9.17594	4.47654e-20	2.01489e-18
LOC124901966	16.7117	-4.79304	0.522645	-9.17074	4.69771e-20	2.11142e-18
PKP4-AS1	48.4337	-4.50637	0.491435	-9.16982	4.7379e-20	2.12094e-18
ST7-AS2	17.4882	-5.22903	0.570234	-9.16997	4.73131e-20	2.12094e-18
PENK-AS1	50.5326	-4.76514	0.519656	-9.1698	4.73915e-20	2.12094e-18
RPS5P2	16.066	-5.44183	0.593589	-9.16768	4.83301e-20	2.15987e-18
RPL28P2	20.8532	-7.22539	0.788294	-9.16587	4.91508e-20	2.19342e-18
MAP3K20-AS1	46.6146	-4.80708	0.524485	-9.16532	4.93989e-20	2.19825e-18
ZBTB20-AS5	28.0772	-5.81996	0.634993	-9.16539	4.93679e-20	2.19825e-18
FGD1	59.9558	-3.88083	0.423542	-9.16281	5.05638e-20	2.24691e-18
GPR152	16.2009	-4.65467	0.508144	-9.16013	5.18326e-20	2.30004e-18
GUCY2C	85.9528	-5.29017	0.577554	-9.15962	5.20804e-20	2.30452e-18
SCAT2	27.8789	-7.64282	0.834397	-9.15969	5.2046e-20	2.30452e-18
CHMP3-AS1	307.058	-4.32197	0.471906	-9.15853	5.26108e-20	2.32471e-18
RNU6-415P	28.8552	-7.57342	0.827239	-9.15505	5.43332e-20	2.39745e-18
RPL21P81	35.2334	-6.49872	0.710124	-9.15153	5.61341e-20	2.47344e-18
RNU1-153P	54.4725	-5.91219	0.646273	-9.14812	5.79304e-20	2.54902e-18
ZEB2-AS1	271.873	-3.98848	0.435997	-9.14796	5.80173e-20	2.54927e-18
LRRN4	23.5686	-3.60111	0.393661	-9.14774	5.81375e-20	2.55099e-18
UBQLN1-AS1	196.902	-3.71661	0.406394	-9.14533	5.94459e-20	2.60476e-18
PRRT1B	24.7235	-4.90821	0.536821	-9.14309	6.06949e-20	2.65578e-18
APOM	218.185	-3.78274	0.413757	-9.14242	6.10689e-20	2.66843e-18
RPS3AP26	151.726	4.34506	0.475305	9.14163	6.15168e-20	2.68427e-18
LINC01485	77.4803	-4.57941	0.500971	-9.14106	6.18454e-20	2.69486e-18
PTPN14	88.28	-3.36571	0.368214	-9.14064	6.20854e-20	2.70158e-18
ITIH4-AS1	26.914	-5.69219	0.622816	-9.13944	6.27756e-20	2.72783e-18
MCMDC2	157.586	-4.57816	0.501023	-9.13763	6.38367e-20	2.77011e-18
LINC02995	16.3677	-4.05342	0.443635	-9.13684	6.43051e-20	2.78321e-18
LOC101927839	17.5426	-6.68716	0.731891	-9.13682	6.43159e-20	2.78321e-18
PLTP	237.631	-3.63392	0.397814	-9.13472	6.55788e-20	2.83396e-18
EYS	238.243	-3.51286	0.384605	-9.13368	6.62116e-20	2.85738e-18
OR7E128P	53.5185	-6.25586	0.685119	-9.13105	6.78397e-20	2.92362e-18
RPS20P15	14.8106	-7.36734	0.806952	-9.12984	6.86022e-20	2.95243e-18
TTC36-AS1	135.464	-3.53804	0.387534	-9.12963	6.87342e-20	2.95407e-18
AMZ2P2	33.436	-6.99035	0.765822	-9.1279	6.98429e-20	2.99762e-18
GPR79	37.0182	-5.73474	0.628452	-9.12519	7.1611e-20	3.06931e-18
PNCK	84.6099	-4.59615	0.503934	-9.12054	7.47477e-20	3.19938e-18
DCAF8-DT	226.504	-3.75234	0.411482	-9.11909	7.5759e-20	3.23826e-18
CDHR5	72.613	-3.98525	0.43706	-9.11832	7.62973e-20	3.25684e-18
ODF3	45.7946	-4.29216	0.470781	-9.11711	7.71574e-20	3.28143e-18
CCDC73	157.097	-4.65714	0.510816	-9.11706	7.71868e-20	3.28143e-18
MIR6080	98.255	-4.54754	0.498779	-9.11735	7.69837e-20	3.28143e-18
TMPRSS11CP	7.71677	-6.38127	0.700179	-9.11377	7.95683e-20	3.3781e-18
PLCD4	93.6972	-3.91564	0.429681	-9.1129	8.02104e-20	3.40077e-18
LOC101927131	55.2363	-5.93042	0.651007	-9.10962	8.26732e-20	3.50046e-18
ZNF593OS	38.3053	-5.18572	0.569283	-9.10922	8.29751e-20	3.5038e-18
EPHA1	1045.27	-3.05131	0.334967	-9.1093	8.29141e-20	3.5038e-18
ODF2-AS1	48.9905	-6.34292	0.69648	-9.10711	8.46086e-20	3.56798e-18
IL17RB	78.6707	-3.68756	0.405209	-9.1004	8.99969e-20	3.79012e-18
PRSS3P1	13.5682	-4.9391	0.542791	-9.09946	9.07837e-20	3.81814e-18
LOC101927227	13.7391	-6.69916	0.736264	-9.09885	9.12899e-20	3.8343e-18
AGRP	51.7786	-5.08806	0.559337	-9.09658	9.32184e-20	3.91007e-18
ZBTB20-AS4	19.7352	-5.16234	0.56763	-9.09455	9.49784e-20	3.97858e-18
RLIMP2	54.508	-7.39264	0.812881	-9.09437	9.51333e-20	3.97976e-18
IFNA20P	12.739	-6.69536	0.736363	-9.09247	9.68139e-20	4.04468e-18
DRC3	122.153	-3.66245	0.402961	-9.08885	1.00095e-19	4.1762e-18
LOC101929109	47.1046	-6.59564	0.725715	-9.08847	1.00444e-19	4.1852e-18
PIWIL4-AS1	104.31	-4.70422	0.517702	-9.08672	1.02072e-19	4.24739e-18
RPS2P8	46.2553	-5.35968	0.589858	-9.0864	1.0237e-19	4.25416e-18
LINC01108	11.3823	-3.93601	0.43334	-9.08295	1.05668e-19	4.38543e-18
ST8SIA6-AS1	25.1748	-4.77031	0.525352	-9.08021	1.08361e-19	4.49126e-18
DND1	215.477	-3.74611	0.412636	-9.07849	1.1009e-19	4.55692e-18
VPS9D1-AS1	182.593	-3.27681	0.360952	-9.07825	1.1033e-19	4.56084e-18
ST8SIA5-DT	37.8711	-3.67393	0.404712	-9.07788	1.10708e-19	4.57046e-18
PDHA1P1	24.8342	-6.64007	0.731762	-9.07408	1.14638e-19	4.72648e-18
IDI2-AS1	124.581	-3.93499	0.433783	-9.07133	1.17572e-19	4.84111e-18
THOC7-AS1	31.2316	-7.36187	0.811699	-9.0697	1.1934e-19	4.90746e-18
RPL23AP37	12.9584	-6.6693	0.735643	-9.06594	1.2353e-19	5.07314e-18
MATN2	84.1147	-3.02194	0.333395	-9.06415	1.25583e-19	5.15071e-18
IGFBP7-AS1	46.8552	-5.08577	0.561103	-9.06388	1.25889e-19	5.15653e-18
ARL14EPP1	38.2288	-6.60135	0.728717	-9.05886	1.31824e-19	5.39259e-18
RPL6P24	22.0476	-6.59603	0.728401	-9.0555	1.35945e-19	5.55397e-18
RXYLT1-AS1	23.1623	-5.27945	0.583132	-9.0536	1.38329e-19	5.644e-18
MUC12	87.6889	-3.2982	0.364316	-9.05313	1.38925e-19	5.66098e-18
GPR182	45.747	-5.05293	0.558189	-9.05237	1.39893e-19	5.69302e-18
RAD54L	58.1206	-2.53852	0.280469	-9.05098	1.41688e-19	5.7513e-18
MMP19	52.9864	-3.21207	0.354887	-9.05098	1.41691e-19	5.7513e-18
LOC124900212	20.0622	-7.61505	0.841738	-9.04681	1.47202e-19	5.96728e-18
RPL6P2	7.41719	-5.90733	0.653268	-9.04273	1.52805e-19	6.18645e-18
EPC1-AS1	45.023	-5.35368	0.592397	-9.03732	1.60565e-19	6.48184e-18
C10orf95	109.324	-4.46349	0.493887	-9.03747	1.60339e-19	6.48184e-18
BPIFB9P	36.0685	-4.5027	0.49824	-9.03721	1.6072e-19	6.48184e-18
PRSS2	36.5952	-4.60116	0.5094	-9.03251	1.67775e-19	6.75766e-18
RNU6-1188P	27.2372	-7.51667	0.832388	-9.03024	1.71293e-19	6.89053e-18
EIF3EP4	43.4036	-7.5456	0.83564	-9.02972	1.72106e-19	6.91441e-18
HTR2B	46.355	-6.07399	0.672717	-9.02903	1.73195e-19	6.94926e-18
PAPLN	193.16	-2.99581	0.331803	-9.02889	1.7342e-19	6.94941e-18
FNDC5	36.042	-4.38943	0.486175	-9.0285	1.74037e-19	6.96523e-18
AIG1P1	20.6426	-6.54086	0.724678	-9.02588	1.78253e-19	7.1174e-18
ARHGEF39	167.977	-3.91045	0.433249	-9.02586	1.78292e-19	7.1174e-18
SEPTIN7P10	11.9098	-6.94005	0.768921	-9.02571	1.78537e-19	7.11814e-18
FAM217A	18.4523	-4.77973	0.529596	-9.02523	1.79311e-19	7.13995e-18
TMEM266	58.304	-3.48649	0.386321	-9.02485	1.79936e-19	7.15578e-18
SPIN2A	21.898	-5.05182	0.559828	-9.02388	1.81542e-19	7.21051e-18
ANKRD61	49.7982	-4.83726	0.536062	-9.0237	1.81837e-19	7.21311e-18
LOC100130548	74.6816	-4.75554	0.527025	-9.02336	1.82404e-19	7.22645e-18
RPL22P3	23.7086	-6.41699	0.711185	-9.02296	1.83066e-19	7.24356e-18
RPL18AP7	28.1993	-5.49341	0.608849	-9.02261	1.83661e-19	7.25797e-18
EEF1A1P25	46.7307	-6.67766	0.740224	-9.02113	1.86157e-19	7.34736e-18
VIM-AS1	5568.18	-3.65931	0.405676	-9.02028	1.87608e-19	7.38608e-18
RPL7AP65	33.3759	-5.04239	0.559001	-9.02037	1.87449e-19	7.38608e-18
BNIP3P24	19.3009	-7.78847	0.863693	-9.01763	1.92196e-19	7.55723e-18
SFXN4P1	14.6335	-7.27891	0.807254	-9.01687	1.93547e-19	7.60082e-18
OPA1-AS1	42.1511	-7.14691	0.792688	-9.01605	1.94987e-19	7.64784e-18
RPL3P1	41.3892	-5.75388	0.638279	-9.01468	1.97454e-19	7.73495e-18
ZFAT-AS1	35.9634	-5.99706	0.665302	-9.01404	1.98607e-19	7.77041e-18
DNAH17	752.207	-4.51344	0.500761	-9.01316	2.0021e-19	7.82337e-18
C21orf62	35.238	-4.65961	0.517012	-9.01257	2.01277e-19	7.8553e-18
PODXL	248.753	-3.53505	0.392281	-9.01154	2.03185e-19	7.91992e-18
NCOA7-AS1	16.3364	-6.5843	0.730815	-9.00952	2.06954e-19	8.05683e-18
SPDYE16	28.5077	-4.2462	0.471353	-9.00854	2.08813e-19	8.11914e-18
SLC45A4-AS1	48.3876	-5.21595	0.579113	-9.0068	2.12159e-19	8.23906e-18
SLC25A1P5	35.6347	-5.46391	0.606961	-9.00208	2.21483e-19	8.59051e-18
SCN1A-AS1	23.0034	-3.95625	0.439736	-8.99687	2.32244e-19	8.98574e-18
LOC102724058	23.0034	-3.95625	0.439736	-8.99687	2.32244e-19	8.98574e-18
MSMP	128.451	-5.48827	0.610226	-8.99383	2.38756e-19	9.22633e-18
RPL13AP25	634.343	1.78979	0.199036	8.99228	2.42153e-19	9.34609e-18
ACKR4	46.9971	-4.68693	0.52136	-8.98983	2.47618e-19	9.54528e-18
TRIM17	265.7	-3.8501	0.42853	-8.98445	2.6002e-19	1.00111e-17
ENAM	22.6781	-6.03883	0.672601	-8.97831	2.74948e-19	1.05729e-17
RPL9P32	28.3855	-7.20765	0.802904	-8.97698	2.783e-19	1.06887e-17
EIF2AK1P1	38.4402	-4.48262	0.499434	-8.97539	2.82348e-19	1.08309e-17
ADD3-AS1	155.069	-3.02064	0.33662	-8.97345	2.87375e-19	1.10103e-17
RPS15AP35	14.8448	-6.72837	0.74982	-8.97331	2.87744e-19	1.1011e-17
TTLL1-AS1	17.3186	-4.21539	0.469829	-8.97219	2.90673e-19	1.11096e-17
DKK3	200.077	-3.66035	0.408029	-8.97081	2.94348e-19	1.12364e-17
RPL17P8	16.4781	-6.83145	0.761603	-8.96982	2.96998e-19	1.13121e-17
FAM186B	114.119	-4.13116	0.460563	-8.9698	2.97053e-19	1.13121e-17
OPN1SW	14.7181	-4.68017	0.521838	-8.96864	3.00204e-19	1.14183e-17
MTCO3P29	23.8312	-6.65474	0.742254	-8.96558	3.08647e-19	1.17252e-17
BOLA2P2	12.7464	-6.38657	0.712406	-8.96479	3.10873e-19	1.17955e-17
ECM2	23.5804	-4.42965	0.494174	-8.96375	3.13826e-19	1.18932e-17
RNF157-AS1	195.475	-3.4497	0.384859	-8.96354	3.14415e-19	1.19012e-17
CRYBA1	24.5068	-5.47099	0.610443	-8.96234	3.17873e-19	1.20176e-17
LOC124904503	15.3461	-4.73513	0.528523	-8.95916	3.27168e-19	1.23541e-17
RDM1P5	45.6186	-3.20464	0.357799	-8.95653	3.35048e-19	1.26365e-17
SLC2A12	53.6983	-4.11246	0.45932	-8.95337	3.44802e-19	1.29888e-17
GLTPD2	27.281	-4.23948	0.473533	-8.95287	3.46373e-19	1.30323e-17
MKRN2OS	28.4713	-4.81866	0.538271	-8.95211	3.48758e-19	1.31064e-17
LOC112268165	16.0555	-5.92036	0.66169	-8.94732	3.64205e-19	1.36705e-17
PRSS51	38.5452	-3.98183	0.445083	-8.94626	3.67733e-19	1.37865e-17
MTND4LP30	6.81493	-5.55795	0.621387	-8.94442	3.73907e-19	1.40012e-17
SP2-AS1	126.087	-3.90459	0.436557	-8.94405	3.75157e-19	1.40313e-17
FN1	96.0752	-3.81288	0.42634	-8.94329	3.7774e-19	1.41111e-17
NRG4	49.3311	-4.38292	0.490104	-8.94284	3.793e-19	1.41526e-17
CELF3	62.4454	-3.49642	0.391004	-8.94216	3.81623e-19	1.42224e-17
FAM133EP	10.082	-6.69408	0.748866	-8.93896	3.92862e-19	1.46239e-17
PDE6C	24.2244	-4.26608	0.477296	-8.93803	3.96179e-19	1.47299e-17
IHO1	35.7484	-4.04024	0.452133	-8.93596	4.03674e-19	1.49908e-17
KCNIP4	43.4287	-5.11619	0.572591	-8.93516	4.06607e-19	1.50819e-17
CFAP100	66.3537	-3.75679	0.420457	-8.93501	4.07124e-19	1.50833e-17
AHNAK2	89.0255	-3.52799	0.394881	-8.9343	4.09747e-19	1.51626e-17
STARD4-AS1	137.432	-3.6287	0.406247	-8.93225	4.17425e-19	1.54285e-17
RPL7P52	35.5304	-7.72238	0.865309	-8.92442	4.48045e-19	1.65408e-17
RAI1-AS1	50.5375	-5.46083	0.612018	-8.92267	4.55196e-19	1.67851e-17
MTND4LP12	14.6487	-8.20492	0.919751	-8.92081	4.62883e-19	1.70485e-17
MTND5P12	20.1743	-6.65047	0.745587	-8.91978	4.67196e-19	1.71872e-17
ARHGAP26-AS1	30.897	-6.59723	0.739912	-8.91624	4.82374e-19	1.77249e-17
MIR4513	72.7657	-4.47495	0.501929	-8.9155	4.85615e-19	1.78231e-17
LIMS1-AS1	13.8574	-6.58101	0.738289	-8.91386	4.9286e-19	1.80679e-17
DNAJC9-AS1	84.3142	-3.94144	0.442187	-8.9135	4.94442e-19	1.81048e-17
ACMSD	25.0234	-4.42485	0.496459	-8.91281	4.97543e-19	1.81971e-17
LINC01547	242.305	-3.1091	0.348847	-8.91251	4.98915e-19	1.82261e-17
OR10V2P	32.6959	-5.85206	0.65665	-8.91199	5.01251e-19	1.82901e-17
RPS15P7	24.0182	-5.79317	0.650071	-8.9116	5.03021e-19	1.83334e-17
MTND5P11	38.0783	-3.77374	0.423475	-8.91137	5.0406e-19	1.835e-17
LDLRAD4-AS1	33.0285	-4.4399	0.498255	-8.9109	5.06187e-19	1.84061e-17
DBH	36.663	-3.40947	0.382882	-8.90475	5.3508e-19	1.94342e-17
MTCO1P28	26.778	-5.93705	0.666865	-8.90292	5.43968e-19	1.97342e-17
QRSL1P3	23.0872	-6.1774	0.693921	-8.90217	5.47659e-19	1.98452e-17
NAP1L5P1	7.11783	-6.17669	0.693891	-8.90153	5.50823e-19	1.99369e-17
NANOS1	33.5858	-4.63814	0.521083	-8.90097	5.53585e-19	2.00138e-17
RNU7-61P	23.5374	-7.54737	0.848252	-8.89755	5.70908e-19	2.06164e-17
TSSK3	179.71	-3.39065	0.381119	-8.89658	5.75919e-19	2.07734e-17
PLEKHH1	76.036	-2.98663	0.335724	-8.89607	5.78569e-19	2.08451e-17
C3orf52	104.645	-3.60073	0.404793	-8.89525	5.82854e-19	2.09754e-17
CCDC13-AS1	18.5488	-4.86072	0.546757	-8.8901	6.10528e-19	2.19462e-17
LINC00945	20.2254	-5.00415	0.563089	-8.88696	6.28061e-19	2.25506e-17
C1QTNF7	44.5624	-5.54705	0.624614	-8.88077	6.6401e-19	2.3787e-17
SLC24A5	19.9873	-5.24362	0.590439	-8.88089	6.63262e-19	2.3787e-17
EGOT	45.24	-5.43543	0.612169	-8.87896	6.74866e-19	2.41484e-17
CCDC137P1	43.9555	-4.90621	0.55264	-8.87778	6.82099e-19	2.43794e-17
KCNQ1OT1	4494.25	-2.87974	0.324387	-8.87748	6.83895e-19	2.44158e-17
LINC00676	13.3277	-6.50905	0.733409	-8.87506	6.98949e-19	2.49249e-17
PHB1P5	19.7499	-5.10173	0.575316	-8.8677	7.46733e-19	2.65988e-17
CPLX2	67.6071	-3.39391	0.38276	-8.86696	7.51731e-19	2.67465e-17
ADPGK-AS1	307.377	-3.49017	0.393645	-8.8663	7.56199e-19	2.6875e-17
PRSS8	42.4065	-4.4302	0.499802	-8.8639	7.72663e-19	2.74291e-17
CTHRC1	26.6121	-4.61485	0.520973	-8.85814	8.13573e-19	2.88488e-17
C1QTNF7-AS1	68.6899	-3.44468	0.38892	-8.85704	8.21679e-19	2.91034e-17
NUTM2B	79.6367	-3.64966	0.412184	-8.85445	8.40962e-19	2.97528e-17
LOC124902694	54.8857	-3.39535	0.38353	-8.85289	8.52847e-19	3.01394e-17
ROM1	82.9699	-2.88353	0.32573	-8.85252	8.55678e-19	3.02054e-17
RPS6P16	21.9211	-5.54548	0.626591	-8.85023	8.7338e-19	3.07957e-17
TUBB8P1	24.7392	-5.85756	0.661993	-8.84838	8.88019e-19	3.12768e-17
LOC102724587	19.0454	-5.7943	0.654985	-8.84646	9.03431e-19	3.1784e-17
KNOP1P2	34.8357	-3.76934	0.426184	-8.84439	9.203e-19	3.23412e-17
LOC124904611	58.5536	-4.23461	0.478861	-8.84309	9.31089e-19	3.26838e-17
PKD1-AS1	43.2737	-4.54671	0.514242	-8.84156	9.43871e-19	3.30955e-17
RPL7P57	20.7798	-6.5913	0.745929	-8.83637	9.88829e-19	3.46333e-17
PRSS12	40.8982	-4.35744	0.493134	-8.83622	9.90138e-19	3.46405e-17
RPL17P7	87.5525	3.43876	0.38921	8.83523	9.98895e-19	3.4908e-17
RPL26P35	14.1473	-7.0925	0.802968	-8.83285	1.02046e-18	3.56218e-17
C1QL3	39.5189	-5.41768	0.6135	-8.83077	1.03955e-18	3.62482e-17
LINC01545	13.1839	-6.11695	0.692758	-8.82985	1.04814e-18	3.65072e-17
RN7SL748P	11.2063	-6.60666	0.748348	-8.82833	1.06248e-18	3.69655e-17
ARR3	22.8672	-4.05815	0.459769	-8.8265	1.08e-18	3.748e-17
SCARNA9	106.054	4.33828	0.491511	8.82641	1.08084e-18	3.748e-17
SCARNA9L	106.054	4.33828	0.491511	8.82641	1.08084e-18	3.748e-17
RPL24P5	15.0626	-6.33414	0.717732	-8.82521	1.09256e-18	3.78446e-17
RNU4-47P	26.663	-7.12591	0.807541	-8.82421	1.10237e-18	3.81423e-17
SF3A3P1	23.5961	-3.41606	0.387193	-8.82262	1.11816e-18	3.86459e-17
APOBEC2	57.5833	-3.84491	0.43581	-8.82245	1.11984e-18	3.86615e-17
CEMP1	159.881	-3.96692	0.449855	-8.81822	1.16292e-18	4.01048e-17
KCNQ5-AS1	32.9324	-4.82568	0.547426	-8.81522	1.19455e-18	4.11503e-17
RPL7P9	509.572	2.99197	0.339425	8.81482	1.19877e-18	4.12504e-17
APCDD1L	44.6996	-3.65841	0.415038	-8.81463	1.20078e-18	4.12744e-17
LOC100288208	26.1357	-5.66387	0.642688	-8.81279	1.22072e-18	4.19139e-17
LOC105374769	25.4102	-5.9319	0.673198	-8.81152	1.23464e-18	4.23457e-17
OCIAD1-AS1	23.9837	-7.73659	0.878123	-8.81037	1.24734e-18	4.27347e-17
CYCSP52	13.5066	-6.43251	0.73022	-8.809	1.26269e-18	4.32134e-17
GYG2P2	37.8479	-7.14534	0.811408	-8.8061	1.29572e-18	4.42957e-17
RPL18P10	65.0326	-4.38119	0.497652	-8.80373	1.32345e-18	4.51944e-17
MIR548Q	6.64303	-6.3535	0.721872	-8.80142	1.35094e-18	4.60829e-17
LOC102723313	33.8922	-4.26966	0.485172	-8.80029	1.36462e-18	4.64993e-17
WDR38	222.796	-5.16291	0.586815	-8.7982	1.39032e-18	4.73237e-17
LKAAEAR1	49.3997	-3.98985	0.453499	-8.79792	1.39375e-18	4.73892e-17
SNORA70G	36.0869	-7.04458	0.800753	-8.79745	1.39963e-18	4.75374e-17
CDC42P1	17.3248	-7.29639	0.829445	-8.79671	1.40886e-18	4.77993e-17
PHOX2A	14.108	-3.85108	0.43793	-8.79383	1.44544e-18	4.89875e-17
RPS8P8	141.343	1.9719	0.224318	8.79064	1.4871e-18	5.0345e-17
INCA1	60.6732	-3.36387	0.382775	-8.78812	1.5209e-18	5.14151e-17
LOC339666	9.44994	-3.95944	0.450548	-8.78804	1.52198e-18	5.14151e-17
PHGR1	13.976	-4.8153	0.548167	-8.78437	1.57243e-18	5.30623e-17
VEZTP1	47.8013	-5.98573	0.681454	-8.78376	1.58097e-18	5.32933e-17
NADK2-AS1	12.8429	-5.7076	0.649967	-8.78137	1.6149e-18	5.43788e-17
FAM133FP	11.9213	-6.76462	0.770414	-8.7805	1.62757e-18	5.47465e-17
TSSK2	33.5592	-3.83336	0.436588	-8.78027	1.63086e-18	5.47987e-17
DNAH14	120.728	-3.39493	0.386678	-8.77972	1.63879e-18	5.50062e-17
RPL23AP50	8.39996	-6.5378	0.744739	-8.77865	1.65454e-18	5.54757e-17
MIR4665	54.6406	-4.19945	0.478483	-8.7766	1.68498e-18	5.6436e-17
SYCP3	249.884	-3.86047	0.439941	-8.77497	1.70946e-18	5.71949e-17
SLC9A5	183.866	-2.62584	0.299254	-8.77463	1.71463e-18	5.7307e-17
RN7SL862P	13.9115	-6.471	0.737718	-8.77164	1.7608e-18	5.87874e-17
RNF212B	22.6508	-4.16928	0.475321	-8.77151	1.76288e-18	5.87943e-17
YRDCP2	17.4507	-5.49839	0.626919	-8.77049	1.77889e-18	5.92655e-17
CYP17A1	21.6509	-3.75922	0.42866	-8.76971	1.79123e-18	5.96135e-17
SRI-AS1	60.7088	-4.92769	0.561988	-8.76832	1.8136e-18	6.0294e-17
RPL31P19	12.7389	-6.51247	0.742748	-8.76808	1.81745e-18	6.0358e-17
LOC124905237	21.9275	-4.84245	0.552334	-8.76724	1.83105e-18	6.07455e-17
PLET1	29.1758	-5.52558	0.630297	-8.76663	1.84097e-18	6.10103e-17
RPS15AP16	14.1817	-7.07662	0.807497	-8.76364	1.89043e-18	6.25836e-17
YRDCP1	20.8291	-5.63748	0.643386	-8.76221	1.91454e-18	6.32481e-17
MUC5B	113.289	-2.98875	0.341094	-8.76223	1.91429e-18	6.32481e-17
BMP8A	86.4689	-3.78227	0.431721	-8.76092	1.9367e-18	6.39132e-17
ETDC	8.86899	-6.32977	0.72253	-8.76056	1.94283e-18	6.4048e-17
TSACC	16.6206	-3.87812	0.44272	-8.75976	1.95668e-18	6.44372e-17
LOC339059	55.4472	-4.43787	0.506733	-8.75781	1.99085e-18	6.54939e-17
TUB	141.771	-3.49787	0.399481	-8.75605	2.02218e-18	6.64547e-17
ZMYM4-AS1	34.705	-7.24078	0.826985	-8.75563	2.02965e-18	6.66308e-17
LOC122526776	624.126	-4.36495	0.498807	-8.75077	2.119e-18	6.94914e-17
C8orf17	37.3414	-4.48216	0.512248	-8.74998	2.13399e-18	6.991e-17
MCC	427.14	-3.36027	0.38412	-8.74797	2.17225e-18	7.10891e-17
RPL17P25	4.50748	-6.15103	0.703704	-8.74094	2.31186e-18	7.55793e-17
SNX2P1	15.0276	-6.93755	0.793898	-8.7386	2.36019e-18	7.6992e-17
RSPH10B	48.2883	-3.90028	0.446329	-8.73859	2.36042e-18	7.6992e-17
RNU6-1165P	8.22199	-6.53212	0.747511	-8.73849	2.36242e-18	7.6992e-17
DOCK8-AS1	465.152	-3.14725	0.360444	-8.7316	2.51089e-18	8.17131e-17
C11orf42	26.8849	-5.33113	0.610561	-8.73153	2.51249e-18	8.17131e-17
H3Y2	18.6164	-6.20966	0.71129	-8.73013	2.54371e-18	8.2643e-17
RAB42	29.6023	-4.34526	0.497926	-8.7267	2.622e-18	8.50987e-17
OR7E2P	11.6445	-6.3611	0.72894	-8.72651	2.62643e-18	8.51543e-17
HAS3	286.893	-3.28719	0.376746	-8.72524	2.65619e-18	8.60305e-17
STAG3	283.323	-3.50289	0.401591	-8.72253	2.7206e-18	8.80258e-17
MAP9-AS1	16.9633	-4.39576	0.50401	-8.72157	2.7437e-18	8.86818e-17
ITGA11	82.473	-3.04829	0.349539	-8.7209	2.75997e-18	8.91162e-17
OGN	20.5875	-4.20686	0.482556	-8.71787	2.83474e-18	9.14364e-17
CCND2-AS1	143.624	-3.76251	0.431692	-8.71573	2.88895e-18	9.30892e-17
THEM5	70.343	-2.63966	0.302873	-8.7154	2.89736e-18	9.32646e-17
LINC02860	30.6685	-5.10403	0.585872	-8.71185	2.98968e-18	9.6138e-17
LOC124900524	5.99797	-6.3889	0.733808	-8.7065	3.13403e-18	1.00677e-16
S100A1	17.6135	-4.40289	0.505721	-8.70615	3.14359e-18	1.00881e-16
RPS2P15	34.8798	-6.60209	0.758872	-8.69988	3.32241e-18	1.0651e-16
RPL21P49	10.7526	-6.37785	0.733136	-8.69942	3.33586e-18	1.06833e-16
LRRC37A6P	27.0314	-3.44028	0.395572	-8.697	3.40787e-18	1.09028e-16
WDR88	60.7855	-3.3269	0.382542	-8.69683	3.41274e-18	1.09072e-16
MTATP6P26	19.541	-7.82754	0.900332	-8.69406	3.49713e-18	1.11543e-16
NECAB1	32.8062	-4.76318	0.547861	-8.69414	3.49479e-18	1.11543e-16
GNAL	468.796	-3.61686	0.416155	-8.69115	3.58799e-18	1.14324e-16
RPL13AP5	868.826	2.68758	0.309299	8.68926	3.64813e-18	1.16123e-16
SCRG1	53.3781	-4.66013	0.536378	-8.68814	3.68435e-18	1.17157e-16
BNIP3P42	11.0913	-6.34831	0.730726	-8.68767	3.69953e-18	1.17521e-16
KIAA1671-AS1	18.3543	-3.94719	0.454367	-8.68721	3.7144e-18	1.17874e-16
ENTPD3	31.3446	-3.9567	0.455611	-8.68438	3.80825e-18	1.2073e-16
RNU6-430P	5.43244	-6.07366	0.69949	-8.68299	3.85489e-18	1.22086e-16
CDH13	53.3039	-3.17389	0.365572	-8.682	3.88867e-18	1.23032e-16
RNF175	279.263	-3.22162	0.371107	-8.68111	3.91924e-18	1.23874e-16
ENPP7P10	11.2943	-3.8615	0.444843	-8.68059	3.93736e-18	1.24197e-16
NUTM2A	112.971	-3.508	0.404115	-8.6807	3.9335e-18	1.24197e-16
PYCARD-AS1	457.325	-3.51045	0.404793	-8.67221	4.23805e-18	1.33547e-16
FLJ13224	85.1424	-3.71725	0.42866	-8.67181	4.253e-18	1.33884e-16
GNAO1-AS1	20.5066	-4.35821	0.502681	-8.66995	4.32316e-18	1.35957e-16
SMIM18	22.1821	-6.24323	0.720276	-8.66784	4.40397e-18	1.38359e-16
LOC101928896	13.192	-6.15937	0.710667	-8.66702	4.43581e-18	1.39221e-16
TERF1P7	16.3749	-5.34119	0.616301	-8.66654	4.45468e-18	1.39673e-16
IER3-AS1	58.6526	-3.46515	0.399948	-8.664	4.55478e-18	1.42669e-16
LOC124902105	6.22455	-5.67729	0.655436	-8.66185	4.64178e-18	1.4525e-16
BNIP3P11	70.7361	-6.47084	0.747286	-8.65911	4.75455e-18	1.48631e-16
LOC124900589	12.1265	-6.84427	0.790442	-8.65878	4.76828e-18	1.48912e-16
NDUFA3P2	17.8752	-6.28185	0.725741	-8.65578	4.89546e-18	1.52732e-16
EHD4-AS1	25.1753	-5.0868	0.587808	-8.65384	4.9793e-18	1.55193e-16
LOC644169	56.638	-4.32584	0.499929	-8.6529	5.02075e-18	1.5633e-16
RPL9P30	11.6805	-6.71502	0.776076	-8.65253	5.03712e-18	1.56684e-16
DIPK1B	206.188	-2.97431	0.343763	-8.65221	5.05126e-18	1.56969e-16
GTF3AP2	16.1505	-5.59145	0.646315	-8.65128	5.09267e-18	1.58099e-16
PPIAP36	9.32846	-6.74197	0.779349	-8.65076	5.11558e-18	1.58654e-16
LOC400553	48.4344	-3.23134	0.37359	-8.64945	5.17496e-18	1.60337e-16
MIR4271	18.617	-6.09946	0.705265	-8.64846	5.21972e-18	1.61564e-16
ZNF230-DT	68.3793	-3.94938	0.456839	-8.64502	5.37944e-18	1.66344e-16
CYP2T1P	275.973	-3.19207	0.369453	-8.64	5.6214e-18	1.73655e-16
HMGB3P29	22.782	-4.64609	0.538013	-8.63565	5.83937e-18	1.80212e-16
MAPK10	79.6956	-3.16919	0.367044	-8.63436	5.90576e-18	1.82082e-16
RASSF1-AS1	352.553	-3.32037	0.384591	-8.63351	5.94972e-18	1.83257e-16
HNRNPCP7	8.23732	-5.66434	0.656141	-8.63281	5.98624e-18	1.84201e-16
EME1	63.2836	-3.25453	0.377151	-8.62924	6.17592e-18	1.89852e-16
SEPTIN7P12	34.8647	-6.66249	0.772185	-8.62811	6.23766e-18	1.91563e-16
NT5C1B	15.5953	-5.57392	0.646236	-8.62522	6.39719e-18	1.9627e-16
CCL27	13.0281	-6.68543	0.775361	-8.62234	6.55989e-18	2.01066e-16
RPS12P12	18.0881	-6.72477	0.780032	-8.62114	6.62908e-18	2.02988e-16
RBM17P1	33.3039	-6.89066	0.799429	-8.61948	6.72588e-18	2.05752e-16
TMEM120B	1304.37	-3.31169	0.384282	-8.61786	6.82154e-18	2.08475e-16
WDFY3-AS2	212.499	-3.61674	0.419912	-8.61309	7.11177e-18	2.17134e-16
CSDC2	38.9194	-3.72032	0.432054	-8.61079	7.25591e-18	2.21319e-16
PHKG1	160.044	-2.75005	0.319411	-8.60977	7.32042e-18	2.23071e-16
UBE2V2P4	17.3928	-6.59244	0.765731	-8.60934	7.34809e-18	2.23697e-16
PDE7B-AS1	20.4274	-3.32108	0.385786	-8.6086	7.39575e-18	2.2493e-16
PPFIA1P1	9.6534	-5.8409	0.678541	-8.60803	7.43249e-18	2.25828e-16
SEPTIN7P1	11.9995	-6.54323	0.760303	-8.60608	7.55997e-18	2.2948e-16
RN7SKP130	20.3271	-4.86663	0.565631	-8.60389	7.70597e-18	2.33686e-16
CTHRC1P1	15.229	-7.38719	0.858614	-8.60363	7.72352e-18	2.33992e-16
SLC25A18	42.4809	-3.49725	0.406529	-8.6027	7.78627e-18	2.35666e-16
PRG4	118.286	-3.34973	0.389463	-8.60089	7.91023e-18	2.39187e-16
ECT2L	49.139	-2.86665	0.333353	-8.59942	8.01194e-18	2.4203e-16
LYG2	21.6872	-4.91765	0.572218	-8.59402	8.39784e-18	2.53444e-16
RNA5SP39	14.1506	-7.15306	0.832399	-8.59332	8.44947e-18	2.54757e-16
PCDH12	201.475	-3.5263	0.410405	-8.59225	8.52827e-18	2.56887e-16
DONSON	488.147	-2.84446	0.331165	-8.58924	8.75439e-18	2.63445e-16
MTND3P23	10.6025	-7.00959	0.816115	-8.58898	8.77428e-18	2.63791e-16
LRRC19	16.6571	-5.54223	0.645535	-8.58549	9.04523e-18	2.71677e-16
KATNAL2	110.788	-2.8796	0.335466	-8.5839	9.17096e-18	2.7519e-16
RPL7AP3	6.99673	-5.96763	0.695472	-8.58068	9.43135e-18	2.82733e-16
CRB2	118.538	-3.04398	0.354837	-8.57854	9.60868e-18	2.87775e-16
MIR6126	44.8606	-5.76691	0.672296	-8.57794	9.65895e-18	2.89005e-16
RPL5P11	10.965	-6.7778	0.790167	-8.57768	9.68066e-18	2.89379e-16
LRRC51	140.817	-3.18013	0.370761	-8.57731	9.71198e-18	2.90039e-16
TMEM53	445.72	-3.19514	0.372602	-8.57521	9.8904e-18	2.95087e-16
SLC24A3-AS1	11.4898	-3.66028	0.427188	-8.5683	1.0502e-17	3.13038e-16
AGBL5	1024.91	-2.92252	0.341104	-8.56783	1.05451e-17	3.14024e-16
GPS2	462.522	-3.03335	0.354046	-8.56768	1.05586e-17	3.14129e-16
PLA2G10	14.988	-5.18663	0.605694	-8.56311	1.0986e-17	3.26536e-16
CFAP210	14.7601	-4.17522	0.48773	-8.56052	1.12359e-17	3.33646e-16
RPL18AP4	11.6385	-5.20082	0.607726	-8.55784	1.15004e-17	3.41178e-16
RNU6-141P	9.88304	-6.65977	0.778239	-8.55748	1.1536e-17	3.41912e-16
RPL26	521.608	2.98504	0.348843	8.55697	1.15874e-17	3.43111e-16
MYO1H	46.2695	-3.49589	0.408732	-8.55301	1.19917e-17	3.54749e-16
GNRHR	35.2958	-6.5462	0.765494	-8.5516	1.2139e-17	3.58769e-16
RPL7AP35	18.3994	-5.56755	0.651065	-8.55145	1.21553e-17	3.58912e-16
PAX6	47.9505	-2.54814	0.29809	-8.5482	1.2502e-17	3.68803e-16
SENCR	178.059	-1.83833	0.215111	-8.54593	1.27503e-17	3.75775e-16
XRRA1	1415.45	-2.27711	0.266477	-8.54524	1.28274e-17	3.77694e-16
PSMC3IP	246.304	-2.8828	0.337398	-8.54421	1.29424e-17	3.80722e-16
RBBP4P2	41.4804	-5.45948	0.639175	-8.54145	1.32545e-17	3.89175e-16
ORM2	77.8905	-4.0057	0.468966	-8.54156	1.32427e-17	3.89175e-16
RPL26P27	8.935	-6.40119	0.749483	-8.54081	1.33289e-17	3.90992e-16
WNT2B	115.255	-2.44521	0.286397	-8.53783	1.36766e-17	4.00817e-16
LARGE-AS1	22.7913	-3.73508	0.437503	-8.53725	1.3745e-17	4.02447e-16
DDI1	17.4304	-5.20326	0.609632	-8.53509	1.40045e-17	4.09664e-16
ALG14-AS1	4.63236	-5.56773	0.652364	-8.53469	1.40531e-17	4.10702e-16
AMT	53.4788	-3.42187	0.401004	-8.53327	1.42265e-17	4.15385e-16
CD101-AS1	40.3333	-3.55507	0.41675	-8.53047	1.45759e-17	4.2519e-16
ZNF433	68.1813	-2.67447	0.313543	-8.52984	1.46551e-17	4.27106e-16
ZNF497	83.7882	-2.79875	0.328153	-8.52879	1.47885e-17	4.30593e-16
TEX38	18.6197	-4.47938	0.525322	-8.52693	1.50285e-17	4.36773e-16
MTND1P9	19.8471	-7.17224	0.841122	-8.52699	1.50202e-17	4.36773e-16
RNU6-720P	25.7163	-7.19812	0.844182	-8.52675	1.50523e-17	4.37059e-16
RNU6-795P	9.57188	-6.38253	0.74863	-8.52561	1.52e-17	4.40941e-16
PLAT	40.1378	-3.26514	0.38299	-8.52539	1.52291e-17	4.41376e-16
RAMP3	79.1183	-4.23424	0.496739	-8.52407	1.54041e-17	4.46037e-16
RNU6-859P	13.2343	-6.42505	0.753783	-8.52373	1.54489e-17	4.46922e-16
LYSMD1	267.211	-3.57976	0.420155	-8.5201	1.59419e-17	4.60759e-16
RPL34P21	15.0523	-6.42606	0.754268	-8.5196	1.60107e-17	4.619e-16
NLRP7	48.4777	-3.05037	0.358037	-8.5197	1.59963e-17	4.619e-16
EIF4BP5	21.2031	-5.26693	0.618395	-8.51709	1.63611e-17	4.71255e-16
TMEM74B	34.0228	-4.06649	0.477452	-8.51706	1.6365e-17	4.71255e-16
EGILA	24.0136	-5.29855	0.622185	-8.51605	1.65091e-17	4.74969e-16
LOC124906340	14.0602	-7.38246	0.867054	-8.51442	1.6743e-17	4.81257e-16
OMD	7.56867	-6.29801	0.739775	-8.51341	1.68885e-17	4.84997e-16
LOC100420532	8.98795	-6.40812	0.752774	-8.51267	1.69974e-17	4.87678e-16
TSSK5P	16.0313	-4.38997	0.515853	-8.51012	1.73752e-17	4.98063e-16
ZNF649-AS1	34.7448	-5.56531	0.654077	-8.50865	1.75963e-17	5.0394e-16
NUP153-AS1	243.028	-3.30011	0.38791	-8.5074	1.77873e-17	5.08946e-16
ADGRV1	49.458	-2.36464	0.277968	-8.50687	1.7869e-17	5.1082e-16
IPO9-AS1	46.0826	-2.57725	0.303047	-8.50443	1.82487e-17	5.212e-16
OTUB2	99.3266	-2.95696	0.347734	-8.50351	1.83941e-17	5.24874e-16
TCHP	2026.5	-1.87465	0.220477	-8.50271	1.85215e-17	5.28032e-16
CACTIN-AS1	174.136	-3.85778	0.453817	-8.50075	1.88363e-17	5.36518e-16
ADCY1	65.7543	-2.55465	0.300624	-8.49784	1.93156e-17	5.49672e-16
NEK5	42.6526	-3.60029	0.423696	-8.49735	1.93969e-17	5.51486e-16
CNTN2	59.0383	-3.02348	0.355856	-8.49635	1.9565e-17	5.55762e-16
KRT18P39	22.2325	-4.94928	0.582825	-8.49189	2.03304e-17	5.76984e-16
CLEC1B	213.8	-3.35862	0.395525	-8.49157	2.03861e-17	5.78042e-16
GRIP1	131.353	-2.93496	0.345648	-8.49118	2.04549e-17	5.7947e-16
SIAE	398.328	-1.75621	0.206831	-8.49106	2.04765e-17	5.7956e-16
RPL8P5	39.5507	-3.33044	0.392237	-8.4909	2.05034e-17	5.79798e-16
GEMIN7-AS1	182.358	-3.1317	0.368845	-8.49058	2.0561e-17	5.80904e-16
OR52W1	13.5533	-4.66175	0.549226	-8.48786	2.10482e-17	5.94135e-16
REC114	20.2267	-4.4851	0.528526	-8.48604	2.13792e-17	6.02935e-16
RPS8P9	34.819	-5.52424	0.651231	-8.48276	2.19919e-17	6.1966e-16
MIR4298	25.4717	-5.17345	0.609948	-8.48179	2.2176e-17	6.24285e-16
CYP3A4	12.4495	-3.8876	0.458381	-8.48117	2.22949e-17	6.27072e-16
RPS15AP24	30.8914	-6.5045	0.767079	-8.47957	2.26033e-17	6.35177e-16
ESR2	170.934	-3.15388	0.37195	-8.4793	2.26545e-17	6.36048e-16
GJB7	26.5416	-4.21722	0.497571	-8.47562	2.33827e-17	6.55905e-16
LOC100287944	26.2308	-2.9504	0.348111	-8.47548	2.3411e-17	6.56115e-16
MADD-AS1	37.5787	-6.20362	0.731977	-8.47515	2.34775e-17	6.57392e-16
KLHL35	52.0756	-2.33848	0.275969	-8.47369	2.37737e-17	6.65092e-16
LINC02381	32.7904	-3.53284	0.416949	-8.47306	2.3903e-17	6.68115e-16
PKMYT1	74.5553	-2.28251	0.269456	-8.47081	2.43685e-17	6.8052e-16
LOC100420680	7.05342	-6.51097	0.768682	-8.4703	2.44754e-17	6.82648e-16
BNIP3P25	24.7838	-7.14931	0.84405	-8.47024	2.44882e-17	6.82648e-16
PKD1L3	75.6652	-2.5851	0.305346	-8.46616	2.53623e-17	7.0639e-16
HMGB3P21	6.80051	-6.37154	0.752683	-8.4651	2.55944e-17	7.12222e-16
OMG	82.0321	-2.17763	0.257338	-8.46212	2.62556e-17	7.28685e-16
LOC101927057	82.0321	-2.17763	0.257338	-8.46212	2.62556e-17	7.28685e-16
UHRF1	350.128	-2.98182	0.352366	-8.46229	2.62168e-17	7.28685e-16
KIF5A	143.783	-2.82786	0.334223	-8.46101	2.65082e-17	7.35046e-16
VASH2	62.4163	-3.12481	0.369428	-8.4585	2.70837e-17	7.50344e-16
ARL2BPP10	16.5993	-5.45011	0.644408	-8.45755	2.73054e-17	7.5582e-16
RPS7P7	12.2451	-6.27227	0.741799	-8.45549	2.77928e-17	7.68019e-16
BTBD9-AS1	18.1908	-5.356	0.633436	-8.45548	2.77951e-17	7.68019e-16
KIF24	182.466	-2.72681	0.322505	-8.45509	2.7888e-17	7.69909e-16
ASPN	10.4407	-5.77096	0.682617	-8.45417	2.81082e-17	7.75306e-16
SERHL2	119.257	-3.87391	0.45824	-8.45389	2.81761e-17	7.76498e-16
ALOX12	510.124	-2.62141	0.31013	-8.45259	2.84901e-17	7.84463e-16
TAF10	1204.02	-2.12751	0.251789	-8.44956	2.92409e-17	8.04431e-16
ABHD1	95.0781	-2.97429	0.35203	-8.44897	2.93887e-17	8.07791e-16
LOC112268073	13.5825	-4.43978	0.525628	-8.44661	2.99873e-17	8.23522e-16
LOC100420053	14.5353	-5.3938	0.638594	-8.44637	3.00506e-17	8.24542e-16
CYP2D6	154.838	-2.80875	0.332544	-8.44626	3.00794e-17	8.2461e-16
L3MBTL4-AS1	9.15507	-3.84343	0.455067	-8.44585	3.01844e-17	8.26767e-16
TACR2	32.6045	-3.45413	0.409103	-8.44317	3.0884e-17	8.45195e-16
TUBA4B	27.3574	-4.0524	0.479978	-8.44289	3.09583e-17	8.45753e-16
TROAP-AS1	30.7551	-3.9606	0.469101	-8.44297	3.09383e-17	8.45753e-16
PKDREJ	34.0176	-3.85164	0.456253	-8.4419	3.1223e-17	8.52244e-16
PFN1P2	79.0931	-4.13395	0.489708	-8.44166	3.12852e-17	8.53201e-16
FILIP1	31.3149	-4.08438	0.483862	-8.44121	3.14058e-17	8.55745e-16
LOC100288172	12.1736	-6.26109	0.742064	-8.43739	3.24507e-17	8.83453e-16
C1orf54	130.061	-2.88191	0.341612	-8.43621	3.27791e-17	8.91619e-16
LINC00960	29.9337	-3.09122	0.366448	-8.43563	3.29416e-17	8.95266e-16
GRTP1	84.1405	-3.28198	0.389086	-8.43509	3.3096e-17	8.98685e-16
C19orf84	62.1645	-4.15407	0.492493	-8.43477	3.31861e-17	9.00351e-16
LOC101927692	18.1547	-4.35459	0.51635	-8.43341	3.35724e-17	9.10046e-16
LOC124900332	9.44837	-6.6536	0.789083	-8.43207	3.39599e-17	9.19758e-16
CIRBP-AS1	78.6827	-3.25338	0.385868	-8.43133	3.41762e-17	9.24818e-16
RN7SL174P	11.0981	-6.39184	0.758256	-8.42966	3.46686e-17	9.37334e-16
OAZ3	67.0538	-3.86612	0.45874	-8.4277	3.52514e-17	9.51454e-16
STAU2-AS1	12.75	-3.79674	0.450504	-8.42776	3.52356e-17	9.51454e-16
NXPH3	27.2643	-3.58712	0.425651	-8.42737	3.53522e-17	9.53357e-16
LOXL2-AS1	26.7492	-3.90505	0.463596	-8.42341	3.65688e-17	9.85319e-16
RPS24P12	5.40758	-6.05511	0.718955	-8.4221	3.69792e-17	9.95522e-16
FHOD3	33.11	-2.59554	0.308205	-8.42149	3.71732e-17	9.9989e-16
LCA5L	39.9097	-3.5342	0.419692	-8.42093	3.73519e-17	1.00384e-15
NOXO1	43.2942	-3.58191	0.425688	-8.41441	3.94892e-17	1.06037e-15
ZNF32-AS2	39.7744	-4.76234	0.566526	-8.40621	4.23462e-17	1.13611e-15
RNU6-199P	13.6346	-6.67108	0.793613	-8.40596	4.24363e-17	1.13756e-15
RPL15P16	21.8951	-6.25086	0.743686	-8.40524	4.26974e-17	1.14358e-15
GRIN3A	88.3758	-3.159	0.376012	-8.40132	4.41489e-17	1.18145e-15
AIRE	74.066	-3.46876	0.413016	-8.39862	4.51754e-17	1.20789e-15
LRRC46	63.9357	-2.54524	0.303162	-8.39564	4.63373e-17	1.23791e-15
GAPDHP51	9.3811	-5.12282	0.61028	-8.39421	4.69045e-17	1.252e-15
MEIS1-AS2	13.7204	-3.20281	0.38158	-8.39356	4.71643e-17	1.25786e-15
HNRNPA3P2	57.2333	-2.33926	0.278777	-8.39116	4.81359e-17	1.28269e-15
SNORD13	29.3417	2.80065	0.333836	8.38929	4.8907e-17	1.30213e-15
MMP21	64.6331	-3.14926	0.375402	-8.38902	4.90199e-17	1.30403e-15
LOC101928059	124.15	-3.46948	0.414009	-8.38022	5.28308e-17	1.31538e-15
TM4SF20	16.179	-5.52476	0.659923	-8.37182	5.67328e-17	1.31538e-15
RNU6-613P	7.42241	-6.62327	0.790518	-8.37839	5.36584e-17	1.31538e-15
RPL32P7	5.95722	-5.50915	0.658147	-8.3707	5.72757e-17	1.31538e-15
C3orf22	22.3357	-3.57196	0.426596	-8.37315	5.60969e-17	1.31538e-15
CREB3L2-AS1	11.6138	-5.77637	0.689235	-8.38084	5.25514e-17	1.31538e-15
LOC101928008	14.1276	-6.13837	0.732025	-8.38547	5.05221e-17	1.31538e-15
MIR1279	16.5674	-7.46012	0.891381	-8.36918	5.80226e-17	1.31538e-15
CENPCP1	25.2586	-3.36365	0.401403	-8.37974	5.30452e-17	1.31538e-15
KARS1P1	12.1555	-5.22795	0.624031	-8.37771	5.39684e-17	1.31538e-15
RNU6-711P	11.9579	-7.03768	0.840385	-8.37435	5.55295e-17	1.31538e-15
RN7SL756P	6.81775	-6.16758	0.735857	-8.38149	5.22621e-17	1.31538e-15
RNA5-8SN2	1785.06	-4.18384	0.500003	-8.36764	5.87831e-17	1.31538e-15
LOC124900510	1785.06	-4.18384	0.500003	-8.36764	5.87831e-17	1.31538e-15
LOC124907114	1785.06	-4.18384	0.500003	-8.36764	5.87831e-17	1.31538e-15
LOC124907115	1785.06	-4.18384	0.500003	-8.36764	5.87831e-17	1.31538e-15
LOC124907116	1785.06	-4.18384	0.500003	-8.36764	5.87831e-17	1.31538e-15
LOC124907117	1785.06	-4.18384	0.500003	-8.36764	5.87831e-17	1.31538e-15
LOC124907118	1785.06	-4.18384	0.500003	-8.36764	5.87831e-17	1.31538e-15
LOC124907119	1785.06	-4.18384	0.500003	-8.36764	5.87831e-17	1.31538e-15
LOC124907120	1785.06	-4.18384	0.500003	-8.36764	5.87831e-17	1.31538e-15
LOC124907121	1785.06	-4.18384	0.500003	-8.36764	5.87831e-17	1.31538e-15
LOC124907122	1785.06	-4.18384	0.500003	-8.36764	5.87831e-17	1.31538e-15
LOC124907123	1785.06	-4.18384	0.500003	-8.36764	5.87831e-17	1.31538e-15
LOC124907124	1785.06	-4.18384	0.500003	-8.36764	5.87831e-17	1.31538e-15
LOC124907125	1785.06	-4.18384	0.500003	-8.36764	5.87831e-17	1.31538e-15
LOC124907126	1785.06	-4.18384	0.500003	-8.36764	5.87831e-17	1.31538e-15
LOC124907127	1785.06	-4.18384	0.500003	-8.36764	5.87831e-17	1.31538e-15
LOC124907128	1785.06	-4.18384	0.500003	-8.36764	5.87831e-17	1.31538e-15
LOC124907129	1785.06	-4.18384	0.500003	-8.36764	5.87831e-17	1.31538e-15
LOC124907130	1785.06	-4.18384	0.500003	-8.36764	5.87831e-17	1.31538e-15
LOC124907131	1785.06	-4.18384	0.500003	-8.36764	5.87831e-17	1.31538e-15
LOC124907132	1785.06	-4.18384	0.500003	-8.36764	5.87831e-17	1.31538e-15
LOC124907133	1785.06	-4.18384	0.500003	-8.36764	5.87831e-17	1.31538e-15
LOC124907134	1785.06	-4.18384	0.500003	-8.36764	5.87831e-17	1.31538e-15
LOC124907135	1785.06	-4.18384	0.500003	-8.36764	5.87831e-17	1.31538e-15
LOC124907136	1785.06	-4.18384	0.500003	-8.36764	5.87831e-17	1.31538e-15
LOC124907137	1785.06	-4.18384	0.500003	-8.36764	5.87831e-17	1.31538e-15
LOC124907138	1785.06	-4.18384	0.500003	-8.36764	5.87831e-17	1.31538e-15
LOC124907139	1785.06	-4.18384	0.500003	-8.36764	5.87831e-17	1.31538e-15
LOC124907140	1785.06	-4.18384	0.500003	-8.36764	5.87831e-17	1.31538e-15
LOC124907141	1785.06	-4.18384	0.500003	-8.36764	5.87831e-17	1.31538e-15
LOC124907142	1785.06	-4.18384	0.500003	-8.36764	5.87831e-17	1.31538e-15
LOC124907143	1785.06	-4.18384	0.500003	-8.36764	5.87831e-17	1.31538e-15
LOC124907144	1785.06	-4.18384	0.500003	-8.36764	5.87831e-17	1.31538e-15
LOC124907145	1785.06	-4.18384	0.500003	-8.36764	5.87831e-17	1.31538e-15
LOC124907146	1785.06	-4.18384	0.500003	-8.36764	5.87831e-17	1.31538e-15
LOC124907147	1785.06	-4.18384	0.500003	-8.36764	5.87831e-17	1.31538e-15
LOC124907148	1785.06	-4.18384	0.500003	-8.36764	5.87831e-17	1.31538e-15
LOC124907149	1785.06	-4.18384	0.500003	-8.36764	5.87831e-17	1.31538e-15
LOC124907150	1785.06	-4.18384	0.500003	-8.36764	5.87831e-17	1.31538e-15
LOC124907151	1785.06	-4.18384	0.500003	-8.36764	5.87831e-17	1.31538e-15
LOC124907152	1785.06	-4.18384	0.500003	-8.36764	5.87831e-17	1.31538e-15
LOC124907153	1785.06	-4.18384	0.500003	-8.36764	5.87831e-17	1.31538e-15
LOC124907154	1785.06	-4.18384	0.500003	-8.36764	5.87831e-17	1.31538e-15
LOC124907155	1785.06	-4.18384	0.500003	-8.36764	5.87831e-17	1.31538e-15
LOC124907160	1785.06	-4.18384	0.500003	-8.36764	5.87831e-17	1.31538e-15
LOC124907172	1785.06	-4.18384	0.500003	-8.36764	5.87831e-17	1.31538e-15
LOC124907183	1785.06	-4.18384	0.500003	-8.36764	5.87831e-17	1.31538e-15
LOC124907194	1785.06	-4.18384	0.500003	-8.36764	5.87831e-17	1.31538e-15
LOC124907205	1785.06	-4.18384	0.500003	-8.36764	5.87831e-17	1.31538e-15
LOC124907216	1785.06	-4.18384	0.500003	-8.36764	5.87831e-17	1.31538e-15
LOC124907227	1785.06	-4.18384	0.500003	-8.36764	5.87831e-17	1.31538e-15
LOC124907238	1785.06	-4.18384	0.500003	-8.36764	5.87831e-17	1.31538e-15
LOC124907248	1785.06	-4.18384	0.500003	-8.36764	5.87831e-17	1.31538e-15
LOC124907258	1785.06	-4.18384	0.500003	-8.36764	5.87831e-17	1.31538e-15
LOC124907269	1785.06	-4.18384	0.500003	-8.36764	5.87831e-17	1.31538e-15
LOC124907280	1785.06	-4.18384	0.500003	-8.36764	5.87831e-17	1.31538e-15
LOC124907291	1785.06	-4.18384	0.500003	-8.36764	5.87831e-17	1.31538e-15
LOC124907302	1785.06	-4.18384	0.500003	-8.36764	5.87831e-17	1.31538e-15
LOC124907313	1785.06	-4.18384	0.500003	-8.36764	5.87831e-17	1.31538e-15
LOC124907324	1785.06	-4.18384	0.500003	-8.36764	5.87831e-17	1.31538e-15
LOC124907327	1785.06	-4.18384	0.500003	-8.36764	5.87831e-17	1.31538e-15
LOC124907328	1785.06	-4.18384	0.500003	-8.36764	5.87831e-17	1.31538e-15
LOC124907329	1785.06	-4.18384	0.500003	-8.36764	5.87831e-17	1.31538e-15
LOC124907330	1785.06	-4.18384	0.500003	-8.36764	5.87831e-17	1.31538e-15
LOC124907331	1785.06	-4.18384	0.500003	-8.36764	5.87831e-17	1.31538e-15
LOC124907332	1785.06	-4.18384	0.500003	-8.36764	5.87831e-17	1.31538e-15
LOC124907333	1785.06	-4.18384	0.500003	-8.36764	5.87831e-17	1.31538e-15
LOC124907334	1785.06	-4.18384	0.500003	-8.36764	5.87831e-17	1.31538e-15
LOC124907335	1785.06	-4.18384	0.500003	-8.36764	5.87831e-17	1.31538e-15
LOC124907336	1785.06	-4.18384	0.500003	-8.36764	5.87831e-17	1.31538e-15
LOC124907337	1785.06	-4.18384	0.500003	-8.36764	5.87831e-17	1.31538e-15
LOC124907338	1785.06	-4.18384	0.500003	-8.36764	5.87831e-17	1.31538e-15
LOC124907339	1785.06	-4.18384	0.500003	-8.36764	5.87831e-17	1.31538e-15
LOC124907340	1785.06	-4.18384	0.500003	-8.36764	5.87831e-17	1.31538e-15
LOC124907341	1785.06	-4.18384	0.500003	-8.36764	5.87831e-17	1.31538e-15
LOC124907342	1785.06	-4.18384	0.500003	-8.36764	5.87831e-17	1.31538e-15
LOC124907343	1785.06	-4.18384	0.500003	-8.36764	5.87831e-17	1.31538e-15
LOC124907439	1785.06	-4.18384	0.500003	-8.36764	5.87831e-17	1.31538e-15
LOC124907440	1785.06	-4.18384	0.500003	-8.36764	5.87831e-17	1.31538e-15
LOC124907450	1785.06	-4.18384	0.500003	-8.36764	5.87831e-17	1.31538e-15
LOC124907458	1785.06	-4.18384	0.500003	-8.36764	5.87831e-17	1.31538e-15
LOC124907467	1785.06	-4.18384	0.500003	-8.36764	5.87831e-17	1.31538e-15
LOC124907475	1785.06	-4.18384	0.500003	-8.36764	5.87831e-17	1.31538e-15
LOC124907476	1785.06	-4.18384	0.500003	-8.36764	5.87831e-17	1.31538e-15
LOC124907477	1785.06	-4.18384	0.500003	-8.36764	5.87831e-17	1.31538e-15
LOC124907478	1785.06	-4.18384	0.500003	-8.36764	5.87831e-17	1.31538e-15
LOC124907479	1785.06	-4.18384	0.500003	-8.36764	5.87831e-17	1.31538e-15
LOC124907480	1785.06	-4.18384	0.500003	-8.36764	5.87831e-17	1.31538e-15
LOC124907481	1785.06	-4.18384	0.500003	-8.36764	5.87831e-17	1.31538e-15
LOC124907482	1785.06	-4.18384	0.500003	-8.36764	5.87831e-17	1.31538e-15
LOC124907483	1785.06	-4.18384	0.500003	-8.36764	5.87831e-17	1.31538e-15
LOC124907484	1785.06	-4.18384	0.500003	-8.36764	5.87831e-17	1.31538e-15
LOC124907572	1785.06	-4.18384	0.500003	-8.36764	5.87831e-17	1.31538e-15
LOC124907573	1785.06	-4.18384	0.500003	-8.36764	5.87831e-17	1.31538e-15
LOC124907574	1785.06	-4.18384	0.500003	-8.36764	5.87831e-17	1.31538e-15
LOC124907575	1785.06	-4.18384	0.500003	-8.36764	5.87831e-17	1.31538e-15
LOC124907576	1785.06	-4.18384	0.500003	-8.36764	5.87831e-17	1.31538e-15
LOC124907577	1785.06	-4.18384	0.500003	-8.36764	5.87831e-17	1.31538e-15
LOC124907578	1785.06	-4.18384	0.500003	-8.36764	5.87831e-17	1.31538e-15
LOC124907579	1785.06	-4.18384	0.500003	-8.36764	5.87831e-17	1.31538e-15
LOC124907580	1785.06	-4.18384	0.500003	-8.36764	5.87831e-17	1.31538e-15
LOC124907581	1785.06	-4.18384	0.500003	-8.36764	5.87831e-17	1.31538e-15
LOC124907584	1785.06	-4.18384	0.500003	-8.36764	5.87831e-17	1.31538e-15
LOC124907585	1785.06	-4.18384	0.500003	-8.36764	5.87831e-17	1.31538e-15
LOC124907586	1785.06	-4.18384	0.500003	-8.36764	5.87831e-17	1.31538e-15
LOC124907587	1785.06	-4.18384	0.500003	-8.36764	5.87831e-17	1.31538e-15
LOC124907588	1785.06	-4.18384	0.500003	-8.36764	5.87831e-17	1.31538e-15
LOC124907589	1785.06	-4.18384	0.500003	-8.36764	5.87831e-17	1.31538e-15
LOC124907590	1785.06	-4.18384	0.500003	-8.36764	5.87831e-17	1.31538e-15
LOC124907591	1785.06	-4.18384	0.500003	-8.36764	5.87831e-17	1.31538e-15
LOC124907592	1785.06	-4.18384	0.500003	-8.36764	5.87831e-17	1.31538e-15
LOC124907593	1785.06	-4.18384	0.500003	-8.36764	5.87831e-17	1.31538e-15
LOC124907594	1785.06	-4.18384	0.500003	-8.36764	5.87831e-17	1.31538e-15
LOC124907595	1785.06	-4.18384	0.500003	-8.36764	5.87831e-17	1.31538e-15
LOC124907596	1785.06	-4.18384	0.500003	-8.36764	5.87831e-17	1.31538e-15
LOC124907597	1785.06	-4.18384	0.500003	-8.36764	5.87831e-17	1.31538e-15
LOC124907598	1785.06	-4.18384	0.500003	-8.36764	5.87831e-17	1.31538e-15
LOC124907600	1785.06	-4.18384	0.500003	-8.36764	5.87831e-17	1.31538e-15
LOC124907611	1785.06	-4.18384	0.500003	-8.36764	5.87831e-17	1.31538e-15
LOC124907622	1785.06	-4.18384	0.500003	-8.36764	5.87831e-17	1.31538e-15
LOC124907633	1785.06	-4.18384	0.500003	-8.36764	5.87831e-17	1.31538e-15
LOC124907644	1785.06	-4.18384	0.500003	-8.36764	5.87831e-17	1.31538e-15
LOC124907655	1785.06	-4.18384	0.500003	-8.36764	5.87831e-17	1.31538e-15
LOC124907662	1785.06	-4.18384	0.500003	-8.36764	5.87831e-17	1.31538e-15
LOC124907673	1785.06	-4.18384	0.500003	-8.36764	5.87831e-17	1.31538e-15
LOC124907684	1785.06	-4.18384	0.500003	-8.36764	5.87831e-17	1.31538e-15
LOC124907694	1785.06	-4.18384	0.500003	-8.36764	5.87831e-17	1.31538e-15
LOC124907705	1785.06	-4.18384	0.500003	-8.36764	5.87831e-17	1.31538e-15
LOC124907709	1785.06	-4.18384	0.500003	-8.36764	5.87831e-17	1.31538e-15
LOC124907710	1785.06	-4.18384	0.500003	-8.36764	5.87831e-17	1.31538e-15
LOC124907711	1785.06	-4.18384	0.500003	-8.36764	5.87831e-17	1.31538e-15
LOC124907712	1785.06	-4.18384	0.500003	-8.36764	5.87831e-17	1.31538e-15
LOC124907713	1785.06	-4.18384	0.500003	-8.36764	5.87831e-17	1.31538e-15
LOC124907714	1785.06	-4.18384	0.500003	-8.36764	5.87831e-17	1.31538e-15
LOC124907715	1785.06	-4.18384	0.500003	-8.36764	5.87831e-17	1.31538e-15
LOC124907716	1785.06	-4.18384	0.500003	-8.36764	5.87831e-17	1.31538e-15
LOC124907717	1785.06	-4.18384	0.500003	-8.36764	5.87831e-17	1.31538e-15
LOC124907718	1785.06	-4.18384	0.500003	-8.36764	5.87831e-17	1.31538e-15
LOC124907719	1785.06	-4.18384	0.500003	-8.36764	5.87831e-17	1.31538e-15
LOC124907720	1785.06	-4.18384	0.500003	-8.36764	5.87831e-17	1.31538e-15
LOC124907721	1785.06	-4.18384	0.500003	-8.36764	5.87831e-17	1.31538e-15
LOC124908237	1785.06	-4.18384	0.500003	-8.36764	5.87831e-17	1.31538e-15
LOC124908238	1785.06	-4.18384	0.500003	-8.36764	5.87831e-17	1.31538e-15
LOC124908239	1785.06	-4.18384	0.500003	-8.36764	5.87831e-17	1.31538e-15
LOC124908240	1785.06	-4.18384	0.500003	-8.36764	5.87831e-17	1.31538e-15
LOC124908241	1785.06	-4.18384	0.500003	-8.36764	5.87831e-17	1.31538e-15
LOC124908242	1785.06	-4.18384	0.500003	-8.36764	5.87831e-17	1.31538e-15
LOC124908243	1785.06	-4.18384	0.500003	-8.36764	5.87831e-17	1.31538e-15
LOC124908244	1785.06	-4.18384	0.500003	-8.36764	5.87831e-17	1.31538e-15
LOC124908245	1785.06	-4.18384	0.500003	-8.36764	5.87831e-17	1.31538e-15
LOC124908246	1785.06	-4.18384	0.500003	-8.36764	5.87831e-17	1.31538e-15
LOC124908247	1785.06	-4.18384	0.500003	-8.36764	5.87831e-17	1.31538e-15
LOC124908248	1785.06	-4.18384	0.500003	-8.36764	5.87831e-17	1.31538e-15
LOC124908249	1785.06	-4.18384	0.500003	-8.36764	5.87831e-17	1.31538e-15
LOC124908254	1785.06	-4.18384	0.500003	-8.36764	5.87831e-17	1.31538e-15
LOC124908257	1785.06	-4.18384	0.500003	-8.36764	5.87831e-17	1.31538e-15
LOC124908268	1785.06	-4.18384	0.500003	-8.36764	5.87831e-17	1.31538e-15
LOC124908278	1785.06	-4.18384	0.500003	-8.36764	5.87831e-17	1.31538e-15
LOC124908289	1785.06	-4.18384	0.500003	-8.36764	5.87831e-17	1.31538e-15
LOC124908300	1785.06	-4.18384	0.500003	-8.36764	5.87831e-17	1.31538e-15
LOC124908310	1785.06	-4.18384	0.500003	-8.36764	5.87831e-17	1.31538e-15
LOC124908316	1785.06	-4.18384	0.500003	-8.36764	5.87831e-17	1.31538e-15
LOC124908327	1785.06	-4.18384	0.500003	-8.36764	5.87831e-17	1.31538e-15
LOC124908336	1785.06	-4.18384	0.500003	-8.36764	5.87831e-17	1.31538e-15
LOC124908347	1785.06	-4.18384	0.500003	-8.36764	5.87831e-17	1.31538e-15
LOC124908358	1785.06	-4.18384	0.500003	-8.36764	5.87831e-17	1.31538e-15
LOC124908368	1785.06	-4.18384	0.500003	-8.36764	5.87831e-17	1.31538e-15
LOC124908369	1785.06	-4.18384	0.500003	-8.36764	5.87831e-17	1.31538e-15
LOC124908370	1785.06	-4.18384	0.500003	-8.36764	5.87831e-17	1.31538e-15
LOC124908371	1785.06	-4.18384	0.500003	-8.36764	5.87831e-17	1.31538e-15
LOC124908372	1785.06	-4.18384	0.500003	-8.36764	5.87831e-17	1.31538e-15
LOC124908373	1785.06	-4.18384	0.500003	-8.36764	5.87831e-17	1.31538e-15
LOC124908374	1785.06	-4.18384	0.500003	-8.36764	5.87831e-17	1.31538e-15
LOC124908375	1785.06	-4.18384	0.500003	-8.36764	5.87831e-17	1.31538e-15
LOC124908376	1785.06	-4.18384	0.500003	-8.36764	5.87831e-17	1.31538e-15
LOC124908377	1785.06	-4.18384	0.500003	-8.36764	5.87831e-17	1.31538e-15
LOC124908378	1785.06	-4.18384	0.500003	-8.36764	5.87831e-17	1.31538e-15
LOC124908379	1785.06	-4.18384	0.500003	-8.36764	5.87831e-17	1.31538e-15
LOC124908380	1785.06	-4.18384	0.500003	-8.36764	5.87831e-17	1.31538e-15
LOC124908381	1785.06	-4.18384	0.500003	-8.36764	5.87831e-17	1.31538e-15
LOC124908382	1785.06	-4.18384	0.500003	-8.36764	5.87831e-17	1.31538e-15
LOC124908383	1785.06	-4.18384	0.500003	-8.36764	5.87831e-17	1.31538e-15
LOC124908384	1785.06	-4.18384	0.500003	-8.36764	5.87831e-17	1.31538e-15
LOC124908385	1785.06	-4.18384	0.500003	-8.36764	5.87831e-17	1.31538e-15
LOC124908386	1785.06	-4.18384	0.500003	-8.36764	5.87831e-17	1.31538e-15
LOC124908387	1785.06	-4.18384	0.500003	-8.36764	5.87831e-17	1.31538e-15
LOC124908388	1785.06	-4.18384	0.500003	-8.36764	5.87831e-17	1.31538e-15
LOC124908389	1785.06	-4.18384	0.500003	-8.36764	5.87831e-17	1.31538e-15
LOC124908390	1785.06	-4.18384	0.500003	-8.36764	5.87831e-17	1.31538e-15
LOC124908391	1785.06	-4.18384	0.500003	-8.36764	5.87831e-17	1.31538e-15
LOC124908392	1785.06	-4.18384	0.500003	-8.36764	5.87831e-17	1.31538e-15
LOC124908393	1785.06	-4.18384	0.500003	-8.36764	5.87831e-17	1.31538e-15
LOC124908474	1785.06	-4.18384	0.500003	-8.36764	5.87831e-17	1.31538e-15
LOC124908494	1785.06	-4.18384	0.500003	-8.36764	5.87831e-17	1.31538e-15
LOC124908504	1785.06	-4.18384	0.500003	-8.36764	5.87831e-17	1.31538e-15
LOC124908512	1785.06	-4.18384	0.500003	-8.36764	5.87831e-17	1.31538e-15
LOC124908513	1785.06	-4.18384	0.500003	-8.36764	5.87831e-17	1.31538e-15
LOC124908514	1785.06	-4.18384	0.500003	-8.36764	5.87831e-17	1.31538e-15
LOC124908515	1785.06	-4.18384	0.500003	-8.36764	5.87831e-17	1.31538e-15
LOC124908516	1785.06	-4.18384	0.500003	-8.36764	5.87831e-17	1.31538e-15
LOC124908517	1785.06	-4.18384	0.500003	-8.36764	5.87831e-17	1.31538e-15
LOC124908518	1785.06	-4.18384	0.500003	-8.36764	5.87831e-17	1.31538e-15
LOC124908519	1785.06	-4.18384	0.500003	-8.36764	5.87831e-17	1.31538e-15
LOC124908520	1785.06	-4.18384	0.500003	-8.36764	5.87831e-17	1.31538e-15
LOC124908521	1785.06	-4.18384	0.500003	-8.36764	5.87831e-17	1.31538e-15
LOC124908522	1785.06	-4.18384	0.500003	-8.36764	5.87831e-17	1.31538e-15
LOC124908523	1785.06	-4.18384	0.500003	-8.36764	5.87831e-17	1.31538e-15
LOC124908524	1785.06	-4.18384	0.500003	-8.36764	5.87831e-17	1.31538e-15
LOC124908525	1785.06	-4.18384	0.500003	-8.36764	5.87831e-17	1.31538e-15
LOC124908526	1785.06	-4.18384	0.500003	-8.36764	5.87831e-17	1.31538e-15
LOC124908527	1785.06	-4.18384	0.500003	-8.36764	5.87831e-17	1.31538e-15
LINC02669	29.1103	-3.99223	0.477149	-8.36685	5.91809e-17	1.32334e-15
MIR320C1	15.0624	-7.27006	0.868976	-8.36624	5.94849e-17	1.32919e-15
DLGAP4-AS1	185.791	-2.58065	0.308552	-8.36375	6.07579e-17	1.35667e-15
RPS3AP28	6.2191	-6.32934	0.756977	-8.36133	6.20142e-17	1.38374e-15
BTN1A1	27.3882	-3.40101	0.406828	-8.35983	6.28102e-17	1.4005e-15
SP7	20.7716	-3.88573	0.464861	-8.3589	6.33041e-17	1.41051e-15
DYM-AS1	14.0765	-4.12708	0.493753	-8.35859	6.3471e-17	1.41323e-15
MTX1P1	34.7627	-3.80945	0.455762	-8.35841	6.35697e-17	1.41442e-15
LOC645482	13.3582	-6.1081	0.73087	-8.3573	6.41709e-17	1.42578e-15
LOC100420583	12.3839	-6.67379	0.798556	-8.35732	6.41601e-17	1.42578e-15
SATL1	18.4729	-4.15362	0.497224	-8.35362	6.62034e-17	1.4699e-15
LOC100419830	17.7134	-5.75388	0.689029	-8.35071	6.78548e-17	1.5055e-15
AANAT	32.9086	-3.85513	0.461682	-8.35018	6.81589e-17	1.51118e-15
PRSS1	19.4144	-3.73287	0.447118	-8.34874	6.89965e-17	1.52868e-15
MT1P3	23.1816	-5.76542	0.690652	-8.3478	6.95488e-17	1.53983e-15
RPS15AP23	5.71708	-6.19544	0.742191	-8.34751	6.97176e-17	1.54248e-15
VWC2L	7.70164	-5.25104	0.62907	-8.3473	6.98406e-17	1.54411e-15
LOC105374114	77.8843	-4.82948	0.578579	-8.34713	6.99392e-17	1.5452e-15
MTND4LP13	8.65336	-6.80793	0.815636	-8.34677	7.01524e-17	1.54882e-15
CACNG1	16.8	-3.3903	0.406205	-8.34628	7.04469e-17	1.55423e-15
RNU6-442P	9.70292	-6.53089	0.782672	-8.34436	7.16032e-17	1.57864e-15
TAS2R40	38.3708	-5.50157	0.659323	-8.34427	7.16551e-17	1.57867e-15
LSMEM2	33.5331	-3.91408	0.469095	-8.3439	7.18814e-17	1.58255e-15
NDRG4	62.7425	-2.59007	0.310599	-8.33896	7.49484e-17	1.64892e-15
SRGAP1	75.7441	-2.11477	0.253615	-8.33849	7.5247e-17	1.65433e-15
RPS10P4	5.16087	-5.46589	0.655716	-8.33576	7.70051e-17	1.6918e-15
PROX2	103.968	-3.10916	0.373157	-8.33203	7.94657e-17	1.74464e-15
PPIAP37	18.5818	-5.10103	0.612232	-8.33185	7.95875e-17	1.74609e-15
FBXW7-AS1	32.2428	-7.40222	0.888932	-8.32709	8.28505e-17	1.81641e-15
MIR3918	51.9706	-2.79879	0.33612	-8.32674	8.30974e-17	1.82055e-15
AAMDC	108.509	-1.55392	0.186742	-8.32123	8.70576e-17	1.90599e-15
H3P33	9.23239	-6.9389	0.833939	-8.32063	8.7494e-17	1.9142e-15
TOMM40P4	20.3223	-4.52462	0.54383	-8.31991	8.80287e-17	1.92456e-15
RCOR2	30.2524	-3.67725	0.442143	-8.31688	9.03095e-17	1.97306e-15
RIPOR3	332.853	-2.33693	0.281016	-8.31601	9.09712e-17	1.98613e-15
TMEM217	67.2915	-3.55698	0.427836	-8.31389	9.26175e-17	2.02067e-15
RPS24P5	9.87378	-6.64819	0.799934	-8.31092	9.49597e-17	2.07033e-15
CORO1CP1	13.5014	-7.15455	0.860883	-8.31071	9.51287e-17	2.07258e-15
GPX3	264.17	-3.13404	0.37739	-8.30451	1.00233e-16	2.18228e-15
P4HA3	30.6922	-3.32904	0.401039	-8.30104	1.03206e-16	2.24546e-15
LOC105370174	58.5444	-2.48198	0.299044	-8.29972	1.04355e-16	2.26888e-15
FOXM1	158.465	-2.75767	0.332315	-8.29837	1.05553e-16	2.29334e-15
MCAM	55.1021	-2.96579	0.357415	-8.2979	1.05968e-16	2.30075e-15
LYPD8	59.0198	-4.70359	0.566989	-8.29573	1.07921e-16	2.34154e-15
LOC645967	49.904	-3.6574	0.440897	-8.29536	1.0826e-16	2.34566e-15
TNS2	111.084	-2.83366	0.341595	-8.29538	1.08237e-16	2.34566e-15
PPM1E	23.6729	-3.89775	0.469995	-8.29318	1.1026e-16	2.38733e-15
RPS12P24	11.8037	-7.32303	0.883129	-8.29214	1.11227e-16	2.40662e-15
SLC52A1	27.6254	-3.25237	0.392234	-8.29192	1.11431e-16	2.40937e-15
SAP30L-AS1	713.034	-1.72717	0.20837	-8.28897	1.14237e-16	2.46836e-15
CCNE2	150.585	-3.29953	0.398069	-8.28883	1.14363e-16	2.46939e-15
LOC100506551	73.6148	-3.81411	0.460176	-8.28838	1.14803e-16	2.47718e-15
GPR151	10.9831	-4.58352	0.553046	-8.28779	1.15377e-16	2.48784e-15
KCNJ1	25.4067	-4.24328	0.511998	-8.28769	1.1547e-16	2.48814e-15
ENTPD1-AS1	1976.65	-2.79773	0.337588	-8.2874	1.15747e-16	2.49242e-15
LOC124904542	30.9901	-4.29073	0.517761	-8.2871	1.16044e-16	2.49709e-15
RBBP8P2	6.17509	-6.40356	0.772856	-8.28558	1.17531e-16	2.52736e-15
DEFB131B	11.0802	-6.46607	0.780436	-8.28519	1.17916e-16	2.53391e-15
RNU6-395P	13.3371	-6.56296	0.792279	-8.28365	1.19454e-16	2.5652e-15
SCN3B	22.5258	-2.68911	0.324633	-8.28355	1.19561e-16	2.56575e-15
ARL13A	24.3484	-5.27125	0.636428	-8.28256	1.20554e-16	2.58528e-15
RN7SKP1	24.5155	-7.10447	0.858142	-8.2789	1.24317e-16	2.66418e-15
RN7SL798P	37.1496	-5.16259	0.623767	-8.27648	1.26875e-16	2.71713e-15
CEND1	35.9898	-3.57778	0.432288	-8.27637	1.26987e-16	2.71768e-15
LOX	16.6576	-3.04569	0.368026	-8.27576	1.27638e-16	2.72974e-15
LOC729998	1457.46	2.19982	0.265821	8.27555	1.27859e-16	2.73262e-15
CELA2B	18.7374	-3.45296	0.41735	-8.27354	1.30042e-16	2.77738e-15
TRBV6-8	11.5253	-3.84963	0.465347	-8.2726	1.31067e-16	2.79738e-15
RPL23AP42	529.901	2.20155	0.266144	8.27201	1.31722e-16	2.80945e-15
MTND5P28	62.9996	-6.01571	0.727315	-8.27112	1.32707e-16	2.82854e-15
C1orf100	12.0086	-5.56667	0.673079	-8.27045	1.33451e-16	2.84247e-15
FER1L5	46.5582	-2.47112	0.298803	-8.27006	1.33892e-16	2.84992e-15
CPSF4L	22.1622	-2.72793	0.329894	-8.26913	1.3494e-16	2.87028e-15
SYN1	20.2026	-2.35321	0.28465	-8.26703	1.37335e-16	2.91925e-15
YPEL5P2	9.21892	-5.90001	0.713954	-8.26385	1.41052e-16	2.99624e-15
RNU6-331P	8.46861	-6.73399	0.815032	-8.26225	1.42956e-16	3.03462e-15
LOC100130731	25.0246	-5.90604	0.714871	-8.26169	1.43627e-16	3.04682e-15
CCDC181	16.262	-3.5936	0.435021	-8.26076	1.44747e-16	3.0685e-15
TSPYL6	20.3999	-4.43695	0.537125	-8.26055	1.45004e-16	3.07187e-15
ESAM-AS1	18.4444	-3.22791	0.390954	-8.25649	1.50015e-16	3.17588e-15
CCDC27	42.606	-2.9507	0.357389	-8.25628	1.50282e-16	3.1794e-15
SLC12A1	727.073	-6.83737	0.828156	-8.25614	1.50456e-16	3.18093e-15
HEXIM2	399.952	-2.75942	0.334267	-8.25514	1.51724e-16	3.2056e-15
RPL26P4	39.1435	5.56013	0.67368	8.25338	1.53978e-16	3.25102e-15
RPL26P9	11.6363	-7.03192	0.852311	-8.25042	1.57841e-16	3.33035e-15
GAU1	15.2088	-4.19949	0.509107	-8.24873	1.60085e-16	3.37543e-15
HCG20	58.6136	-3.81213	0.462211	-8.24759	1.61624e-16	3.40331e-15
RPL6P27	548.948	2.39916	0.290892	8.2476	1.61606e-16	3.40331e-15
MFSD4A	83.8114	-2.44421	0.296399	-8.24636	1.63287e-16	3.43603e-15
LOC101927401	65.3779	-2.71134	0.328856	-8.24476	1.6549e-16	3.48006e-15
SLC1A1	17.9012	-2.7803	0.337231	-8.24449	1.65868e-16	3.48568e-15
HSPA12B	34.0971	-3.41613	0.414461	-8.24233	1.68887e-16	3.54674e-15
RPL37AP6	6.824	-6.56484	0.796519	-8.24192	1.69468e-16	3.55657e-15
RNU6-135P	3.25207	-5.28197	0.640995	-8.24026	1.7183e-16	3.60133e-15
MIR4492	23.7996	-4.48955	0.54483	-8.24029	1.71798e-16	3.60133e-15
HYAL1	101.549	-3.15306	0.38265	-8.24005	1.72136e-16	3.60532e-15
CD27-AS1	482.958	-2.56731	0.311583	-8.23958	1.72813e-16	3.6171e-15
RPL7P32	23.6841	-4.99819	0.606908	-8.23551	1.78792e-16	3.73975e-15
MAPK8IP3-AS1	30.4092	-5.35309	0.650027	-8.23518	1.79285e-16	3.74757e-15
SLC16A4	116.651	-2.77585	0.337113	-8.2342	1.80768e-16	3.77523e-15
RNF222	36.664	-3.31562	0.402667	-8.23414	1.80849e-16	3.77523e-15
H3P25	14.2437	-6.05997	0.735974	-8.23394	1.8115e-16	3.77901e-15
LOC100131041	16.0181	-6.06407	0.736635	-8.23212	1.83927e-16	3.8344e-15
LOC124901016	8.39704	-6.11439	0.742791	-8.23163	1.84678e-16	3.84749e-15
EMX1	30.3804	-2.91044	0.353632	-8.23014	1.86994e-16	3.89317e-15
FLRT1	41.454	-4.3627	0.53021	-8.22826	1.89947e-16	3.95202e-15
OR52I1	19.2291	-4.44893	0.540793	-8.22668	1.92476e-16	4.002e-15
MCCD1	18.7777	-4.90967	0.596855	-8.2259	1.93737e-16	4.02555e-15
PROZ	25.0508	-3.54189	0.430621	-8.22506	1.95095e-16	4.05109e-15
EFCAB10	52.105	-3.64737	0.443495	-8.22417	1.96548e-16	4.07857e-15
RNU6-1174P	9.04167	-6.85283	0.833365	-8.22308	1.98343e-16	4.1131e-15
CRTC3-AS1	53.157	-3.36949	0.409952	-8.21922	2.04832e-16	4.24486e-15
RNA5-8SN3	3088.74	3.67543	0.447237	8.21808	2.06795e-16	4.28272e-15
MIP	20.9006	-4.61034	0.561088	-8.21679	2.09018e-16	4.32589e-15
PPIL6	65.8738	-3.12319	0.380134	-8.21603	2.10343e-16	4.35045e-15
SEC14L3	48.2573	-4.22402	0.514156	-8.21545	2.11368e-16	4.36879e-15
PAPPA	42.8306	-2.90961	0.354232	-8.21385	2.14205e-16	4.42451e-15
RXFP2	25.8269	-5.36118	0.652797	-8.21263	2.16402e-16	4.46696e-15
SMAD5-AS1	16.2279	-4.48031	0.545569	-8.21219	2.17193e-16	4.48033e-15
MTND1P3	4.39996	-6.01525	0.732551	-8.21137	2.18675e-16	4.50795e-15
LOC100421400	11.9419	-5.71449	0.696064	-8.20971	2.21718e-16	4.56768e-15
TTLL9	33.623	-2.43328	0.296428	-8.20867	2.23661e-16	4.60469e-15
DISP2	111.333	-2.74605	0.334536	-8.20855	2.2388e-16	4.60619e-15
BNIP3P26	17.5248	-6.59314	0.803361	-8.20694	2.26888e-16	4.66502e-15
LOC124900560	18.8125	-6.83654	0.833034	-8.2068	2.27166e-16	4.66767e-15
RNU11-2P	24.5301	-7.16505	0.873155	-8.20593	2.28806e-16	4.6983e-15
CALML4	109.049	-2.56604	0.312741	-8.20499	2.30603e-16	4.73211e-15
LOC100419679	6.19852	-5.77289	0.703628	-8.20447	2.31618e-16	4.74984e-15
BACE1	285.257	-2.15258	0.262383	-8.20395	2.32609e-16	4.76704e-15
FDPSP7	18.8857	-6.78461	0.827848	-8.19548	2.4959e-16	5.11171e-15
MKLN1-AS	139.806	-2.07739	0.253529	-8.1939	2.52892e-16	5.17596e-15
RAB15	291.588	-2.28324	0.278664	-8.19353	2.53683e-16	5.18877e-15
EPHX1	285.964	-2.44545	0.298506	-8.19232	2.56243e-16	5.23674e-15
CBLIF	22.3681	-4.55437	0.555936	-8.19226	2.56362e-16	5.23674e-15
RPL34P30	7.22956	-6.09884	0.744547	-8.19135	2.58308e-16	5.27308e-15
RGL4	1109.78	-2.23893	0.273371	-8.1901	2.61019e-16	5.32495e-15
SPAG17	30.4933	-2.80972	0.343087	-8.18955	2.62213e-16	5.34584e-15
RNU6-282P	9.61362	-6.6204	0.808571	-8.18778	2.66086e-16	5.42129e-15
LINC00867	26.412	-4.14899	0.506882	-8.18533	2.71557e-16	5.52917e-15
RN7SL182P	8.04787	-5.95508	0.727581	-8.18477	2.72835e-16	5.55159e-15
GLIPR1L1	11.0419	-6.20714	0.758762	-8.18061	2.82405e-16	5.7426e-15
MTND1P8	17.9596	-5.63573	0.688983	-8.17978	2.84365e-16	5.77872e-15
MIR199A1	17.3026	-6.0737	0.742548	-8.17954	2.84935e-16	5.78656e-15
LOC100420642	19.2218	-5.99284	0.732765	-8.1784	2.8763e-16	5.83751e-15
SLC47A2	33.4813	-2.50079	0.305797	-8.17794	2.88735e-16	5.85617e-15
GGN	42.4411	-2.84743	0.348237	-8.1767	2.91716e-16	5.91281e-15
RNF43	77.6005	-3.10479	0.379743	-8.17603	2.93338e-16	5.94184e-15
SULT2B1	31.5598	-3.60102	0.44055	-8.17393	2.98502e-16	6.04254e-15
STX5-DT	114.444	-1.44	0.176201	-8.17246	3.02159e-16	6.11265e-15
SLC22A23	811.638	-1.9968	0.244341	-8.17219	3.02836e-16	6.12239e-15
LOC100419572	19.3436	-3.33489	0.408149	-8.17077	3.06429e-16	6.18601e-15
RPL7P25	14.6172	-5.89648	0.721649	-8.17084	3.06241e-16	6.18601e-15
RPS10P14	10.7852	-6.38926	0.781971	-8.17071	3.06574e-16	6.18601e-15
BRD7	2816.17	-1.65332	0.202378	-8.16948	3.09726e-16	6.24561e-15
MTATP6P1	4280.22	-1.28792	0.157667	-8.16859	3.12011e-16	6.28764e-15
TFGP1	12.344	-5.05339	0.618823	-8.16613	3.18437e-16	6.41303e-15
CPNE6	21.8276	-3.33163	0.407988	-8.16599	3.1882e-16	6.41663e-15
RNU7-70P	11.3084	-6.84902	0.838792	-8.16533	3.20547e-16	6.44727e-15
SCAANT1	24.5762	-3.60434	0.441464	-8.16451	3.22733e-16	6.48707e-15
RPL21P52	5.64254	-5.98098	0.73266	-8.16337	3.25804e-16	6.54461e-15
RDH10-AS1	13.9306	-4.53853	0.556179	-8.16018	3.34513e-16	6.71526e-15
RPS4XP14	15.1444	-5.89735	0.722722	-8.1599	3.35292e-16	6.72662e-15
ARHGEF33	30.7286	-2.82183	0.345832	-8.15954	3.36313e-16	6.74279e-15
SMIM6	21.8275	-3.91326	0.479707	-8.15761	3.41732e-16	6.84706e-15
RPS2P35	6.3945	-4.2391	0.519754	-8.15599	3.46337e-16	6.93492e-15
LOC100419436	18.3768	-4.49317	0.551069	-8.15356	3.53363e-16	7.07108e-15
MYORG	78.7345	-1.94782	0.238896	-8.15342	3.53771e-16	7.07475e-15
BSN	88.0601	-2.10703	0.258496	-8.15111	3.60592e-16	7.20657e-15
QRFP	23.6499	-2.87064	0.352193	-8.15077	3.61603e-16	7.22218e-15
NID2	76.6809	-2.79146	0.342483	-8.15066	3.61958e-16	7.22467e-15
RNF32	131.572	-3.30371	0.405393	-8.14938	3.65789e-16	7.29651e-15
KLF4P1	15.7273	-4.57243	0.561257	-8.14676	3.73804e-16	7.45165e-15
ADAM1B	40.8875	-3.98065	0.488736	-8.14479	3.79944e-16	7.56925e-15
MIR372	5.31066	-6.07392	0.746108	-8.1408	3.92661e-16	7.81763e-15
HNRNPA1P45	13.0136	-5.06897	0.622686	-8.14049	3.93676e-16	7.83288e-15
PITRM1-AS1	159.162	-2.89321	0.355448	-8.13962	3.96526e-16	7.8846e-15
GSDME	100.878	-2.87667	0.353532	-8.13694	4.05399e-16	8.05593e-15
SLC26A3	13.086	-4.03564	0.496167	-8.13364	4.16594e-16	8.27316e-15
SUMO2P19	28.7884	-5.52737	0.679692	-8.13217	4.21656e-16	8.3684e-15
CACNA1C	133.856	-2.20459	0.271114	-8.13159	4.23682e-16	8.398e-15
CACNA1C-IT2	133.856	-2.20459	0.271114	-8.13159	4.23682e-16	8.398e-15
FHL2	102.51	-1.92387	0.236656	-8.12939	4.31468e-16	8.54692e-15
NAALAD2	40.8119	-3.96988	0.488393	-8.12845	4.34798e-16	8.60747e-15
KIF9	117.426	-1.4964	0.1841	-8.12817	4.35817e-16	8.6222e-15
CYP3A7	9.36704	-4.88777	0.601348	-8.12802	4.36372e-16	8.62774e-15
ALOX12B	32.7066	-2.50754	0.308529	-8.12741	4.38544e-16	8.65602e-15
PLPPR3	26.3539	-3.57342	0.439671	-8.12748	4.38308e-16	8.65602e-15
LOC105372401	236.282	-2.07107	0.254826	-8.12739	4.38628e-16	8.65602e-15
SNORA1B	27.062	-6.35497	0.781941	-8.12717	4.39428e-16	8.66636e-15
RN7SL350P	4.84794	-5.48921	0.675486	-8.1263	4.4258e-16	8.72304e-15
LOC102724019	42.0338	-3.61247	0.444696	-8.12347	4.53041e-16	8.92363e-15
RPL21P83	5.1412	-5.71919	0.704131	-8.12234	4.57274e-16	8.99855e-15
POLR2E	2011	-1.05091	0.129386	-8.1223	4.57417e-16	8.99855e-15
ELOCP31	10.0645	-5.81548	0.715999	-8.12219	4.57861e-16	9.00163e-15
ILRUN-AS1	161.348	-3.04749	0.375229	-8.12167	4.59819e-16	9.03448e-15
HM13-AS1	51.2757	-3.38255	0.416526	-8.12085	4.62946e-16	9.09023e-15
RPL35AP10	4.05618	-5.99527	0.738454	-8.11868	4.71278e-16	9.24807e-15
CPVL-AS1	9.62164	-4.83682	0.595853	-8.11747	4.75988e-16	9.33466e-15
RN7SKP285	6.64224	-6.3987	0.788311	-8.11698	4.77939e-16	9.36707e-15
COSMOC	9.73735	-3.92236	0.483261	-8.11645	4.80006e-16	9.40172e-15
COX7A1	12.2527	-4.11408	0.506939	-8.11553	4.83672e-16	9.46761e-15
SPACA6-AS1	21.9127	-3.95325	0.487218	-8.11394	4.90043e-16	9.58634e-15
LOC101928557	11.7971	-5.35404	0.659928	-8.11307	4.93572e-16	9.64938e-15
EXOSC10-AS1	16.2211	-3.18491	0.392578	-8.11281	4.94637e-16	9.65818e-15
MTCYBP35	26.7456	-6.41962	0.79129	-8.11286	4.94409e-16	9.65818e-15
KIRREL3	50.7263	-2.46188	0.303492	-8.11185	4.98544e-16	9.72842e-15
PTOV1-AS1	292.598	-2.57673	0.317668	-8.1114	5.00398e-16	9.75853e-15
SDCBPP1	13.1382	-5.63032	0.694214	-8.11035	5.0473e-16	9.83692e-15
LINC00102	11.3673	-5.29537	0.652969	-8.10968	5.07546e-16	9.88567e-15
LCAT	224.469	-1.64392	0.20275	-8.10811	5.14122e-16	1.00075e-14
G2E3-AS1	10.9326	-4.00554	0.494029	-8.1079	5.15013e-16	1.00187e-14
DM1-AS	37.7152	-3.51816	0.434023	-8.10593	5.23455e-16	1.01766e-14
ENPP7P2	9.11382	-4.46855	0.551302	-8.10546	5.2548e-16	1.02097e-14
GOLGA4-AS1	111.942	-3.0375	0.374842	-8.10341	5.34391e-16	1.03736e-14
ACP4	31.4853	-3.6147	0.446074	-8.10337	5.34581e-16	1.03736e-14
CCT5P1	10.7179	-4.58698	0.566077	-8.10311	5.35702e-16	1.0389e-14
RPL15P3	373.068	1.80647	0.222939	8.103	5.36181e-16	1.03919e-14
LINC01364	14.3063	-5.44087	0.671749	-8.09956	5.51586e-16	1.06838e-14
SLC9A3	60.649	-2.93278	0.362135	-8.0986	5.55971e-16	1.07621e-14
WEE2P1	5.34657	-4.83741	0.597428	-8.09706	5.63015e-16	1.08918e-14
EIF1AXP2	5.81221	-5.22239	0.645003	-8.0967	5.64696e-16	1.09176e-14
LOC100422497	36.631	-3.78636	0.467807	-8.09385	5.78077e-16	1.11694e-14
SPDYE2B	21.3808	-4.71084	0.582278	-8.09036	5.94886e-16	1.14871e-14
LOC124903167	6.13688	-5.06955	0.626669	-8.08968	5.98223e-16	1.15445e-14
CBY3	37.4291	-3.72975	0.461192	-8.0872	6.10524e-16	1.17746e-14
OR52B6	8.31938	-4.77676	0.590707	-8.0865	6.14018e-16	1.18347e-14
RNU6-959P	6.10842	-6.13191	0.758324	-8.08613	6.15903e-16	1.18638e-14
CIROP	36.9464	-4.17094	0.515883	-8.08506	6.21327e-16	1.19609e-14
TMEM274P	23.4712	-4.06439	0.502775	-8.0839	6.27285e-16	1.20682e-14
LOC115308161	113.555	-2.12579	0.262986	-8.08327	6.30549e-16	1.21236e-14
RPL21P27	10.1948	-5.60013	0.692831	-8.08297	6.32081e-16	1.21456e-14
LINC02141	30.6777	-7.29877	0.903158	-8.08139	6.40328e-16	1.22966e-14
RNY3P13	6.38992	-6.34339	0.78497	-8.08106	6.42046e-16	1.2322e-14
LRRC39	70.5666	-3.1368	0.388176	-8.08086	6.43103e-16	1.23348e-14
ITGA6-AS1	94.6415	-1.91393	0.236897	-8.07916	6.52136e-16	1.25004e-14
SIGLEC15	94.5143	-1.46538	0.181401	-8.07815	6.57566e-16	1.25968e-14
C2orf74-AS1	16.8242	-4.9223	0.609363	-8.07779	6.59506e-16	1.26263e-14
DDTL	225.104	-3.49523	0.432788	-8.07608	6.68825e-16	1.27969e-14
SH3BP5-AS1	2326.52	-1.45231	0.179856	-8.07486	6.75562e-16	1.29179e-14
RN7SKP219	7.15293	-6.18534	0.766119	-8.0736	6.82569e-16	1.3044e-14
NUTM1	15.1655	-3.11757	0.386167	-8.07311	6.8529e-16	1.3088e-14
KPNB1-DT	289.93	-1.86422	0.230994	-8.07044	7.00476e-16	1.33699e-14
PINK1-AS	1461.24	-3.03739	0.376394	-8.06969	7.04785e-16	1.3444e-14
MISFA	97.6332	-2.27539	0.282014	-8.06834	7.12624e-16	1.35823e-14
CIB3	15.4089	-4.34031	0.537946	-8.06829	7.12899e-16	1.35823e-14
OSCP1	36.2967	-2.28483	0.283197	-8.06801	7.14527e-16	1.3605e-14
PRKAG2-AS2	65.6084	-2.96064	0.367009	-8.06693	7.2089e-16	1.37096e-14
LOC101927418	7.65335	-5.8723	0.727942	-8.06699	7.20534e-16	1.37096e-14
RPS10P23	10.7149	-5.57663	0.691316	-8.06668	7.22327e-16	1.37286e-14
XRCC3	810.736	-2.49952	0.309913	-8.06525	7.30854e-16	1.38823e-14
KCNG2	53.4094	-3.03489	0.376302	-8.06502	7.32219e-16	1.38963e-14
SLC16A8	14.9773	-3.59545	0.44581	-8.06498	7.3248e-16	1.38963e-14
DLEU1	753.771	-1.98993	0.24676	-8.06425	7.36852e-16	1.39624e-14
DLEU7-AS1	753.771	-1.98993	0.24676	-8.06425	7.36852e-16	1.39624e-14
LINC02676	7.674	-6.15705	0.763645	-8.06272	7.4616e-16	1.41303e-14
ANGPTL4	20.6649	-3.46031	0.429319	-8.06	7.62925e-16	1.4439e-14
ADNP-AS1	53.9542	-2.6909	0.333892	-8.05919	7.67987e-16	1.45261e-14
FAM86B3P	378.398	-2.79729	0.347289	-8.05464	7.97108e-16	1.50678e-14
ADCY5	46.4535	-2.29223	0.284598	-8.05427	7.99513e-16	1.51042e-14
C15orf62	159.316	-2.92711	0.363457	-8.05352	8.04478e-16	1.51889e-14
SLC18A2	184.85	-2.66827	0.331334	-8.05312	8.07107e-16	1.52294e-14
ASTN2-AS1	11.1942	-3.81759	0.474145	-8.05152	8.17689e-16	1.54198e-14
UBE2FP3	12.7267	-6.39655	0.794535	-8.05069	8.23315e-16	1.55165e-14
MIR548AA1	4.01897	-6.16791	0.766182	-8.05018	8.26713e-16	1.55712e-14
MTFR1	473.744	-2.33508	0.290109	-8.04897	8.34931e-16	1.57166e-14
RAD9B	146.044	-3.18438	0.395679	-8.04789	8.42347e-16	1.58467e-14
FTH1P25	11.4793	-6.2162	0.772468	-8.04719	8.47149e-16	1.59275e-14
GNRHR2	153.476	-3.20081	0.397782	-8.04664	8.50966e-16	1.59802e-14
KCNMB3	190.11	-2.35253	0.29236	-8.04669	8.50667e-16	1.59802e-14
ICA1L	212.233	-2.22338	0.276328	-8.04615	8.54394e-16	1.6035e-14
LOC100422493	15.1604	-6.04787	0.751918	-8.04326	8.74801e-16	1.64081e-14
NUDT13	222.332	-2.61957	0.325742	-8.04184	8.84992e-16	1.65709e-14
LINC02092	15.9172	-3.14184	0.390688	-8.04183	8.8506e-16	1.65709e-14
IGFL4	10.7453	-3.64353	0.453069	-8.04189	8.84632e-16	1.65709e-14
CDCA4P1	11.1591	-5.97965	0.74391	-8.03814	9.12159e-16	1.70681e-14
LOC100419046	12.0499	-6.37355	0.793013	-8.03714	9.19622e-16	1.71975e-14
ANGPTL6	109.758	-3.17028	0.394523	-8.03572	9.30288e-16	1.73866e-14
ANGPT2	161.423	-4.7132	0.586603	-8.03473	9.37837e-16	1.75172e-14
KRT18P34	22.3276	-3.70542	0.461258	-8.0333	9.48882e-16	1.7713e-14
SNRPGP12	9.27245	-6.32906	0.788071	-8.03108	9.66202e-16	1.80256e-14
OR1K1	8.77887	-3.65426	0.455049	-8.03047	9.71001e-16	1.81044e-14
LOC100420186	9.30524	-5.68356	0.7081	-8.0265	1.00296e-15	1.86892e-14
CYP11B1	22.2436	-3.07699	0.383386	-8.02583	1.00843e-15	1.87801e-14
TMEM132D	32.1396	-3.05296	0.380433	-8.02498	1.01545e-15	1.88996e-14
SLC34A3	26.7462	-3.70526	0.461805	-8.02342	1.02837e-15	1.91287e-14
CHAD	35.6402	-2.95062	0.367987	-8.01829	1.07229e-15	1.99339e-14
PRICKLE3	737.387	-1.90705	0.237912	-8.01577	1.09446e-15	2.03339e-14
GPSM2	509.248	-1.57703	0.196744	-8.01565	1.09556e-15	2.03424e-14
LOC107986374	5.93227	-5.63373	0.703101	-8.01268	1.12233e-15	2.08271e-14
TRBV17	3.69845	-4.88182	0.609404	-8.01081	1.13956e-15	2.11342e-14
ODAD3	37.5465	-1.61207	0.201286	-8.00882	1.15813e-15	2.1466e-14
MYO5B	161.674	-3.27726	0.409213	-8.0087	1.15924e-15	2.1474e-14
RNU6-223P	4.8993	-6.07899	0.759231	-8.00677	1.17758e-15	2.18008e-14
TTC7B-AS1	11.5783	-4.45884	0.556998	-8.00513	1.19345e-15	2.20816e-14
SRP14P2	8.7272	-4.07504	0.509133	-8.00388	1.20558e-15	2.2293e-14
SEC14L2	204.08	-2.50815	0.313377	-8.00363	1.20809e-15	2.23261e-14
SELENOP	55.2558	-3.17552	0.396812	-8.00258	1.21843e-15	2.24928e-14
MIR4718	10.0036	-6.42162	0.802446	-8.00257	1.21854e-15	2.24928e-14
DDX19A-DT	85.0708	-2.38771	0.298436	-8.00074	1.23678e-15	2.28161e-14
HMGB3P14	11.0981	-6.01567	0.751942	-8.00017	1.24244e-15	2.29071e-14
RPSAP19	100.077	3.97479	0.496931	7.99867	1.25772e-15	2.31616e-14
RPL23AP11	11.5137	-5.93402	0.741871	-7.99872	1.25715e-15	2.31616e-14
OVOL3	13.1693	-4.17686	0.522262	-7.99763	1.26835e-15	2.33437e-14
TRPT1	351.942	-1.24492	0.155688	-7.99628	1.28239e-15	2.35883e-14
RAD9A	773.922	-1.57258	0.196781	-7.99153	1.33277e-15	2.45006e-14
LOC107984970	9.84715	-5.57661	0.69795	-7.98999	1.34946e-15	2.47929e-14
RN7SL285P	18.1154	-5.45963	0.683575	-7.98689	1.38388e-15	2.54104e-14
PBLD	166.889	-1.52829	0.191403	-7.98466	1.4091e-15	2.58584e-14
KIF1C-AS1	48.1171	-1.99514	0.24993	-7.98281	1.43034e-15	2.62329e-14
PGLS-DT	342.054	-1.6471	0.206357	-7.9818	1.44219e-15	2.64348e-14
KRT8P43	12.1834	-4.46883	0.559895	-7.98155	1.44508e-15	2.64723e-14
ALKAL2	36.6439	-3.23343	0.405123	-7.98136	1.4473e-15	2.64977e-14
MIR1184-2	5.9867	-6.38416	0.799932	-7.98088	1.45296e-15	2.65858e-14
PPP1R1A	20.7608	-3.32125	0.416163	-7.98065	1.45561e-15	2.66187e-14
TSPO2	60.323	-2.59007	0.324645	-7.97818	1.48509e-15	2.7142e-14
ACTMAP	266.198	-0.842455	0.105621	-7.97623	1.50872e-15	2.75578e-14
CCDC192	9.96404	-3.15824	0.395971	-7.97593	1.51235e-15	2.7608e-14
TRBVA	5.30544	-5.68776	0.713122	-7.97586	1.51326e-15	2.76086e-14
DLEC1	618.374	-1.84576	0.231546	-7.97146	1.56807e-15	2.85754e-14
SMG1P4	308.997	-3.32548	0.417172	-7.97149	1.56773e-15	2.85754e-14
IL26	10.1993	-5.18845	0.650954	-7.97054	1.57982e-15	2.87729e-14
LINC02213	13.6197	-4.83906	0.607322	-7.96786	1.61444e-15	2.93863e-14
MIR4273	7.398	-6.49057	0.814664	-7.96717	1.62346e-15	2.95335e-14
CTRL	77.2103	-2.8273	0.35489	-7.96669	1.62981e-15	2.96318e-14
CLYBL-AS2	7.3642	-5.84756	0.734417	-7.96218	1.69029e-15	3.07137e-14
TMC5	179.607	-3.10801	0.390475	-7.95955	1.72672e-15	3.13575e-14
LINC00484	16.5229	-4.50612	0.566284	-7.95735	1.75762e-15	3.19001e-14
LINC02067	28.0715	-4.95623	0.622976	-7.95573	1.78081e-15	3.23024e-14
ALDH1A3	17.3389	-2.84851	0.358071	-7.95517	1.78889e-15	3.24303e-14
RHCE	111.217	-2.53202	0.318303	-7.95473	1.79518e-15	3.25254e-14
EIF1AX-AS1	10.9989	-6.61737	0.832014	-7.95344	1.81407e-15	3.28487e-14
PVRIG	32.5497	-5.30203	0.666737	-7.9522	1.83227e-15	3.31593e-14
RPS12P28	16.7265	-5.87333	0.738626	-7.9517	1.83974e-15	3.32753e-14
LBX2	68.9142	-2.49943	0.314359	-7.95086	1.85218e-15	3.34809e-14
LOC105371795	59.7331	-2.39427	0.301145	-7.95055	1.85685e-15	3.35461e-14
LOC124904117	5.11896	-6.31738	0.794608	-7.95031	1.86039e-15	3.35907e-14
CCNYL7	30.8068	-6.17744	0.777336	-7.94693	1.91197e-15	3.45015e-14
DACT3-AS1	14.1514	-3.77815	0.475427	-7.94686	1.91303e-15	3.45015e-14
SMAD1-AS1	7.54024	-5.13259	0.645871	-7.94677	1.91441e-15	3.45067e-14
THRSP	12.4565	-4.77144	0.600453	-7.94641	1.91993e-15	3.45863e-14
AP4M1	353.185	-1.86402	0.234599	-7.94555	1.93325e-15	3.48063e-14
MATN1	60.8832	-2.93778	0.369748	-7.94535	1.93645e-15	3.48283e-14
CASC2	73.1848	-3.24367	0.408249	-7.94533	1.93669e-15	3.48283e-14
HMGB1P23	11.6951	-4.83938	0.609316	-7.94232	1.9844e-15	3.56658e-14
RN7SKP235	5.93743	-5.85165	0.736846	-7.94149	1.99774e-15	3.58851e-14
CCDC80	42.6218	-3.84497	0.484177	-7.94124	2.00167e-15	3.59352e-14
MAP3K19	16.455	-3.47468	0.43756	-7.94104	2.0049e-15	3.59725e-14
RNA5SP498	13.6034	-6.10319	0.768743	-7.93917	2.03532e-15	3.64974e-14
LY86-AS1	136.934	-1.96239	0.247199	-7.93851	2.04632e-15	3.66672e-14
MAPT	109.74	-2.02555	0.255157	-7.93846	2.04712e-15	3.66672e-14
RNY1P4	5.70395	-6.30031	0.793758	-7.93732	2.06603e-15	3.69849e-14
CYP2A6	19.9484	-3.56193	0.448781	-7.9369	2.07292e-15	3.70871e-14
BNIP3P16	15.4099	-6.15511	0.776188	-7.92991	2.19298e-15	3.92128e-14
ASS1P12	12.8204	-4.37901	0.552265	-7.92918	2.2059e-15	3.94213e-14
LINC01465	122.239	-2.89428	0.365262	-7.92384	2.30278e-15	4.11292e-14
OR52B3P	10.9033	-4.9682	0.627207	-7.92116	2.35309e-15	4.20039e-14
PHB1	418.796	0.474783	0.0599403	7.92094	2.35726e-15	4.20545e-14
LRRC17	52.1558	-3.45537	0.436236	-7.92086	2.35865e-15	4.20555e-14
GLOD5	5.3827	-4.28355	0.540862	-7.91986	2.37786e-15	4.23739e-14
MYRF-AS1	13.2992	-2.90263	0.366556	-7.91868	2.40055e-15	4.27539e-14
RPS29P22	6.99762	-5.93847	0.750273	-7.91507	2.47113e-15	4.39861e-14
ATP1A1-AS1	1526.22	-2.51739	0.318092	-7.91402	2.4921e-15	4.43342e-14
KIF26B	63.979	-1.84435	0.233101	-7.91224	2.52807e-15	4.49487e-14
ITM2BP1	10.5877	-6.06536	0.766638	-7.91163	2.54042e-15	4.51428e-14
LOC105371789	19.6087	-3.94119	0.498283	-7.90955	2.58317e-15	4.58764e-14
MIR4433B	4.67421	-6.02741	0.762357	-7.90629	2.65178e-15	4.70683e-14
MTCO3P43	18.9648	-6.12043	0.77415	-7.906	2.65785e-15	4.71494e-14
SOX15	24.5945	-2.28143	0.288603	-7.90507	2.67776e-15	4.74759e-14
RNF103-CHMP3	33.0544	-3.6858	0.466386	-7.90289	2.72501e-15	4.82864e-14
MLF1-DT	12.8158	-4.20711	0.532396	-7.90222	2.73978e-15	4.85207e-14
STPG3	10.9963	-3.76873	0.477158	-7.89828	2.82774e-15	5.00503e-14
IDI2	24.9182	-4.12932	0.522971	-7.8959	2.88239e-15	5.09888e-14
RPL23AP55	9.18802	-6.17086	0.781573	-7.89544	2.89302e-15	5.1148e-14
GPR161	50.6921	-2.12307	0.268926	-7.89464	2.91163e-15	5.14192e-14
RPL7AP5	7.85673	-5.00492	0.633961	-7.89469	2.91043e-15	5.14192e-14
MAP3K12	763.419	-1.94964	0.246977	-7.89398	2.92693e-15	5.16603e-14
NFE2L3	617.268	-2.49724	0.316376	-7.89326	2.9439e-15	5.19306e-14
RPS15AP27	4.2615	-6.08719	0.771371	-7.89138	2.98862e-15	5.269e-14
MTND4P15	35.1887	-6.87468	0.871218	-7.89088	3.00058e-15	5.28712e-14
SNX19P4	10.2896	-3.9558	0.501398	-7.88953	3.03317e-15	5.34155e-14
OR10V3P	9.88567	-5.84703	0.74132	-7.88733	3.08717e-15	5.43055e-14
ANGPT4	34.5543	-3.06667	0.388808	-7.88737	3.08613e-15	5.43055e-14
SSTR2	18.5217	-2.97074	0.376654	-7.88717	3.09117e-15	5.43455e-14
LOC100127965	10.0832	-5.28296	0.669853	-7.88674	3.10172e-15	5.45004e-14
HSPB9	11.5421	-4.57039	0.579525	-7.88643	3.10942e-15	5.46052e-14
HEPHL1	17.7309	-3.86579	0.490222	-7.88579	3.12546e-15	5.48562e-14
LOC105372432	13.0148	-4.54291	0.576107	-7.88553	3.13215e-15	5.49429e-14
TSHR	32.4285	-2.12694	0.269746	-7.88497	3.14601e-15	5.51552e-14
ZBTB46	154.793	-1.26357	0.160269	-7.88404	3.16963e-15	5.55383e-14
LINC02078	14.8769	-3.24477	0.411638	-7.88258	3.2068e-15	5.61583e-14
LINC01375	4.61099	-5.58161	0.708117	-7.88232	3.21354e-15	5.62451e-14
HOOK2	992.298	-2.33597	0.296366	-7.88206	3.22032e-15	5.63324e-14
ZNF710-AS1	432.472	-2.16494	0.274698	-7.88117	3.24324e-15	5.67017e-14
MAPK12	66.4353	-2.3709	0.300891	-7.87962	3.28375e-15	5.73779e-14
LOC124900383	7.40647	-4.57033	0.580037	-7.87938	3.29e-15	5.74552e-14
LOC124900181	13.3368	-6.8599	0.870627	-7.87926	3.29333e-15	5.74814e-14
LOC730183	127.097	-2.32116	0.294603	-7.87896	3.30121e-15	5.75869e-14
RN7SKP64	10.3694	-5.54711	0.7042	-7.87718	3.34854e-15	5.83802e-14
LOC101928386	12.4465	-4.46793	0.567313	-7.8756	3.39103e-15	5.90882e-14
SETP11	18.389	-4.81478	0.611393	-7.87511	3.4045e-15	5.92901e-14
NCBP2L	20.1155	-3.60931	0.458325	-7.87501	3.40714e-15	5.93032e-14
RPL5P23	42.8357	-3.58934	0.4558	-7.87483	3.4122e-15	5.93583e-14
LPO	21.7979	-2.75185	0.349478	-7.87417	3.43013e-15	5.96372e-14
FABP6	22.5848	-4.21444	0.535382	-7.87185	3.4943e-15	6.07193e-14
TMPO-AS1	386.053	-2.46687	0.313403	-7.87123	3.51162e-15	6.09865e-14
NPAP1P4	30.2854	-4.53638	0.57636	-7.87074	3.52559e-15	6.11952e-14
GNG3	26.8834	-3.16072	0.401805	-7.8663	3.6527e-15	6.33317e-14
FZD4	25.265	-3.0166	0.383482	-7.86633	3.65187e-15	6.33317e-14
RNU7-160P	4.72271	-5.58364	0.710008	-7.86419	3.71486e-15	6.43739e-14
MMRN2	25.1105	-2.58306	0.328484	-7.86358	3.73304e-15	6.46532e-14
RNU6-105P	8.4539	-6.37619	0.810964	-7.86248	3.76596e-15	6.51874e-14
ATG10	2295.62	-4.05858	0.516205	-7.86233	3.77058e-15	6.52314e-14
TRPC5	23.2078	-3.70094	0.470884	-7.85957	3.8546e-15	6.66483e-14
RNU6-824P	4.46946	-5.9337	0.754973	-7.85949	3.85711e-15	6.66551e-14
LRIG2-DT	32.1486	-2.92139	0.371726	-7.859	3.87227e-15	6.68803e-14
RN7SL338P	16.0009	-6.15472	0.783234	-7.85809	3.90031e-15	6.73275e-14
RNU5A-6P	4.4717	-6.1388	0.781394	-7.85622	3.95902e-15	6.83033e-14
SLC22A7	16.365	-3.22889	0.411186	-7.85263	4.07389e-15	7.02467e-14
PSME2P4	14.6525	-5.49989	0.700648	-7.84973	4.16949e-15	7.18557e-14
SALL4P4	15.1433	-4.64614	0.591898	-7.84955	4.17527e-15	7.19158e-14
RPS26P27	3.96375	-5.49068	0.699572	-7.84863	4.20599e-15	7.24052e-14
LOC122455342	504.44	-1.46934	0.187277	-7.84579	4.30253e-15	7.40265e-14
PGAM4	23.6065	-2.69494	0.3435	-7.84554	4.31084e-15	7.4129e-14
RUSC1-AS1	425.98	-1.83182	0.233527	-7.84417	4.35836e-15	7.49051e-14
PALM3	9.33306	-3.13324	0.399494	-7.84304	4.3978e-15	7.55416e-14
RNU4-89P	6.56918	-6.33178	0.807521	-7.84101	4.46937e-15	7.67291e-14
LOC107986669	9.51895	-4.2686	0.544426	-7.84055	4.48569e-15	7.69672e-14
ANKRD23	217.732	-1.61416	0.205899	-7.83957	4.52091e-15	7.75292e-14
RPL31P58	8.52529	-5.56616	0.710066	-7.83893	4.54391e-15	7.7881e-14
KCNK12	115.264	-2.14929	0.274234	-7.83744	4.59826e-15	7.87267e-14
WDR86	290.812	-2.35345	0.300283	-7.83745	4.598e-15	7.87267e-14
KRT8P3	12.9892	-4.15685	0.5304	-7.83719	4.6074e-15	7.88403e-14
LOC101927745	24.9677	-2.54487	0.324812	-7.8349	4.69222e-15	8.02043e-14
LOC105369302	24.9677	-2.54487	0.324812	-7.8349	4.69222e-15	8.02043e-14
LOC124900293	5.31248	-5.46516	0.697615	-7.83406	4.72372e-15	8.0655e-14
RNU6-57P	4.59106	-6.10211	0.778918	-7.83409	4.72248e-15	8.0655e-14
LOC124900364	8.27317	-6.16753	0.787377	-7.83301	4.76332e-15	8.12869e-14
LOC124905013	12.8828	-4.9929	0.63743	-7.83287	4.76874e-15	8.13353e-14
GJD3	19.5098	-3.27229	0.417833	-7.83157	4.81819e-15	8.21341e-14
WDR83	408.208	-1.84984	0.236246	-7.83012	4.87388e-15	8.30384e-14
CEBPB-AS1	340.361	-2.53661	0.324013	-7.82874	4.9279e-15	8.39132e-14
POLR1G	242.35	-2.08246	0.266054	-7.82723	4.98726e-15	8.48779e-14
TMED11P	13.5494	-3.64051	0.465258	-7.8247	5.08854e-15	8.65548e-14
RNU6-91P	4.62622	-5.66441	0.724098	-7.82271	5.16993e-15	8.78917e-14
ARHGAP31-AS1	20.1447	-2.35404	0.300942	-7.82222	5.19002e-15	8.81377e-14
AKTIP	1177.46	-1.10725	0.141552	-7.82227	5.18795e-15	8.81377e-14
KCNJ9	27.3513	-3.61504	0.462159	-7.82208	5.19579e-15	8.81881e-14
MPDU1-AS1	210.214	-2.33893	0.299029	-7.82175	5.2095e-15	8.8373e-14
RHBDL2	13.0165	-3.00549	0.384295	-7.8208	5.2488e-15	8.89172e-14
BMP2KL	8.97629	-4.57161	0.584539	-7.82088	5.24534e-15	8.89172e-14
LINC02288	228.798	-3.3753	0.431581	-7.82077	5.25007e-15	8.89172e-14
RPL36AP48	6.02554	-5.9782	0.764434	-7.82042	5.26455e-15	8.91144e-14
OR13D3P	6.66743	-5.71536	0.730838	-7.82029	5.27012e-15	8.91606e-14
DDTP1	10.9528	-5.03772	0.644312	-7.81876	5.33467e-15	9.01893e-14
WDR5B-DT	632.541	-1.81857	0.232594	-7.81864	5.33953e-15	9.01893e-14
MTND2P5	6.00908	-6.27295	0.8023	-7.81871	5.33672e-15	9.01893e-14
MTCO2P12	13.0971	-2.55488	0.326796	-7.81796	5.36852e-15	9.06302e-14
SETD6	461.825	-1.74315	0.222976	-7.81763	5.38275e-15	9.08217e-14
U2SURPP1	7.24232	-6.11755	0.782556	-7.8174	5.39248e-15	9.09369e-14
PRR15L	13.4834	-4.35413	0.556987	-7.8173	5.39699e-15	9.09641e-14
DGCR5	34.3461	-2.92193	0.373958	-7.81353	5.561e-15	9.36782e-14
SLC25A5-AS1	148.281	-2.5081	0.321344	-7.80501	5.94963e-15	1.00171e-13
MRPL57P8	5.49024	-5.62416	0.720597	-7.80487	5.95633e-15	1.0023e-13
TNC	35.3974	-2.7082	0.347063	-7.80321	6.03541e-15	1.01507e-13
CNRIP1	29.0225	-2.42753	0.3111	-7.80306	6.0424e-15	1.0157e-13
CCNG1P1	8.96378	-6.29436	0.80672	-7.80241	6.07363e-15	1.0204e-13
TBX2-AS1	14.5879	-2.79946	0.358928	-7.79951	6.21496e-15	1.04359e-13
MIR499A	6.05427	-6.01255	0.770987	-7.79851	6.26417e-15	1.05129e-13
PTCD1	296.735	-2.2071	0.283023	-7.79832	6.27391e-15	1.05236e-13
RNU4-2	768.926	3.05284	0.39148	7.7982	6.27959e-15	1.05275e-13
AQP11	54.8924	-3.05765	0.392158	-7.79698	6.34075e-15	1.06244e-13
CA6	134.679	-3.61487	0.463719	-7.79538	6.4213e-15	1.07536e-13
MAP3K4-AS1	59.4794	-2.84536	0.365052	-7.7944	6.47148e-15	1.08319e-13
RPL18AP13	11.8927	-4.17156	0.535217	-7.79414	6.48511e-15	1.08489e-13
LINC01878	5.49316	-5.22185	0.670022	-7.79355	6.51527e-15	1.08903e-13
CNGB3	7.14136	-4.40793	0.565594	-7.79345	6.52019e-15	1.08903e-13
KCTD21-AS1	149.276	-2.44641	0.313905	-7.79345	6.52026e-15	1.08903e-13
MYL6	2855.48	1.3569	0.174134	7.79228	6.58096e-15	1.09859e-13
RN7SL330P	3.76729	-5.18676	0.665686	-7.7916	6.61668e-15	1.10396e-13
OR7C1	14.6187	-3.00229	0.38541	-7.78986	6.70818e-15	1.11864e-13
EME2	1659.19	-1.78145	0.22872	-7.7888	6.76477e-15	1.12747e-13
RNY4P17	7.26757	-6.3154	0.810846	-7.78865	6.77267e-15	1.12819e-13
LOC124900532	4.19735	-5.95125	0.764291	-7.78663	6.88188e-15	1.14578e-13
SLC46A1	519.805	-2.43959	0.313335	-7.78589	6.92247e-15	1.15192e-13
RYR3	116.257	-1.90591	0.244829	-7.78468	6.98873e-15	1.16233e-13
DDAH1	14.3161	-2.63519	0.338526	-7.78432	7.00909e-15	1.16449e-13
CA7	10.333	-3.39877	0.436617	-7.78433	7.00827e-15	1.16449e-13
TEX53	9.53747	-4.31495	0.554352	-7.78376	7.03985e-15	1.16898e-13
ACOT13	572.211	-2.08241	0.267571	-7.78267	7.10104e-15	1.17852e-13
SRRM5	87.1166	-2.34705	0.301676	-7.78002	7.25137e-15	1.20283e-13
BNIP3P29	2.64885	-5.24292	0.673925	-7.77967	7.27135e-15	1.20551e-13
CFB	12.3277	-3.59507	0.462133	-7.77928	7.29375e-15	1.20859e-13
RARRES2	12.573	-3.83554	0.493196	-7.7769	7.43214e-15	1.23087e-13
OR1X1P	28.4698	-4.85861	0.624903	-7.77498	7.54576e-15	1.24903e-13
NUDT19P4	11.9388	-5.24556	0.674714	-7.7745	7.57463e-15	1.25314e-13
SYCE2	29.8298	-3.00246	0.386208	-7.77419	7.59288e-15	1.2555e-13
SIM2	24.9773	-2.47623	0.318612	-7.77192	7.73039e-15	1.27757e-13
SLC23A1	89.217	-3.1042	0.39945	-7.77119	7.77518e-15	1.28429e-13
RN7SL382P	17.8365	-5.81262	0.748041	-7.77046	7.82041e-15	1.29109e-13
LOC124900537	9.72764	-6.2309	0.801967	-7.76953	7.87779e-15	1.29988e-13
LOC729867	45.9801	-1.80082	0.231879	-7.76619	8.08832e-15	1.33392e-13
RNU6-531P	23.7856	-4.75733	0.612744	-7.76398	8.23065e-15	1.35667e-13
LOC730668	22.8023	-3.02836	0.390172	-7.7616	8.3863e-15	1.38161e-13
FAM168A	2702	-1.71139	0.220498	-7.76147	8.39492e-15	1.3823e-13
SPHK1	147.207	-1.4483	0.186654	-7.7593	8.5397e-15	1.4054e-13
TRIR	1909.52	0.586384	0.0755746	7.75901	8.55932e-15	1.4079e-13
MAB21L1	8.1731	-4.22699	0.544873	-7.75776	8.64448e-15	1.42116e-13
FNDC8	19.1808	-3.88305	0.500586	-7.75702	8.69457e-15	1.42865e-13
EML6	178.763	-1.56219	0.201412	-7.75617	8.75344e-15	1.43757e-13
CTU2	262.434	-1.0369	0.133692	-7.75589	8.77264e-15	1.43997e-13
LINC01291	143.982	-6.07684	0.783919	-7.75187	9.05464e-15	1.48548e-13
SLC35E4	221.186	-2.08855	0.269444	-7.75132	9.09451e-15	1.49124e-13
PDIA2	14.0231	-3.5133	0.453273	-7.75095	9.12103e-15	1.49481e-13
LHFPL4	19.159	-2.86461	0.369605	-7.75046	9.15612e-15	1.49978e-13
VIL1	131.054	-2.31759	0.29906	-7.74959	9.21927e-15	1.50934e-13
SLC9A9-AS1	18.2899	-2.92851	0.37792	-7.74901	9.26139e-15	1.51544e-13
ATOSBP1	53.5202	-3.06128	0.395149	-7.74715	9.39793e-15	1.53699e-13
SDCBP2	82.5934	-2.22471	0.287201	-7.74618	9.46978e-15	1.54793e-13
PAQR3	799.86	-2.23705	0.288831	-7.74518	9.54499e-15	1.55941e-13
KIF20A	36.0548	-2.48869	0.321325	-7.74508	9.5524e-15	1.55981e-13
LOXL3	391.367	-1.37499	0.177566	-7.74354	9.66889e-15	1.57801e-13
MYOZ3	23.2558	-2.92906	0.37831	-7.74248	9.74983e-15	1.5904e-13
CLIP3	74.4784	-1.58985	0.205356	-7.74191	9.7937e-15	1.59672e-13
MIR4257	16.8255	-5.67194	0.732675	-7.7414	9.83257e-15	1.60223e-13
SRRM1P1	13.1392	-2.35812	0.304762	-7.73759	1.01318e-14	1.65014e-13
RPS27AP16	196.427	2.65723	0.343472	7.73638	1.02291e-14	1.66512e-13
BSND	35.2728	-2.84734	0.368086	-7.73552	1.02985e-14	1.67468e-13
PDAP1	2199.85	-1.50896	0.195068	-7.73558	1.02933e-14	1.67468e-13
TATDN2P1	11.7122	-3.72133	0.481116	-7.7348	1.03569e-14	1.68331e-13
NEIL1	407.886	-1.77046	0.22893	-7.73364	1.04516e-14	1.69781e-13
RN7SL684P	15.7162	-5.51031	0.712653	-7.73211	1.05778e-14	1.71744e-13
OR52I2	15.8989	-3.55349	0.459616	-7.73142	1.06351e-14	1.72584e-13
LOC101927164	22.6398	-2.37041	0.306661	-7.72973	1.07772e-14	1.74799e-13
LOC124900447	5.34603	-5.83214	0.754532	-7.72948	1.07986e-14	1.75056e-13
UVRAG-DT	68.8763	-2.84957	0.368699	-7.72871	1.08645e-14	1.76034e-13
RBP2	8.68667	-3.32893	0.430778	-7.72771	1.09498e-14	1.77325e-13
SLC24A1	488.726	-1.78044	0.230422	-7.72685	1.10241e-14	1.78436e-13
RPL13AP20	24.4504	3.21384	0.415958	7.72636	1.10666e-14	1.79032e-13
DOCK9-AS1	10.0873	-5.89732	0.763332	-7.72576	1.11189e-14	1.79785e-13
SLC9A3-OT1	14.7887	-3.73166	0.483124	-7.72403	1.1271e-14	1.82151e-13
NEXN-AS1	22.1056	-2.47755	0.320764	-7.72388	1.12838e-14	1.82263e-13
CLBA1	60.4921	-1.47976	0.191628	-7.72204	1.14486e-14	1.84831e-13
RPL6P6	21.9627	-3.85193	0.49898	-7.71961	1.16682e-14	1.8828e-13
IQCC	86.0234	-2.37572	0.307799	-7.71843	1.17768e-14	1.89934e-13
ABCB9	414.07	-1.68253	0.218001	-7.718	1.1817e-14	1.90484e-13
LOC100422225	10.1968	-5.44195	0.705145	-7.71749	1.18647e-14	1.91058e-13
SDCBP2-AS1	553.884	-1.47422	0.191022	-7.71755	1.1859e-14	1.91058e-13
RNU6-972P	6.4612	-6.06503	0.785903	-7.71727	1.18847e-14	1.91282e-13
IFITM5	18.3619	-4.90734	0.636046	-7.71538	1.20618e-14	1.94033e-13
MYRF	193.58	-2.58798	0.33548	-7.71426	1.21686e-14	1.9565e-13
TMEM190	9.46006	-4.49836	0.583197	-7.71328	1.22629e-14	1.97066e-13
ALDOB	12.7171	-3.59468	0.466052	-7.71304	1.22856e-14	1.9733e-13
ACTG1P25	17.2182	-3.78984	0.491461	-7.71138	1.24465e-14	1.99709e-13
GPR45	9.08946	-3.40306	0.441302	-7.7114	1.24444e-14	1.99709e-13
RNU7-84P	4.81247	-6.15594	0.798362	-7.71071	1.25121e-14	2.00659e-13
BNIP3P10	15.9019	-5.94824	0.771483	-7.71013	1.25689e-14	2.01467e-13
RNU6-1190P	3.14954	-5.77308	0.748788	-7.7099	1.25915e-14	2.01727e-13
ATP6V0C	494.253	5.02739	0.65233	7.70683	1.28984e-14	2.06433e-13
LOC121725015	5.23797	-3.97835	0.51621	-7.70685	1.28962e-14	2.06433e-13
GREP1	51.9566	-3.33618	0.433021	-7.70443	1.31429e-14	2.10239e-13
RAB11B-AS1	134.057	-1.52196	0.197598	-7.70229	1.33653e-14	2.13688e-13
INSM2	9.97901	-2.85044	0.370108	-7.70165	1.34324e-14	2.14652e-13
ZMYND10	73.2986	-2.01257	0.26134	-7.70096	1.35043e-14	2.15582e-13
MIR762	25.4161	-6.60849	0.858133	-7.70101	1.34997e-14	2.15582e-13
NIPAL4	117.372	-3.26493	0.424054	-7.69932	1.36794e-14	2.18266e-13
RNU6-79P	4.31354	-5.59039	0.726216	-7.69798	1.38236e-14	2.20455e-13
ACSM6	13.2144	-3.64909	0.47406	-7.69753	1.38717e-14	2.21109e-13
RPS7P1	259.758	2.602	0.338057	7.69694	1.39362e-14	2.22024e-13
AP1G2-AS1	830.865	-1.76204	0.228938	-7.69659	1.39748e-14	2.22528e-13
LOC105375781	8.92103	-3.37248	0.438362	-7.69337	1.43315e-14	2.28091e-13
LOC124902371	9.00889	-3.51749	0.457383	-7.69045	1.46614e-14	2.33178e-13
LOC124906976	10.7593	-3.00426	0.390649	-7.69041	1.4666e-14	2.33178e-13
RNU6-1280P	8.30712	-5.60185	0.728644	-7.68805	1.49396e-14	2.37409e-13
LINC02930	26.8372	-2.6496	0.344686	-7.68699	1.50631e-14	2.39251e-13
SV2C	24.7004	-2.52751	0.32883	-7.68638	1.51361e-14	2.40288e-13
DAB1-AS1	6.83557	-3.31685	0.431539	-7.68608	1.51713e-14	2.40726e-13
RPL37P17	4.59085	-4.94336	0.643241	-7.68509	1.52891e-14	2.42472e-13
FOSL2-AS1	33.5338	-3.04809	0.396688	-7.68385	1.54374e-14	2.447e-13
RPS11P5	95.2552	-2.00044	0.260431	-7.68128	1.57501e-14	2.49532e-13
BZW1-AS1	22.7137	-3.73487	0.486248	-7.681	1.57847e-14	2.49953e-13
LOC124902477	10.7563	-4.10862	0.534959	-7.68026	1.58771e-14	2.5129e-13
SPON1	137.562	-2.06445	0.268827	-7.67946	1.59759e-14	2.52727e-13
DPCD	267.858	-2.86169	0.372674	-7.67881	1.60568e-14	2.53878e-13
SLC12A5	43.15	-2.3168	0.301793	-7.67679	1.63118e-14	2.57781e-13
NOCT	216.11	-2.47492	0.322402	-7.67649	1.63503e-14	2.58151e-13
RLBP1	15.6084	-3.1668	0.412533	-7.67648	1.63517e-14	2.58151e-13
RNA5SP37	3.54419	-5.22955	0.681288	-7.67597	1.64177e-14	2.59063e-13
FAM151A	17.7203	-3.0704	0.40006	-7.67484	1.6563e-14	2.61225e-13
SNX21	307.453	-1.42301	0.185436	-7.67387	1.66879e-14	2.63062e-13
LOC124904403	9.94934	-2.90187	0.378221	-7.67242	1.6878e-14	2.65926e-13
RPS26P22	11.4903	-5.94796	0.775317	-7.67166	1.69789e-14	2.67381e-13
LOC101927557	7.89987	-4.36053	0.568451	-7.6709	1.70798e-14	2.68835e-13
RPL24P4	148.024	1.66731	0.217396	7.66947	1.72713e-14	2.71713e-13
ALX4	26.8431	-2.62991	0.342941	-7.66872	1.73727e-14	2.73173e-13
PRKCZ-AS1	88.5048	-1.79463	0.234037	-7.66815	1.745e-14	2.7425e-13
[truncated: 9,763 more rows]

## Sheet: S2
	baseMean	log2FoldChange	lfcSE	stat	pvalue	padj
RPS3AP26	151.726	3.12077	0.420911	7.41432	1.22255e-13	2.57688e-09
ZNF845	436.592	0.793041	0.109336	7.25327	4.06838e-13	4.28767e-09
RPL7P9	509.572	2.14611	0.298856	7.18109	6.91556e-13	4.85887e-09
RPL21P16	713.256	2.84933	0.407504	6.99215	2.70697e-12	1.42644e-08
MIR3609	116.657	2.17534	0.319361	6.81152	9.65702e-12	4.07101e-08
HMGB1P5	258.409	0.909257	0.13516	6.72725	1.72904e-11	6.07412e-08
RPL17P7	87.5525	2.31004	0.346022	6.67598	2.45584e-11	7.39488e-08
HMGB1	2294.32	0.61872	0.0931023	6.6456	3.01991e-11	7.95671e-08
RNA5S9	69.4469	6.05902	0.916283	6.61261	3.77614e-11	8.72622e-08
B2M	55785.2	0.742622	0.112536	6.59898	4.13997e-11	8.72622e-08
RNY1	196.957	2.86055	0.437451	6.53914	6.18727e-11	1.16919e-07
EVI2A	1137.95	1.05926	0.162259	6.5282	6.65637e-11	1.16919e-07
ATP6V0C	494.253	3.7334	0.574442	6.49918	8.07616e-11	1.30946e-07
SAMD9	3713.26	0.804192	0.125962	6.3844	1.72072e-10	2.59066e-07
SLC35B3	343.337	0.442736	0.0697754	6.34516	2.22199e-10	3.12234e-07
USP1	865.424	0.445425	0.0703915	6.32782	2.48642e-10	3.25251e-07
ZNF480	380.585	0.762527	0.120662	6.31955	2.62324e-10	3.25251e-07
TMEM70	229.717	0.460238	0.0730307	6.30199	2.93853e-10	3.44102e-07
PNPLA8	731.206	0.484855	0.077118	6.28719	3.23259e-10	3.58613e-07
RPL13AP25	634.343	1.0955	0.175309	6.24898	4.13149e-10	4.35418e-07
SCARNA9	106.054	2.71665	0.435913	6.2321	4.60215e-10	4.40928e-07
SCARNA9L	106.054	2.71665	0.435913	6.2321	4.60215e-10	4.40928e-07
RPS7P1	259.758	1.85098	0.298061	6.21009	5.29527e-10	4.85277e-07
TAF7	1637.34	0.65107	0.105023	6.19931	5.67114e-10	4.98068e-07
RPS8P8	141.343	1.22855	0.199129	6.16963	6.84483e-10	5.77101e-07
THAP5	716.376	0.50551	0.0822949	6.14266	8.11527e-10	6.57899e-07
MRPS15	283.169	0.39103	0.0638762	6.12168	9.25958e-10	7.20868e-07
RPL26P4	39.1435	3.72089	0.608354	6.11632	9.57601e-10	7.20868e-07
SNHG29	1175.64	0.681628	0.111763	6.09885	1.06832e-09	7.76484e-07
SNORD13	29.3417	1.84852	0.303365	6.09339	1.10544e-09	7.76683e-07
RNA5-8SN3	3088.74	2.38711	0.392988	6.07427	1.24554e-09	8.46889e-07
RPSAP19	100.077	2.66726	0.440267	6.05827	1.37593e-09	9.06306e-07
ANKRD12	4888.01	0.493586	0.081739	6.03856	1.55492e-09	9.93167e-07
RPS3A	3650.98	1.62631	0.270858	6.00429	1.9217e-09	1.1573e-06
RPL41	2179.15	1.29937	0.216404	6.00439	1.92053e-09	1.1573e-06
ZNF721	819.121	0.680754	0.113903	5.97662	2.27821e-09	1.33389e-06
RPS3AP6	50.0185	1.85473	0.310967	5.9644	2.45533e-09	1.39278e-06
RPL17P39	71.7985	2.72045	0.456395	5.96074	2.51094e-09	1.39278e-06
TMCO1	608.499	0.532692	0.0896766	5.94014	2.84773e-09	1.50225e-06
WDR89	238.8	0.744464	0.125331	5.93996	2.85084e-09	1.50225e-06
ACTR10	527.774	0.346402	0.0584165	5.92987	3.03181e-09	1.55864e-06
ZNF836	330.367	0.554297	0.0935545	5.92486	3.12558e-09	1.56859e-06
CAPZA1	4900.96	0.529384	0.0895576	5.9111	3.39833e-09	1.63019e-06
PPIG	1313.16	0.599055	0.101352	5.91062	3.40828e-09	1.63019e-06
NDUFAF8	183.458	0.546593	0.0925304	5.90717	3.48035e-09	1.63019e-06
RPL13AP5	868.826	1.60353	0.272047	5.89431	3.76256e-09	1.72407e-06
MTATP6P1	4280.22	-0.812994	0.138497	-5.8701	4.3552e-09	1.95317e-06
ESCO1	942.924	0.455408	0.0776913	5.86176	4.57982e-09	2.01111e-06
RPL7P1	357.962	1.56992	0.268444	5.84824	4.96815e-09	2.13711e-06
ZNF273	187.923	0.508389	0.0874421	5.81401	6.09923e-09	2.57119e-06
ZNF816	200.737	0.67584	0.116312	5.81059	6.22529e-09	2.57288e-06
ZNF271P	431.114	0.380603	0.0656437	5.79801	6.71079e-09	2.72019e-06
SNRPD2	410.638	0.906193	0.156572	5.78769	7.13606e-09	2.838e-06
CHMP5	459.239	0.668993	0.116002	5.7671	8.06491e-09	3.08634e-06
BLOC1S2	340.268	0.577562	0.100161	5.76632	8.10197e-09	3.08634e-06
ZNF765	349.903	0.604349	0.104843	5.7643	8.19979e-09	3.08634e-06
ZNF12	1103.19	0.346897	0.0604747	5.73624	9.68037e-09	3.5797e-06
SLU7	1086.68	0.451792	0.0788611	5.72896	1.01049e-08	3.59626e-06
TMX1	640.253	0.489837	0.0855348	5.72675	1.0237e-08	3.59626e-06
DPM1	398.197	0.557723	0.09737	5.72788	1.01695e-08	3.59626e-06
RPS27AP5	40.9483	1.42356	0.248967	5.71785	1.0788e-08	3.72769e-06
DNTTIP2	565.084	0.5553	0.097416	5.7003	1.19597e-08	4.06593e-06
C1orf52	443.504	0.312021	0.0548334	5.69035	1.26778e-08	4.08746e-06
RPL15P3	373.068	1.1183	0.196569	5.68911	1.27702e-08	4.08746e-06
ZNF268	383.19	0.578137	0.1017	5.68472	1.31028e-08	4.08746e-06
ERH	250.071	0.687156	0.120901	5.68363	1.31866e-08	4.08746e-06
RPL9P8	1021.23	1.91525	0.336792	5.68675	1.2948e-08	4.08746e-06
ZNF267	1605.55	0.577179	0.101462	5.68862	1.28069e-08	4.08746e-06
KRCC1	464.459	0.558889	0.09849	5.67458	1.39031e-08	4.21026e-06
RPL6P27	548.948	1.45273	0.25605	5.67361	1.39823e-08	4.21026e-06
MRPL50	217.434	0.650586	0.114802	5.66702	1.45304e-08	4.31369e-06
RPLP0P6	245.811	0.684387	0.121026	5.65489	1.55943e-08	4.51372e-06
PIGA	250.168	0.305722	0.0540673	5.65447	1.56325e-08	4.51372e-06
CAPZA2	1983.84	0.517792	0.0919025	5.63414	1.75932e-08	5.01121e-06
RBAK	560.916	0.54745	0.097415	5.61977	1.91207e-08	5.37368e-06
ELMOD2	519.317	0.392651	0.0699841	5.61058	2.01649e-08	5.59256e-06
PPCS	722.331	0.269594	0.0480731	5.608	2.04681e-08	5.60293e-06
BTBD9	1339.07	-0.261773	0.0467667	-5.59743	2.17551e-08	5.87889e-06
MYL12B	2349.86	0.477508	0.0853947	5.59178	2.24752e-08	5.9966e-06
ZC3H15	654.175	0.560068	0.100466	5.57471	2.47938e-08	6.53253e-06
RPL26	521.608	1.70968	0.30702	5.56863	2.56746e-08	6.68109e-06
RNU1-1	147.761	3.13202	0.564645	5.54689	2.90792e-08	6.79289e-06
LOC124904613	147.761	3.13202	0.564645	5.54689	2.90792e-08	6.79289e-06
LOC124905321	147.761	3.13202	0.564645	5.54689	2.90792e-08	6.79289e-06
LOC124905573	147.761	3.13202	0.564645	5.54689	2.90792e-08	6.79289e-06
LOC124905574	147.761	3.13202	0.564645	5.54689	2.90792e-08	6.79289e-06
LOC124905808	147.761	3.13202	0.564645	5.54689	2.90792e-08	6.79289e-06
LOC124905809	147.761	3.13202	0.564645	5.54689	2.90792e-08	6.79289e-06
RNF139	691.656	0.304278	0.0548827	5.54416	2.95373e-08	6.79289e-06
RMI1	243.203	0.417333	0.0751381	5.55421	2.78863e-08	6.79289e-06
RPL26P32	12.954	4.58607	0.827288	5.5435	2.96492e-08	6.79289e-06
DUT	681.212	0.491042	0.0884619	5.55089	2.84223e-08	6.79289e-06
RPS15A	1469.87	1.37082	0.247633	5.53568	3.10027e-08	7.02662e-06
RSL24D1	438.026	0.943649	0.170927	5.52077	3.37509e-08	7.56809e-06
TIGD1	701.71	0.349289	0.0633874	5.51039	3.58039e-08	7.90987e-06
PHF5A	219.339	0.54738	0.0993555	5.5093	3.60256e-08	7.90987e-06
HIGD1A	174.131	0.539513	0.0980955	5.49987	3.80074e-08	8.25898e-06
GSKIP	299.371	0.502013	0.0915484	5.48358	4.16807e-08	8.96476e-06
RPL27	2886.88	1.06805	0.195006	5.47701	4.32572e-08	9.20986e-06
COMMD8	134.132	0.8142	0.148947	5.46638	4.59315e-08	9.58558e-06
FAU	2500.26	0.752984	0.137731	5.46707	4.57546e-08	9.58558e-06
RPS27AP16	196.427	1.6564	0.303162	5.46377	4.66132e-08	9.59884e-06
PHB1	418.796	0.293556	0.0537387	5.46266	4.69058e-08	9.59884e-06
NUDCD1	225.056	0.62053	0.113893	5.44835	5.08381e-08	1.03035e-05
RPL36AP37	349.179	1.90575	0.350994	5.42957	5.64887e-08	1.13397e-05
EEF1A1	70826.8	0.682934	0.125934	5.42297	5.86166e-08	1.16558e-05
CASP3	549.679	0.418565	0.0773314	5.41262	6.21101e-08	1.21775e-05
CAMLG	403.581	0.361666	0.0668291	5.4118	6.23952e-08	1.21775e-05
MED7	261.36	0.401049	0.0742987	5.39779	6.74677e-08	1.30466e-05
LYSMD3	823.795	0.339556	0.0630001	5.38976	7.05519e-08	1.3519e-05
SRSF3	3380.5	0.260967	0.048646	5.36461	8.11259e-08	1.54051e-05
LOC729998	1457.46	1.25317	0.233698	5.36236	8.21437e-08	1.54592e-05
SFR1	74.4735	0.594336	0.110961	5.35627	8.49589e-08	1.58358e-05
ZNF525	351.628	0.694556	0.129707	5.35481	8.56476e-08	1.58358e-05
MALAT1	480962	0.375349	0.0702413	5.3437	9.10679e-08	1.65477e-05
TVP23B	363.954	0.363782	0.0680618	5.34488	9.04781e-08	1.65477e-05
SF3B6	294.059	0.734451	0.13783	5.32868	9.89277e-08	1.77035e-05
HSPA13	405.399	0.413491	0.077602	5.32835	9.9109e-08	1.77035e-05
THAP12	1050.6	0.379527	0.0713249	5.3211	1.0314e-07	1.82688e-05
EIF3E	1985.28	0.68913	0.129746	5.31137	1.08803e-07	1.91113e-05
RBM12B	2228.37	0.320503	0.0604254	5.30411	1.13225e-07	1.97236e-05
MIR17HG	179.321	0.558107	0.105274	5.30146	1.14881e-07	1.9848e-05
PYURF	474.564	0.460664	0.0873332	5.27478	1.32912e-07	2.27766e-05
EEF1D	6154.17	0.303441	0.0576726	5.26143	1.42938e-07	2.42972e-05
TRAPPC2B	54.7487	0.781376	0.148557	5.25977	1.44239e-07	2.43222e-05
BTF3L4	594.877	0.328572	0.0626098	5.24793	1.53816e-07	2.55287e-05
COX7A2	427.764	0.629156	0.119865	5.24888	1.53023e-07	2.55287e-05
CALM2	4008.36	0.406179	0.0774462	5.24466	1.56571e-07	2.56318e-05
HAT1	339.503	0.508538	0.0969696	5.24431	1.5687e-07	2.56318e-05
NDUFA4	329.769	0.731199	0.139547	5.23981	1.60739e-07	2.60334e-05
HSP90AA1	3755.55	0.771365	0.147246	5.2386	1.61798e-07	2.60334e-05
C1GALT1C1	263.571	0.415045	0.0794435	5.22441	1.74714e-07	2.78986e-05
IGBP1	599.372	0.449454	0.0861115	5.21944	1.79463e-07	2.84415e-05
CENPQ	39.9112	0.88233	0.169268	5.21263	1.86182e-07	2.92861e-05
GIMAP2	1216.4	0.486182	0.0933255	5.20953	1.8932e-07	2.95591e-05
SRP9	969.221	0.43443	0.083461	5.20519	1.93799e-07	2.98168e-05
EEF1B2	976.912	1.22808	0.235921	5.20545	1.93523e-07	2.98168e-05
RNU6-606P	13.5007	-1.0319	0.198376	-5.20176	1.97409e-07	3.0152e-05
COX7B	217.817	0.795964	0.153131	5.19792	2.01532e-07	3.05604e-05
ATP6V1D	443.635	0.36913	0.071073	5.19367	2.06187e-07	3.10429e-05
ARID2	2229.63	-0.205728	0.0396394	-5.19	2.10298e-07	3.14373e-05
RPL7	3041.13	1.3268	0.255714	5.18859	2.11887e-07	3.14518e-05
DNAJA1	1375.86	0.548148	0.105741	5.18386	2.17335e-07	3.20349e-05
ZNF830	358.521	0.358239	0.0692191	5.17544	2.27373e-07	3.32817e-05
TWF1	463.612	0.393509	0.0761528	5.16736	2.37425e-07	3.45134e-05
CD52	2993.59	0.75667	0.14661	5.1611	2.45499e-07	3.54427e-05
NMD3	393.262	0.487843	0.0947608	5.14816	2.63056e-07	3.77191e-05
TRMT10C	182.321	0.610279	0.118657	5.14322	2.70075e-07	3.84438e-05
ANKRD49	459.769	0.552641	0.107496	5.14104	2.73228e-07	3.84438e-05
RPS8P1	42.9418	1.33902	0.260469	5.14079	2.73582e-07	3.84438e-05
RPL10P16	745.231	1.28875	0.250953	5.13542	2.81515e-07	3.92965e-05
RPL23	2457.18	1.27447	0.248887	5.1207	3.04409e-07	4.22128e-05
ZCCHC10	199.633	0.592407	0.115826	5.11463	3.14357e-07	4.27485e-05
NDUFA5	334.615	0.538193	0.105179	5.11691	3.10585e-07	4.27485e-05
RPL3P4	1668.78	1.03308	0.201983	5.11471	3.1423e-07	4.27485e-05
ZBED5	1449.49	0.422854	0.0829129	5.09997	3.39703e-07	4.58992e-05
ZNF14	324.746	0.495758	0.0973342	5.09336	3.51769e-07	4.72267e-05
TMA7	353.455	1.02622	0.201556	5.09148	3.55288e-07	4.73972e-05
RPL24P4	148.024	0.978363	0.192748	5.07587	3.85719e-07	5.11333e-05
RPS9	5560.27	0.428055	0.0844139	5.07091	3.95916e-07	5.21569e-05
BLZF1	399.111	0.350396	0.0692278	5.06149	4.16001e-07	5.44626e-05
TMED2	1589.61	0.268144	0.0530636	5.05327	4.34319e-07	5.65098e-05
POU5F2	348.989	-0.477895	0.0946291	-5.05019	4.41365e-07	5.70742e-05
RPL13AP20	24.4504	1.89608	0.376722	5.03311	4.82598e-07	6.16497e-05
EAPP	509.92	0.34613	0.0687656	5.03347	4.81669e-07	6.16497e-05
UFM1	730.44	0.42212	0.0838943	5.03157	4.86472e-07	6.17702e-05
DHX38	1714.14	-0.19967	0.0397183	-5.02715	4.97833e-07	6.28343e-05
SERINC1	3420.68	0.406009	0.0808158	5.02387	5.06395e-07	6.35345e-05
ZNF813	172.306	0.587428	0.117082	5.01724	5.24185e-07	6.53774e-05
ZNF708	808.172	0.532811	0.106288	5.01289	5.36185e-07	6.64807e-05
CBX3	970.185	0.414575	0.0827215	5.0117	5.3951e-07	6.65017e-05
ZNF441	308.173	0.632021	0.126271	5.00526	5.57865e-07	6.83644e-05
RPL7AP62	12.0271	1.73246	0.346314	5.00257	5.65699e-07	6.89238e-05
PPP4R2	1302.59	0.343335	0.0686671	4.99999	5.73327e-07	6.94517e-05
ATP6V1G1	1180.64	0.48345	0.096756	4.99659	5.83516e-07	7.0282e-05
GPBP1	2220.27	0.292989	0.0587403	4.98787	6.1049e-07	7.30243e-05
ZNF184	242.455	0.487714	0.0978183	4.98592	6.16678e-07	7.30243e-05
SNX6	1218.25	0.299996	0.0601654	4.98619	6.15831e-07	7.30243e-05
RPL26L1	56.4293	0.822251	0.165217	4.97679	6.46474e-07	7.52705e-05
TXN	229.805	0.75488	0.151729	4.97519	6.51842e-07	7.52705e-05
CCDC59	319.071	0.442001	0.0888317	4.97571	6.50094e-07	7.52705e-05
CBX3P2	72.7314	0.552234	0.111009	4.9747	6.53501e-07	7.52705e-05
FAM32A	969.546	0.248067	0.0498443	4.97684	6.46299e-07	7.52705e-05
RPL4	12224.7	0.558862	0.112474	4.96881	6.7364e-07	7.71684e-05
LARP7	483.97	0.501849	0.101105	4.96363	6.91872e-07	7.88285e-05
S100A8	7177.66	1.36032	0.274238	4.96037	7.03573e-07	7.93044e-05
RPL23AP42	529.901	1.16254	0.234317	4.96139	6.99904e-07	7.93044e-05
ATP5MJ	370.115	0.62528	0.126383	4.94749	7.51778e-07	8.42871e-05
PSMC6	626.138	0.445722	0.0903953	4.93081	8.18905e-07	9.13274e-05
DMAC1	272.756	0.540819	0.109813	4.92489	8.44069e-07	9.36383e-05
SNX4	276.529	0.510484	0.103739	4.92083	8.61766e-07	9.46057e-05
SCOC	169.84	0.618272	0.12564	4.92099	8.61094e-07	9.46057e-05
SNHG32	142.388	0.501438	0.101947	4.91861	8.71609e-07	9.5114e-05
ZNF28	409.267	0.437865	0.0890376	4.91776	8.75421e-07	9.5114e-05
DNAJC3-DT	168.962	0.694018	0.141449	4.90649	9.27218e-07	0.000100225
COX7C	546.794	0.974433	0.198652	4.90523	9.3319e-07	0.000100356
CEP20	308.746	0.335615	0.0685079	4.89893	9.63596e-07	0.0001031
STT3B	2888.61	0.265326	0.0542385	4.89184	9.98959e-07	0.000106118
FNTA	1525.24	0.275439	0.0563124	4.89127	1.00187e-06	0.000106118
PPIL1	116.825	0.408273	0.0835229	4.88816	1.01785e-06	0.000106738
RPL39	528.748	1.25617	0.256972	4.88833	1.01697e-06	0.000106738
FBXO22	693.919	0.385283	0.0789572	4.87964	1.06277e-06	0.000110897
MRPS33	139.232	0.633906	0.129936	4.8786	1.06844e-06	0.000110939
ATP5F1C	711.441	0.51678	0.106034	4.8737	1.09527e-06	0.000113167
SRGN	12583.4	0.681984	0.139988	4.87174	1.10622e-06	0.000113741
RPL21	3226.04	1.09363	0.224695	4.8672	1.13191e-06	0.000115817
RPL18AP6	136.636	1.29165	0.265876	4.85809	1.18522e-06	0.000120687
MYL6	2855.48	0.74272	0.153064	4.85234	1.22014e-06	0.000123645
RPL29	5279.42	0.47702	0.0986164	4.83713	1.31725e-06	0.000132847
ACTR6	184.006	0.52536	0.109002	4.81974	1.43749e-06	0.000143669
ZNF594	443.926	0.567784	0.117806	4.81964	1.43819e-06	0.000143669
PDCD10	696.062	0.442444	0.0918873	4.81507	1.47149e-06	0.000146302
MED31	212.89	0.322477	0.0670002	4.81307	1.48626e-06	0.000147077
SSR2	2324.86	0.258684	0.0537684	4.81108	1.50118e-06	0.000147859
HELZ	4578.83	-0.191079	0.0397434	-4.80783	1.52578e-06	0.000149583
PSMA4	778.424	0.519565	0.108134	4.80483	1.54885e-06	0.000151142
SNHG3	620.185	0.341492	0.0710909	4.8036	1.55839e-06	0.000151372
TOMM7	527.125	0.9472	0.197304	4.8007	1.58111e-06	0.000152176
LOC107986346	527.125	0.9472	0.197304	4.8007	1.58111e-06	0.000152176
TUG1	5118.12	0.259406	0.0541554	4.79003	1.66759e-06	0.00015977
TMSB4X	16810.2	0.243019	0.0507621	4.7874	1.68953e-06	0.00016114
ZNF615	300.997	0.396397	0.0828184	4.78634	1.6985e-06	0.000161266
OCIAD1	927.8	0.224218	0.0469186	4.77887	1.76281e-06	0.000165877
ZNF879	175.017	0.530413	0.11098	4.77937	1.7585e-06	0.000165877
GPR52	111.906	-0.60993	0.127685	-4.77682	1.78089e-06	0.000166834
BDH2	90.0678	0.654455	0.137076	4.77441	1.80235e-06	0.000168097
TIGD7	312.239	0.460341	0.0964827	4.77123	1.83107e-06	0.000170023
ZNF292	4577.34	0.306142	0.0641794	4.7701	1.84135e-06	0.000170228
SERP1	2593.59	0.236421	0.0496437	4.76235	1.91349e-06	0.000174999
BCL2A1	453.624	0.983921	0.206624	4.76189	1.91786e-06	0.000174999
ZNF780B	1021.84	0.412345	0.0865716	4.76305	1.90686e-06	0.000174999
HAUS1	122.433	0.545914	0.114692	4.75984	1.93749e-06	0.000176027
RPS7	1772.07	1.15368	0.242626	4.75496	1.98483e-06	0.000177272
RWDD1	343.769	0.520112	0.109324	4.75751	1.95994e-06	0.000177272
ZNF277	339.735	0.370282	0.0778545	4.75607	1.97394e-06	0.000177272
RNU4-2	768.926	1.63713	0.344261	4.75549	1.9797e-06	0.000177272
ATXN2	2013.81	-0.144696	0.0304456	-4.75262	2.00797e-06	0.000178582
ZNF761	219.495	0.521806	0.109931	4.74667	2.06793e-06	0.000182376
ZNF765-ZNF761	219.495	0.521806	0.109931	4.74667	2.06793e-06	0.000182376
ANXA1	2637.9	0.669704	0.141144	4.74483	2.08681e-06	0.000183274
POLR2K	103.789	0.878675	0.185306	4.74174	2.11889e-06	0.000185319
TAF13	111.885	0.428927	0.0904813	4.74051	2.13186e-06	0.000185683
METTL25	284.516	0.2964	0.062566	4.7374	2.16474e-06	0.000187771
TMEM59	1885.34	0.273381	0.0577347	4.73513	2.18916e-06	0.000188206
GTF2B	466.241	0.357162	0.0754786	4.73196	2.2236e-06	0.000188206
SELENOT	1365.46	0.301976	0.063778	4.7348	2.19275e-06	0.000188206
CASP8AP2	1104.32	0.3855	0.0814809	4.73117	2.23226e-06	0.000188206
COMMD6	291.8	1.03403	0.218408	4.73439	2.19716e-06	0.000188206
RPS3AP47	56.5419	1.67577	0.35407	4.73286	2.2138e-06	0.000188206
CIAO2A	327.172	0.486523	0.102819	4.73185	2.22487e-06	0.000188206
OTUD6B-AS1	445.357	0.587062	0.124111	4.73013	2.24382e-06	0.000188427
VBP1	258.479	0.51539	0.109078	4.72496	2.30163e-06	0.000191754
BLOC1S6	871.57	0.25221	0.0533774	4.72503	2.30086e-06	0.000191754
ND4L	8446.28	-0.581992	0.123221	-4.72317	2.322e-06	0.000192689
C12orf57	583.781	0.558495	0.118476	4.714	2.42904e-06	0.000199782
RBBP8	178.943	0.486755	0.10327	4.71342	2.43591e-06	0.000199782
GMFG	2318.21	0.533867	0.113228	4.71498	2.41738e-06	0.000199782
CDKN2AIP	577.836	0.318275	0.0675761	4.70988	2.47866e-06	0.000202501
FAM200A	152.522	0.371743	0.0790089	4.70508	2.53761e-06	0.000206158
AP5M1	1163.38	0.266899	0.0567378	4.70407	2.55024e-06	0.000206158
FCF1	387.569	0.309749	0.0658499	4.70387	2.55276e-06	0.000206158
OBI1	331.937	0.496179	0.105579	4.69959	2.60683e-06	0.00020972
ERLEC1	419.488	0.351507	0.0748608	4.69548	2.65981e-06	0.000210765
ZNF141	1094.43	0.456458	0.0972082	4.69567	2.65729e-06	0.000210765
KIF20B	329.345	0.520137	0.110767	4.69576	2.65613e-06	0.000210765
CNIH1	541.841	0.346776	0.0738346	4.69666	2.64449e-06	0.000210765
NIFK	301.05	0.485264	0.103383	4.69383	2.68134e-06	0.000211675
RPL34	1317.8	1.43896	0.306716	4.6915	2.71204e-06	0.0002133
COPS2	732.484	0.429453	0.0916647	4.68505	2.79894e-06	0.000219317
PLRG1	458.549	0.380414	0.0813104	4.67854	2.88918e-06	0.000225549
EIF3I	758.535	0.240307	0.0514354	4.67202	2.98247e-06	0.000231973
UQCRH	317.998	0.634137	0.135843	4.66816	3.03916e-06	0.000235513
ODR4	409.224	0.324135	0.0695066	4.66337	3.11073e-06	0.000240176
TOMM22	492.578	0.279301	0.0599095	4.66205	3.13082e-06	0.000240844
DYNLT3	216.139	0.553061	0.118811	4.65496	3.24048e-06	0.000247474
CTCF	1961.07	-0.18913	0.0406255	-4.65544	3.23287e-06	0.000247474
SERPINI1	73.5109	0.600368	0.1291	4.65041	3.31269e-06	0.000252076
ZNF569	172.653	0.43346	0.0932269	4.64952	3.32708e-06	0.00025226
SUCO	1051.15	0.283911	0.0611159	4.64545	3.39336e-06	0.000254538
KIAA1586	327.738	0.48881	0.105211	4.64602	3.38399e-06	0.000254538
POT1	371.681	0.361875	0.0778752	4.64686	3.3702e-06	0.000254538
HMGB2	954.546	0.703226	0.151444	4.64346	3.42623e-06	0.000256092
DBI	357.863	0.723173	0.155801	4.64165	3.4563e-06	0.000257427
ATF1	502.402	0.254203	0.0548767	4.63225	3.61707e-06	0.000268453
MZT2B	698.528	0.410346	0.0887009	4.62618	3.72473e-06	0.00027451
MZT2A	698.528	0.410346	0.0887009	4.62618	3.72473e-06	0.00027451
SUB1	1382.58	0.38767	0.0838322	4.62435	3.7577e-06	0.000275975
RPSA	5272.78	0.558225	0.120744	4.62322	3.77835e-06	0.000276528
RPS27AP12	46.5527	0.552502	0.119536	4.62207	3.79927e-06	0.000277097
MED30	237.016	0.317336	0.0687061	4.61874	3.86075e-06	0.00028061
MRPL3	502.783	0.456537	0.0990676	4.60834	4.05889e-06	0.000293998
CSTA	392.506	0.956045	0.207545	4.60644	4.09614e-06	0.000295679
BZW1	1333.5	0.223428	0.0485127	4.60556	4.11357e-06	0.000295924
TXNDC9	260.41	0.445867	0.0968558	4.60341	4.15634e-06	0.000297984
VTA1	597.968	0.252965	0.0550704	4.59349	4.35902e-06	0.000311456
LIG4	351.9	0.391305	0.0852904	4.58791	4.477e-06	0.000318804
CKLF-CMTM1	40.3401	1.75011	0.381536	4.58701	4.49642e-06	0.000319109
RPL31	2542.27	1.25268	0.273267	4.58411	4.55934e-06	0.000320052
LSM1	216.187	0.411692	0.0898185	4.5836	4.57044e-06	0.000320052
GTF2F2	341.912	0.329007	0.0717744	4.5839	4.56379e-06	0.000320052
ZNF583	144.197	0.513313	0.111955	4.58498	4.54033e-06	0.000320052
ZNF222	68.5936	0.549589	0.119943	4.58207	4.60397e-06	0.000321332
MMADHC	610.633	0.284811	0.0622174	4.57767	4.70187e-06	0.000327083
ZNF146	851.561	0.365507	0.0798592	4.57689	4.71934e-06	0.000327218
MYNN	540.342	0.33893	0.0740678	4.57594	4.74081e-06	0.000327547
RPL6	4387.67	0.69146	0.151128	4.57531	4.75516e-06	0.000327547
RPS14	5977.58	0.618445	0.135203	4.5742	4.78042e-06	0.000328214
SELENOF	1129.96	0.281531	0.0615651	4.5729	4.81013e-06	0.0003283
RPLP0	8083.81	0.478982	0.104746	4.57279	4.81283e-06	0.0003283
ZNF613	167.704	0.442246	0.0967885	4.5692	4.89599e-06	0.000332896
PCNP	1251.73	0.270522	0.0593398	4.55885	5.1434e-06	0.000346366
HNRNPC	7133.79	0.214498	0.0470452	4.5594	5.13003e-06	0.000346366
MIR3648-2	10.1768	2.07798	0.455792	4.55906	5.13826e-06	0.000346366
BIRC6	6825.97	-0.215584	0.0473012	-4.55769	5.172e-06	0.00034666
UBL5	666.923	0.45852	0.100611	4.55734	5.18066e-06	0.00034666
SNHG25	14.1846	1.23428	0.27088	4.55655	5.20017e-06	0.000346865
ZNF22	299.131	0.548365	0.120434	4.55324	5.28262e-06	0.00035025
WBP4	222.868	0.368103	0.0808453	4.55318	5.28416e-06	0.00035025
ZNF92	319.326	0.642145	0.141205	4.5476	5.42617e-06	0.000358535
SCARNA21	2971.85	0.740071	0.162795	4.54602	5.46693e-06	0.0003601
SACS	1238.69	0.426529	0.0939641	4.53928	5.64466e-06	0.000370649
ATP5PO	220.088	0.643638	0.141825	4.53826	5.67214e-06	0.000371296
FGFR1OP2	1458.83	0.323141	0.0712581	4.53479	5.76597e-06	0.00037627
HSBP1	638.486	0.303871	0.0670194	4.53408	5.78545e-06	0.000376375
PTRHD1	171.312	0.493111	0.108772	4.53343	5.80342e-06	0.000376383
DEK	1971.93	0.335789	0.0741003	4.53155	5.85524e-06	0.000378579
CLK1	3861	0.250537	0.0553316	4.52792	5.95682e-06	0.000383969
MRPS21	241.467	0.520326	0.115017	4.52388	6.07148e-06	0.000390167
CENPE	91.7458	0.664698	0.147009	4.52148	6.14101e-06	0.000393435
PFDN5	1357.59	0.871864	0.192858	4.52076	6.16181e-06	0.000393572
ZNF138	269.791	0.496809	0.109919	4.51976	6.19086e-06	0.000394233
TP53BP1	960.985	-0.268287	0.0593919	-4.51723	6.26537e-06	0.000397776
TPT1	17624.7	0.821398	0.182022	4.51263	6.40294e-06	0.000405289
CCT2	605.236	0.472405	0.104744	4.51009	6.48001e-06	0.000408939
BLOC1S1	188.643	0.692174	0.153528	4.50844	6.53049e-06	0.000410895
GMFB	736.753	0.37549	0.0833669	4.50407	6.66646e-06	0.000418201
IFT20	199.9	0.360242	0.0800067	4.50266	6.71095e-06	0.000419743
POM121	2077.15	-0.221929	0.0493165	-4.50009	6.79239e-06	0.00042273
ING3	440.436	0.243056	0.0540137	4.49989	6.79882e-06	0.00042273
JKAMP	591.717	0.250496	0.0556962	4.49754	6.87443e-06	0.000426174
MRPS35	272.766	0.345915	0.0769726	4.494	6.98969e-06	0.000430786
ARGLU1	4429.1	0.276143	0.06144	4.49452	6.97268e-06	0.000430786
RPL18A	9586.55	0.385532	0.0858083	4.49294	7.0245e-06	0.000431669
JRKL	227.036	0.478152	0.106531	4.48839	7.17637e-06	0.00043972
SNX16	209.317	0.4276	0.0953009	4.48684	7.22874e-06	0.000441645
ZNF260	325.673	0.49371	0.110079	4.48505	7.28984e-06	0.00044409
PRELID3B	547.122	0.259058	0.0577738	4.48401	7.32537e-06	0.000444968
NUDC	904.099	-0.167229	0.0373122	-4.48189	7.39842e-06	0.000447382
BORCS7	175.648	0.510819	0.113981	4.48163	7.40755e-06	0.000447382
ATP5PB	947.205	0.392277	0.0876994	4.47298	7.71387e-06	0.000463663
ORC3	367.243	0.282303	0.0631159	4.47277	7.72112e-06	0.000463663
VAMP7	576.817	0.299926	0.0670823	4.47101	7.78497e-06	0.000464849
ZNF208	121.413	1.03223	0.230846	4.47151	7.76689e-06	0.000464849
VPS13D	4874.57	-0.159188	0.035652	-4.46504	8.00528e-06	0.000476653
ZNF654	775.2	0.271154	0.0607474	4.46363	8.05834e-06	0.000478461
TBC1D23	894.11	0.245205	0.0549812	4.45979	8.20392e-06	0.000485737
CWC15	319.756	0.401949	0.0902251	4.45496	8.39101e-06	0.000495422
GGPS1	189.578	0.296015	0.0664797	4.45271	8.47927e-06	0.000496462
OSTC	295.976	0.464682	0.104346	4.45327	8.45734e-06	0.000496462
TRBD1	20.1309	1.28978	0.289636	4.45311	8.46334e-06	0.000496462
TRIR	1909.52	0.296336	0.0666003	4.44948	8.60799e-06	0.000502602
ZSCAN26	261.144	0.344988	0.0775532	4.4484	8.65116e-06	0.000503727
MRPL2	67.2178	0.448498	0.101028	4.43935	9.02313e-06	0.000523938
CUTC	347.107	0.281432	0.0634744	4.43379	9.25905e-06	0.00053616
ZNF407-AS1	448.493	0.339805	0.0767715	4.42619	9.59131e-06	0.000553878
RPS20	4162.76	0.732413	0.165528	4.42472	9.65693e-06	0.000556144
MICU2	802.928	0.270929	0.0612597	4.42263	9.75086e-06	0.000560023
EEF1B2P3	31.562	1.17203	0.265148	4.42028	9.85746e-06	0.000561641
NCOR1	5937.98	-0.205678	0.0465238	-4.42092	9.82822e-06	0.000561641
ZNF407	1891.05	-0.18157	0.0410768	-4.42024	9.85896e-06	0.000561641
ZNF493	1263.04	0.385486	0.0872571	4.41782	9.96997e-06	0.000566434
ZNF888	224.367	0.388165	0.087931	4.41443	1.01278e-05	0.000573856
RPS10	100.734	0.571848	0.129685	4.40953	1.03597e-05	0.000583854
EIF5	3001.18	0.201885	0.0457818	4.40973	1.03498e-05	0.000583854
ZNF776	763.504	0.339463	0.0771026	4.40274	1.06892e-05	0.000600818
ZNF280D	414.936	0.377198	0.0856871	4.40204	1.07238e-05	0.000601159
RPL3	14182.1	0.479163	0.108882	4.40076	1.07874e-05	0.000603124
TOMM20	885.619	0.270023	0.0614373	4.39509	1.10727e-05	0.000608373
MRPL47	139.04	0.523733	0.119151	4.39555	1.10493e-05	0.000608373
POLR1F	224.727	0.417076	0.0948973	4.39502	1.10762e-05	0.000608373
RPL21P75	73.9212	1.15725	0.263219	4.39655	1.09986e-05	0.000608373
MED21	519.597	0.224378	0.0510543	4.39488	1.10834e-05	0.000608373
ESF1	243.187	0.560553	0.127512	4.39609	1.10218e-05	0.000608373
ZNF420	207.943	0.422115	0.0960126	4.39646	1.10033e-05	0.000608373
ATP5MG	298.064	0.702249	0.159849	4.39319	1.117e-05	0.000611538
HINT1	782.797	0.567891	0.129345	4.39052	1.13079e-05	0.000617483
PAIP1	435.923	0.351338	0.0801299	4.38461	1.16192e-05	0.000626367
RPS10P13	14.0123	2.08816	0.476202	4.38502	1.15973e-05	0.000626367
NAT1	124.621	0.42107	0.0959954	4.38635	1.15267e-05	0.000626367
RPL30	4990.05	0.650432	0.148309	4.38565	1.1564e-05	0.000626367
ABHD13	954.748	0.30278	0.0690331	4.38601	1.15448e-05	0.000626367
PIGK	374.292	0.368663	0.0841369	4.3817	1.17756e-05	0.000629964
IMPA1	432.423	0.268914	0.0613573	4.38275	1.1719e-05	0.000629964
ERGIC2	968.889	0.320359	0.0731038	4.38224	1.17465e-05	0.000629964
TAF9	229.031	0.4246	0.0969456	4.37978	1.188e-05	0.000633942
CLSTN1	1850.04	-0.333439	0.0761485	-4.3788	1.19333e-05	0.000635178
RPL18AP3	858.402	0.514646	0.117687	4.37303	1.22536e-05	0.000648947
ZNF766	480.647	0.297742	0.0680817	4.3733	1.22382e-05	0.000648947
MYOCOS	14.1907	0.869524	0.198876	4.37219	1.23008e-05	0.000649817
ZNF701	1050.12	0.27486	0.0629157	4.3687	1.24987e-05	0.00065862
NDUFS5	240.245	0.695392	0.159261	4.36637	1.26327e-05	0.000662399
RPF2	143.087	0.381934	0.0874921	4.36535	1.26919e-05	0.000662399
RANBP6	536.611	0.449002	0.10287	4.36474	1.27276e-05	0.000662399
ZBTB6	420.153	0.312175	0.0715208	4.36482	1.2723e-05	0.000662399
PAF1	861.34	-0.228563	0.0523527	-4.36582	1.26647e-05	0.000662399
ETAA1	310.923	0.484614	0.11107	4.36314	1.28208e-05	0.00066561
RPL11	4791.95	0.825768	0.189365	4.36072	1.29634e-05	0.00066975
ATP5ME	236.776	0.614943	0.141019	4.36071	1.29641e-05	0.00066975
RNY3	5.35041	3.49411	0.801502	4.35945	1.30392e-05	0.000671981
MDH1	565.984	0.353982	0.0813079	4.3536	1.3392e-05	0.000686803
IGHG1	676.2	-1.20526	0.276821	-4.35393	1.33718e-05	0.000686803
ZNF432	259.759	0.394448	0.0906178	4.35287	1.34367e-05	0.000687425
TMEM126B	219.735	0.393899	0.0905402	4.35054	1.35804e-05	0.000693093
SUZ12	1070.87	0.25406	0.0584301	4.3481	1.37323e-05	0.000699153
COX6A1	262.199	0.578282	0.133029	4.34703	1.37995e-05	0.000700884
MYCBP2	6536.31	-0.24424	0.0562639	-4.34097	1.41857e-05	0.000718763
PFDN4	72.8999	0.693654	0.159883	4.3385	1.43456e-05	0.000725122
THAP9-AS1	361.167	0.359904	0.0830399	4.33411	1.46354e-05	0.000738001
ARPC3	2420.56	0.393444	0.0908183	4.33221	1.47622e-05	0.00074262
PCMT1	676.762	0.326987	0.0755424	4.32853	1.50107e-05	0.000751736
SEC24C	2412.79	-0.188459	0.0435395	-4.32847	1.50148e-05	0.000751736
RPS3	9255.86	0.433889	0.100306	4.32567	1.52069e-05	0.000759549
TMEM123	5267.42	0.349664	0.0808454	4.3251	1.52466e-05	0.000759549
HSP90B2P	44.9615	0.574314	0.132801	4.32463	1.52789e-05	0.000759549
DNAJA2	1277.15	0.223269	0.0516424	4.32336	1.53673e-05	0.000762145
ZNF624	203.285	0.389616	0.0901973	4.3196	1.56312e-05	0.000773416
N4BP2L2-IT2	958.427	-0.266744	0.0617974	-4.31642	1.58583e-05	0.000782811
EID3	122.334	0.371506	0.086094	4.31512	1.59517e-05	0.000785585
ENY2	449.681	0.294105	0.0682593	4.30864	1.64262e-05	0.000807068
RPL7P23	9.78016	1.59845	0.371407	4.30376	1.67923e-05	0.000821227
ZNF43	596.117	0.316055	0.0734369	4.30377	1.67918e-05	0.000821227
YPEL5	1993.17	0.325426	0.0756683	4.30069	1.70267e-05	0.000830762
C1orf43	1245.45	0.202485	0.0471326	4.29606	1.7386e-05	0.000846333
RPL22L1	112.321	0.796579	0.18549	4.29446	1.7512e-05	0.000849208
METAP2	489.177	0.395715	0.0921493	4.29429	1.75256e-05	0.000849208
ZNF254	404.391	0.431006	0.1004	4.29288	1.76368e-05	0.000852634
ATAD1	696.281	0.288696	0.067268	4.29172	1.77291e-05	0.000855133
SNRNP200	5278.42	-0.172055	0.0401379	-4.28659	1.81436e-05	0.000871139
LAMTOR3	537.663	0.335064	0.078162	4.28679	1.81272e-05	0.000871139
ARMT1	394.584	0.335293	0.0782418	4.28535	1.82451e-05	0.000874024
LDHB	281.783	0.812637	0.189743	4.28282	1.84538e-05	0.000882015
NAB1	919.998	0.275239	0.0642906	4.28118	1.85908e-05	0.000884302
XRCC4	138.909	0.501458	0.117135	4.28102	1.86042e-05	0.000884302
LSM7	401.068	0.372083	0.0869202	4.28074	1.86275e-05	0.000884302
ATF2	1443.82	0.164051	0.0383465	4.27812	1.88475e-05	0.000886845
THOC7	283.178	0.337372	0.078868	4.27769	1.88846e-05	0.000886845
C7orf25	51.7387	0.5373	0.125608	4.27761	1.88914e-05	0.000886845
ZNF415P1	91.6305	0.677594	0.158332	4.27958	1.87248e-05	0.000886845
SMIM26	123.411	0.728586	0.170267	4.27907	1.87678e-05	0.000886845
RPL7AP6	220.521	0.60457	0.141363	4.27672	1.89668e-05	0.000888406
ARL6IP5	2883.82	0.234632	0.0550125	4.26506	1.99847e-05	0.000934007
RPL21P28	90.9884	1.13947	0.267352	4.26207	2.02545e-05	0.000942701
SMARCC2	3097.96	-0.229149	0.0537717	-4.26151	2.03049e-05	0.000942701
MKKS	240.857	0.299503	0.0702748	4.26189	2.02707e-05	0.000942701
RPL9	2143.04	1.03659	0.243278	4.26094	2.03566e-05	0.000943024
MRPL57	342.811	0.337463	0.0792275	4.25942	2.04954e-05	0.000947371
PPIL2	1593.4	-0.202564	0.0475874	-4.25667	2.07496e-05	0.000957025
ASNSD1	218.345	0.493326	0.116003	4.25271	2.11203e-05	0.000968749
MAIP1	99.1707	0.417852	0.0983123	4.25025	2.13533e-05	0.000968749
CNBP	3655.9	0.200395	0.0471469	4.25044	2.13354e-05	0.000968749
EEF1E1	51.2053	0.609548	0.14336	4.25188	2.1198e-05	0.000968749
COL22A1	27.0331	1.16281	0.273464	4.25216	2.11723e-05	0.000968749
DENR	736.136	0.225995	0.0531792	4.24969	2.14063e-05	0.000968749
UQCRC2	1390.29	0.228223	0.0537049	4.24958	2.14175e-05	0.000968749
UTP6	824.143	0.274329	0.0645406	4.25048	2.13313e-05	0.000968749
ZNF226	761.49	0.371554	0.0874266	4.24989	2.13875e-05	0.000968749
SNRPE	165.037	0.599947	0.141218	4.24837	2.15332e-05	0.000969821
FMC1	17.2563	0.652246	0.153527	4.24842	2.15286e-05	0.000969821
LSM3	179.602	0.549684	0.129478	4.2454	2.18207e-05	0.000977645
NPM3	63.0073	0.485853	0.114461	4.24469	2.18894e-05	0.000977645
TRAJ42	57.0315	0.820284	0.193251	4.24466	2.18924e-05	0.000977645
UQCR11	390.479	0.539061	0.126977	4.24535	2.18248e-05	0.000977645
PCGF6	104.687	0.335199	0.0789851	4.24383	2.19741e-05	0.000979218
C1D	223.725	0.290201	0.0683908	4.24328	2.2028e-05	0.000979547
C11orf58	2230.65	0.226792	0.0534744	4.24112	2.22405e-05	0.000986916
C2orf76	75.7678	0.398249	0.093963	4.23836	2.25159e-05	0.00099704
RNU4-62P	64.1826	1.35351	0.31967	4.23407	2.29497e-05	0.00101412
UQCRB	551.202	0.905168	0.213826	4.2332	2.30387e-05	0.00101592
WASHC3	374.976	0.36661	0.0866439	4.23122	2.32424e-05	0.0010164
RN7SL3	7314.3	1.71598	0.405536	4.23139	2.32252e-05	0.0010164
KRBOX5	505.898	0.310174	0.0733054	4.23126	2.32386e-05	0.0010164
ZNF564	108.817	0.536064	0.126689	4.23133	2.32313e-05	0.0010164
OGDH	2686.74	-0.243966	0.0576671	-4.2306	2.33071e-05	0.00101712
SEC61B	500.867	0.212233	0.0502098	4.22692	2.36911e-05	0.00103174
NDUFS3	255.007	0.275554	0.0652951	4.22013	2.44157e-05	0.00105674
COMMD3	103.787	0.546077	0.129394	4.22028	2.44004e-05	0.00105674
RPS24	2582.53	0.943664	0.223609	4.22015	2.44145e-05	0.00105674
MRPL48	145.916	0.371901	0.0881572	4.21861	2.4581e-05	0.00106084
ZNF32	171.917	0.494083	0.117127	4.21834	2.46111e-05	0.00106084
OCIAD2	181.027	0.425639	0.100946	4.21651	2.48115e-05	0.0010673
PCCA	294.949	-0.28731	0.0681613	-4.21515	2.49609e-05	0.00107154
SUPT6H	3163.45	-0.264698	0.0628252	-4.21325	2.5172e-05	0.0010784
PSMD10	151.717	0.415614	0.0986634	4.21245	2.5262e-05	0.00108007
SRSF6	1440.42	0.253689	0.0602376	4.21147	2.53716e-05	0.00108256
KRT8P12	178.29	0.349843	0.083095	4.21016	2.55189e-05	0.001085
TXNDC11	992.024	-0.132628	0.0315028	-4.21005	2.55318e-05	0.001085
LSM8	1443.8	0.353778	0.0841505	4.20411	2.62106e-05	0.00111031
PEG13	317.168	-0.323153	0.0768693	-4.20392	2.62329e-05	0.00111031
UFC1	461.254	0.348862	0.0830647	4.19989	2.67047e-05	0.00112576
RPL14	5050.56	0.392182	0.093379	4.1999	2.67035e-05	0.00112576
ZCCHC17	312.156	0.292329	0.0696129	4.19935	2.67678e-05	0.00112617
TBC1D5	1913.18	-0.208728	0.0497272	-4.19747	2.69917e-05	0.00113333
ARV1	120.314	0.368567	0.0878527	4.19529	2.72526e-05	0.00114201
PPP1R2	1939.37	0.238965	0.0569709	4.19451	2.73458e-05	0.00114364
RPL13A	19697.3	0.474898	0.113273	4.19252	2.75879e-05	0.00115148
STAG2	6414.67	0.446434	0.10665	4.18598	2.83932e-05	0.00118275
MIRLET7A1HG	555.969	0.252047	0.0602324	4.18456	2.85713e-05	0.00118782
SVIP	439.666	0.470981	0.112604	4.18262	2.88167e-05	0.00119567
RPL15	8670.06	0.393153	0.0941843	4.17429	2.98913e-05	0.00123782
ZNF616	223.415	0.342521	0.0820839	4.17282	3.00857e-05	0.00124342
COPA	2700.11	-0.222885	0.0534595	-4.16924	3.05621e-05	0.00126064
LCDR	51.9217	0.485733	0.116567	4.16699	3.08648e-05	0.00127064
RPL13	21438.8	0.382973	0.0919624	4.16445	3.12102e-05	0.00128236
HAX1	535.806	0.253785	0.0609677	4.16262	3.14616e-05	0.00129017
UBLCP1	632.311	0.328885	0.0790344	4.1613	3.16446e-05	0.00129381
ZNF180	344.188	0.289348	0.0695367	4.16109	3.16731e-05	0.00129381
COPS4	246.004	0.421049	0.101201	4.16053	3.17512e-05	0.00129449
VPS29	891.066	0.26385	0.0634339	4.15944	3.19024e-05	0.00129815
SDHD	443.981	0.295091	0.0709811	4.15731	3.2201e-05	0.00130777
QRICH1	2158.15	-0.125212	0.0301221	-4.15682	3.22714e-05	0.00130811
LTV1	127.522	0.43446	0.104551	4.1555	3.24577e-05	0.00130811
RB1CC1	2514.34	0.29251	0.0703906	4.15553	3.2454e-05	0.00130811
LRR1	148.656	0.300934	0.0724145	4.15572	3.24271e-05	0.00130811
FBXO8	283.187	0.242625	0.0584079	4.15397	3.26751e-05	0.00131436
PLCB3	439.207	-0.317754	0.0765025	-4.15352	3.27406e-05	0.00131449
RNF7	300.517	0.30777	0.0741371	4.15137	3.30491e-05	0.00131999
ZNF189	466.908	0.285036	0.0686506	4.15198	3.29616e-05	0.00131999
TRAJ45	49.0847	0.736637	0.177457	4.15107	3.30918e-05	0.00131999
ZNF302	575.365	0.41719	0.100508	4.15082	3.31282e-05	0.00131999
PPIP5K2	1911.44	0.266203	0.0641855	4.1474	3.36272e-05	0.00133043
ZNF117	1860.91	0.575533	0.138773	4.1473	3.36425e-05	0.00133043
ERV3-1-ZNF117	1860.91	0.575533	0.138773	4.1473	3.36425e-05	0.00133043
TMEM216	161.793	0.27643	0.0666329	4.14855	3.34592e-05	0.00133043
CSNK1G3	710.785	0.385473	0.0929801	4.14576	3.3869e-05	0.00133687
SNRPG	238.563	0.560562	0.135251	4.14462	3.40384e-05	0.00133691
THAP6	506.843	0.231773	0.0559154	4.14506	3.39723e-05	0.00133691
ZNF574	452.862	-0.190845	0.0460481	-4.14447	3.40602e-05	0.00133691
TMEM256	29.9008	0.988677	0.238643	4.14291	3.42925e-05	0.00134353
GIN1	187.803	0.367395	0.0887202	4.14105	3.4572e-05	0.00135196
RPL27A	8255.4	0.46332	0.112036	4.13547	3.54233e-05	0.00138269
PSMC2	401.474	0.362117	0.0876115	4.13322	3.57723e-05	0.00139373
RPS5	4804.39	0.478744	0.115936	4.12937	3.63755e-05	0.00141462
DDX23	1826.86	-0.149346	0.0361766	-4.12825	3.65535e-05	0.00141892
TIMMDC1	521.863	0.20659	0.0500631	4.1266	3.68163e-05	0.00142388
NME1	38.0656	0.630924	0.15288	4.12691	3.67669e-05	0.00142388
KLHL9	1163.85	0.263053	0.063769	4.12509	3.70596e-05	0.00143066
HSPE1	104.683	0.670562	0.162596	4.12411	3.72175e-05	0.00143152
MIR342	42.5067	1.03881	0.251881	4.1242	3.72023e-05	0.00143152
RPS8	6404.63	0.571266	0.138712	4.11836	3.81578e-05	0.00146501
CD164	4587.34	0.223549	0.0542933	4.11743	3.83117e-05	0.00146824
METTL18	65.3832	0.63561	0.154448	4.11538	3.86543e-05	0.00147869
UQCRQ	267.375	0.481068	0.116957	4.1132	3.90217e-05	0.00148734
RPS18	5724.05	0.782355	0.190192	4.11351	3.89692e-05	0.00148734
RLF	1126.76	0.241767	0.0588702	4.10678	4.01217e-05	0.00152257
ZNF322	249.232	0.381368	0.092854	4.10717	4.00528e-05	0.00152257
ZNF350	638.211	0.27069	0.0659169	4.10654	4.01626e-05	0.00152257
MRPL11	190.581	0.375507	0.0914532	4.106	4.02569e-05	0.0015234
MRPL21	199.733	0.323211	0.0787482	4.10436	4.05428e-05	0.00153147
UBE2D2	1570.69	0.189964	0.0462921	4.10359	4.06793e-05	0.00153388
FNTB	213.76	-0.327044	0.0797095	-4.10296	4.07905e-05	0.00153533
PRKAG1	536.277	0.182372	0.0445028	4.098	4.16742e-05	0.00156579
TMSB10	7325.31	0.372235	0.0909565	4.09245	4.26843e-05	0.00160089
UTP18	583.993	0.225254	0.0550531	4.09158	4.2844e-05	0.00160402
IDI1	651.671	0.411135	0.100548	4.08895	4.33329e-05	0.00161385
CMTR2	662.523	0.363417	0.0888783	4.08893	4.33363e-05	0.00161385
ATP6V1E1	994.278	0.292012	0.0714054	4.0895	4.32308e-05	0.00161385
ATG12	1310.5	0.210138	0.0514144	4.08714	4.36725e-05	0.00162065
EID1	1082.55	0.381334	0.0932931	4.08749	4.36071e-05	0.00162065
MRPL1	119.6	0.510918	0.125123	4.08332	4.43976e-05	0.00164466
PARK7	839.166	0.24574	0.060278	4.07678	4.5664e-05	0.0016827
LRRC40	230.502	0.357908	0.0877801	4.07732	4.55568e-05	0.0016827
IGLV1-47	67.9382	-1.02103	0.25045	-4.07679	4.56617e-05	0.0016827
SCARNA7	1294.14	1.09398	0.268378	4.07627	4.57642e-05	0.00168345
S100A9	46605.4	0.702586	0.172486	4.07328	4.6355e-05	0.00170221
DCTN6	88.6829	0.465741	0.114395	4.07134	4.67428e-05	0.00171347
CLIC1	3756.09	0.340861	0.0838652	4.06439	4.81587e-05	0.00175925
ATG5	452.794	0.314858	0.07746	4.06478	4.80785e-05	0.00175925
WDR7	1723.25	-0.157682	0.0388315	-4.06068	4.89294e-05	0.00178431
ACTMAP	266.198	-0.376784	0.0928762	-4.05684	4.97412e-05	0.00181079
TTC32	319.481	0.28841	0.0711543	4.05331	5.04977e-05	0.00183516
TRPT1	351.942	-0.553771	0.136647	-4.05256	5.06606e-05	0.00183791
RPL5	4027.47	0.579015	0.142973	4.04983	5.12539e-05	0.00185305
COPS8	409.621	0.303009	0.0748147	4.05013	5.11898e-05	0.00185305
RPL35	2642.4	0.709313	0.175202	4.04855	5.15363e-05	0.00186007
SBDS	333.258	0.344055	0.0849927	4.04805	5.16455e-05	0.00186083
FTX	4746.93	-0.300647	0.074291	-4.04689	5.19035e-05	0.00186693
SRP14	1166.88	0.473925	0.117171	4.04472	5.23863e-05	0.00188109
WTAP	2334.74	0.197191	0.0487618	4.04396	5.25561e-05	0.00188397
CABLES2	332.871	-0.285187	0.0705306	-4.04344	5.26717e-05	0.00188491
DPH3	372.065	0.299382	0.0741048	4.03998	5.3455e-05	0.00190502
SIN3A	2870.97	-0.206002	0.0509874	-4.04025	5.33941e-05	0.00190502
ZNF557	629.203	0.206195	0.0510414	4.03976	5.35048e-05	0.00190502
PTPN9	725.884	-0.168771	0.0418109	-4.03654	5.42455e-05	0.00192814
ADPRM	275.201	0.439026	0.108793	4.03544	5.45002e-05	0.00193393
SRFBP1	213.776	0.379574	0.0941245	4.03268	5.51446e-05	0.00195351
SNHG12	316.864	0.259549	0.0643835	4.0313	5.54692e-05	0.00195842
DCAF7	2603.05	-0.181969	0.0451356	-4.0316	5.5399e-05	0.00195842
SGO2	86.2544	0.516474	0.12814	4.03053	5.56513e-05	0.00196157
COQ10B	547.511	0.24457	0.0606947	4.02951	5.58923e-05	0.00196678
RPS17P16	7.62616	1.54628	0.384119	4.02553	5.68462e-05	0.00199701
METTL4	380.906	0.228111	0.056673	4.02504	5.69658e-05	0.00199788
PTPN23	1083.61	-0.2446	0.0608015	-4.02293	5.74788e-05	0.00201252
ND5	36545.2	-0.581769	0.144694	-4.02069	5.80268e-05	0.00202834
BZW2	350.473	0.351493	0.0874296	4.02029	5.81253e-05	0.00202842
RPL35A	2306.55	0.657105	0.163547	4.01783	5.87356e-05	0.00204633
SHLD3	55.9198	0.501372	0.124802	4.01735	5.88559e-05	0.00204714
AP3S1	463.224	0.255974	0.0637318	4.01643	5.90868e-05	0.00204841
CEP57	894.802	0.349516	0.0870214	4.01644	5.90841e-05	0.00204841
ZNF17	239.688	0.339435	0.0845511	4.01455	5.95586e-05	0.00206137
LINC00205	517.13	0.284337	0.070838	4.0139	5.97228e-05	0.00206367
SLC35G5	24.0389	0.616603	0.153639	4.01332	5.98695e-05	0.00206535
ZBTB1	1665.79	0.306987	0.076507	4.01253	6.00715e-05	0.00206893
ANAPC16	1422.61	0.217389	0.0541966	4.01113	6.04288e-05	0.00207446
GALNT1	897.854	0.283981	0.0707954	4.0113	6.0386e-05	0.00207446
PNRC2	2041.43	0.289117	0.0720935	4.01031	6.0639e-05	0.00207829
SIKE1	629.818	0.244511	0.0609774	4.00986	6.07553e-05	0.0020789
CEP162	343.548	0.300083	0.0749118	4.00582	6.18029e-05	0.00211131
SNX14	965.885	0.224382	0.0560201	4.00538	6.19186e-05	0.00211184
UBE2V2	374.967	0.284266	0.0709851	4.00459	6.21243e-05	0.00211544
RPS27A	3898.16	0.707784	0.176779	4.00378	6.23388e-05	0.00211932
CHCHD4	129.207	0.309101	0.0772483	4.00139	6.29711e-05	0.00213393
PPIA	4169.8	0.36492	0.0911928	4.00163	6.29065e-05	0.00213393
BEX2	65.1459	0.700448	0.175137	3.99943	6.34946e-05	0.00214485
ZNF468	397.447	0.326886	0.0817333	3.99942	6.34969e-05	0.00214485
MRFAP1L1	988.111	0.306881	0.0767638	3.99773	6.39539e-05	0.00215683
TRMT12	235.978	0.338245	0.0846496	3.99583	6.44692e-05	0.00217074
GP6	147.826	-0.748181	0.18733	-3.99392	6.49889e-05	0.00218475
LINC01891	76.4941	0.719042	0.180091	3.99266	6.53352e-05	0.00219289
FRG1	255.932	0.36052	0.0903705	3.98936	6.62523e-05	0.00220684
MRPS36	141.375	0.290025	0.0726953	3.9896	6.61858e-05	0.00220684
RARS1	590.257	0.291302	0.0730186	3.98943	6.62328e-05	0.00220684
MRPL15	152.502	0.399338	0.100103	3.98928	6.62744e-05	0.00220684
SMIM7	659.009	0.214176	0.0536759	3.99017	6.60269e-05	0.00220684
RBM3	2126.5	0.223869	0.0561243	3.98881	6.64063e-05	0.00220775
OSTM1	1186.85	0.237305	0.0595075	3.98782	6.66827e-05	0.00220996
VRK1	435.082	0.588088	0.147461	3.9881	6.66038e-05	0.00220996
C18orf21	144.204	0.38512	0.0965951	3.98695	6.69274e-05	0.00221459
RNU6-1100P	7.24241	4.48946	1.12663	3.98486	6.7521e-05	0.00222029
LOC124904108	7.24241	4.48946	1.12663	3.98486	6.7521e-05	0.00222029
LOC124904706	7.24241	4.48946	1.12663	3.98486	6.7521e-05	0.00222029
LOC124906683	7.24241	4.48946	1.12663	3.98486	6.7521e-05	0.00222029
CWC22	639.316	0.29278	0.0734934	3.98376	6.7834e-05	0.00222711
RPL13P12	1054.82	0.662504	0.166569	3.97735	6.96875e-05	0.00228441
ZNF227	559.836	0.265098	0.0666684	3.97636	6.99782e-05	0.00229037
NDUFB8	142.061	0.875448	0.220355	3.9729	7.10037e-05	0.00231674
ZNF675	416.156	0.366486	0.0922411	3.97313	7.09357e-05	0.00231674
GOPC	703.949	0.248387	0.0625594	3.97041	7.17478e-05	0.0023374
CMTM2	752.967	0.615553	0.155139	3.96775	7.25535e-05	0.00236001
RNU6-638P	107.077	0.604215	0.152345	3.96609	7.30604e-05	0.00237283
PRPF40A	2553.75	0.241069	0.0608005	3.96491	7.34229e-05	0.0023763
C15orf61	115.909	0.343635	0.0866671	3.96499	7.3398e-05	0.0023763
CIAO2B	320.883	0.229393	0.0578596	3.96464	7.35053e-05	0.0023763
BLTP2	3485.84	-0.19518	0.0492452	-3.96344	7.38776e-05	0.00238467
PPP1R8	486.858	0.187354	0.0472866	3.96211	7.42917e-05	0.00239437
VPS25	340.819	0.203434	0.0513867	3.95888	7.53005e-05	0.00242318
CTU2	262.434	-0.464536	0.117396	-3.957	7.58961e-05	0.00243863
CCNG1	776.582	0.23817	0.0602061	3.95591	7.62438e-05	0.00244578
ZNF84	697.713	0.378108	0.0955886	3.95557	7.63508e-05	0.00244578
ZNF90	101.415	0.558644	0.141328	3.95282	7.7237e-05	0.00247041
GON7	89.0212	0.433466	0.109679	3.95211	7.74636e-05	0.00247391
SMIM19	150.679	0.294946	0.0746378	3.95169	7.75997e-05	0.0024745
YEATS4	127.368	0.491126	0.124356	3.94937	7.83575e-05	0.00249489
TRMT10A	71.8332	0.390401	0.0989582	3.94511	7.97633e-05	0.00253582
ITPR2	3401.79	-0.243241	0.0616655	-3.94453	7.9958e-05	0.00253818
TCEAL8	152.877	0.46508	0.117925	3.94386	8.01811e-05	0.00254144
CD48	3241.85	0.355408	0.0901496	3.94243	8.06602e-05	0.00254615
ZNF354B	253.511	0.334194	0.0847761	3.94208	8.07785e-05	0.00254615
GEMIN8	193.825	0.352033	0.0893036	3.94198	8.0813e-05	0.00254615
MADD	2248.14	-0.218835	0.0555005	-3.94294	8.04895e-05	0.00254615
TRRAP	4678.37	-0.193992	0.0492565	-3.93841	8.20239e-05	0.00258045
TAF1D	1321.45	0.248217	0.0630473	3.93699	8.25098e-05	0.00259187
POLR3GL	119.424	0.576104	0.146401	3.93512	8.31558e-05	0.00260827
RPL27AP6	41.4646	0.787438	0.200213	3.933	8.38908e-05	0.00261576
CHCHD2	1167.8	0.299255	0.076087	3.93307	8.38685e-05	0.00261576
MORF4L2	638.469	0.253464	0.0644389	3.93341	8.37509e-05	0.00261576
VASH1-AS1	156.305	-0.468121	0.118996	-3.93393	8.35669e-05	0.00261576
MAD2L1BP	232.67	0.241372	0.0614034	3.93093	8.46189e-05	0.0026298
ATP5MF	303.844	0.542298	0.137952	3.93108	8.45658e-05	0.0026298
ZFAND1	260.272	0.363638	0.0925133	3.93065	8.47156e-05	0.0026298
FPGT	188.533	0.365502	0.0930158	3.92946	8.51366e-05	0.00263898
POLR2E	2011	-0.446455	0.11365	-3.92834	8.55341e-05	0.00264741
POLR2M	315.052	0.337385	0.0859176	3.92685	8.60661e-05	0.00265997
RSL1D1	1240.79	0.317606	0.0809044	3.9257	8.64778e-05	0.00266878
ATL2	435.526	0.223867	0.0570413	3.92465	8.68551e-05	0.00267651
RTRAF	775.115	0.280219	0.0714274	3.92313	8.74067e-05	0.00268958
SMIM30	73.2311	0.644559	0.164341	3.92207	8.779e-05	0.00269351
NMRK1	465.802	0.417161	0.106361	3.92213	8.777e-05	0.00269351
ILK	2351.02	-0.23933	0.061038	-3.921	8.81822e-05	0.0027016
ZDBF2	201.381	0.523178	0.133487	3.91931	8.8803e-05	0.00271668
RNVU1-7	212.626	2.69333	0.687447	3.91787	8.93349e-05	0.00272899
SNX2	1591.08	0.333146	0.0850685	3.91621	8.99536e-05	0.00274391
ANP32E	821.928	0.321336	0.0820923	3.91432	9.06591e-05	0.00275745
AIF1	1369.3	0.541221	0.138257	3.9146	9.05561e-05	0.00275745
PPP2R5D	658.49	-0.219567	0.0561272	-3.91196	9.15512e-05	0.00277689
STAM-DT	30.3784	0.574029	0.146738	3.91193	9.15616e-05	0.00277689
EXOC4	1659.88	-0.15494	0.039612	-3.91145	9.17422e-05	0.0027773
ZNF286A	126.969	0.366885	0.0938036	3.9112	9.18387e-05	0.0027773
NFU1	164.351	0.343412	0.0878527	3.90895	9.26987e-05	0.00279129
RPL10	13780.3	0.341304	0.0873008	3.90952	9.24803e-05	0.00279129
MYL12A	4700.35	0.218942	0.0560102	3.90896	9.26954e-05	0.00279129
BMI1	337.893	0.328409	0.0840319	3.90814	9.30086e-05	0.00279663
GEMIN6	110.343	0.382144	0.0978299	3.90621	9.37562e-05	0.00281173
FOXK2	1473.41	-0.115915	0.029675	-3.90615	9.37776e-05	0.00281173
SUMO4	144.963	0.347339	0.0889323	3.90565	9.39715e-05	0.00281354
TIMM8B	170.87	0.575869	0.147465	3.90513	9.4175e-05	0.00281563
ZNF669	145.606	0.301015	0.0771114	3.90363	9.47591e-05	0.00282908
CISD1	115.717	0.413313	0.105903	3.90274	9.51088e-05	0.00283217
CARD8-AS1	442.363	0.343846	0.088105	3.90269	9.51313e-05	0.00283217
BOD1	316.885	0.279377	0.0715989	3.90197	9.54131e-05	0.00283656
SRP72	1192.24	0.308905	0.0791931	3.90066	9.59304e-05	0.00284792
ZNF416	151.999	0.309157	0.0792746	3.89982	9.62624e-05	0.00285375
NNT	1340.68	-0.155692	0.0399347	-3.89866	9.67259e-05	0.00286347
FKBP3	273.029	0.373014	0.0957576	3.8954	9.80362e-05	0.00289819
NDUFA1	251.627	0.614459	0.157765	3.89478	9.8289e-05	0.00289938
ZNF181	252.171	0.476491	0.122346	3.89462	9.83517e-05	0.00289938
MTCO2P12	13.0971	-1.06917	0.274718	-3.89188	9.94713e-05	0.00292603
PRPF8	5635.12	-0.278543	0.071573	-3.89173	9.95334e-05	0.00292603
EIF2A	906.81	0.323959	0.0832726	3.89034	0.000100104	0.00293812
SMURF1	1024.49	-0.212658	0.0546683	-3.88996	0.000100261	0.00293812
SEC11A	764.841	0.227145	0.0583963	3.88971	0.000100363	0.00293812
SF3B2	3358.73	-0.219299	0.0563862	-3.88923	0.000100562	0.00293986
C1orf131	298.324	0.218852	0.0563275	3.88535	0.000102184	0.00298315
CWF19L1	658.473	0.187128	0.0481749	3.88434	0.000102607	0.00299135
CEBPZ	651.665	0.389424	0.10034	3.88104	0.000104009	0.00301946
ARCN1	2056.58	-0.156627	0.0403544	-3.88127	0.00010391	0.00301946
MIS12	291.566	0.287231	0.0740061	3.88117	0.000103954	0.00301946
TBCD	1763.78	-0.22034	0.0567781	-3.88073	0.000104144	0.00301946
ZBTB33	820.222	0.30418	0.0783936	3.88016	0.000104388	0.00302238
ADD3	5126.65	0.205079	0.0528726	3.87874	0.000104997	0.00303584
ZNF443	66.3167	0.447113	0.115332	3.87676	0.000105858	0.00305655
SEPTIN7P6	36.506	-0.820661	0.212027	-3.87054	0.000108592	0.00312693
CHMP1B	2304.11	0.303734	0.0784671	3.87084	0.000108462	0.00312693
CLEC2B	831.269	0.501956	0.129751	3.86862	0.000109451	0.00314006
IDH3B	861.121	-0.127693	0.0330081	-3.86853	0.000109496	0.00314006
UBA2	901.578	0.268765	0.0694674	3.86894	0.000109309	0.00314006
SPTAN1	4971.82	-0.247606	0.0640228	-3.86746	0.000109975	0.00314953
TRAPPC6B	700.478	0.237774	0.0615529	3.86292	0.000112042	0.00320436
HAUS3	459.511	0.245045	0.0634539	3.86178	0.000112564	0.00321493
RPS27	7613.18	0.963091	0.24963	3.85808	0.000114283	0.00325961
ZNF622	550.478	0.1812	0.0469763	3.85726	0.000114667	0.00326614
GREM1	37.7983	1.82628	0.473666	3.85564	0.000115429	0.00328342
ZNF527	170.676	0.372448	0.0966197	3.85478	0.000115834	0.0032905
AHCYL1	1171.8	-0.167235	0.0433891	-3.85431	0.000116054	0.00329232
ATG3	1481.91	0.322084	0.0835836	3.85344	0.000116471	0.0032997
KTN1	1708.84	0.337407	0.0876193	3.85083	0.000117718	0.00332342
EDC4	1113.89	-0.174948	0.0454329	-3.8507	0.000117781	0.00332342
EMC6	260.414	0.275907	0.0716409	3.85125	0.000117514	0.00332342
CHTOP	1884.6	0.132985	0.0345467	3.84943	0.000118391	0.00333617
SINHCAF	785.849	0.268789	0.0698401	3.84864	0.000118776	0.00334253
PSMA7	1315.77	0.184884	0.0480499	3.84775	0.000119209	0.00335024
PSMC4	653.142	-0.150581	0.0391468	-3.84658	0.000119777	0.00336173
SNHG10	166.355	0.287207	0.0746725	3.84623	0.000119949	0.00336209
ATRAID	510.804	0.188208	0.0489452	3.84527	0.000120419	0.00337078
EMC2	440.342	0.236947	0.0616258	3.84494	0.000120582	0.00337087
LENG1	450.982	-0.204025	0.0531121	-3.8414	0.000122332	0.00341526
SLC2A14	36.7362	-1.24527	0.32423	-3.84069	0.000122688	0.00342066
ZNF510	537.001	0.333945	0.0870589	3.83585	0.000125133	0.00348421
PAXIP1	593.531	-0.216619	0.0564777	-3.83548	0.000125318	0.00348477
DEFA1	23.9381	1.98541	0.517796	3.83435	0.000125895	0.00349621
YAE1	110.109	0.425872	0.111101	3.83319	0.000126493	0.00350818
THAP1	256.201	0.251389	0.0655917	3.83264	0.000126777	0.00351143
LOC124902027	73.9748	-0.852857	0.222602	-3.83131	0.000127464	0.00352584
MIER1	2681.12	0.239472	0.0625149	3.83064	0.000127811	0.0035308
NDUFB5	388.155	0.232566	0.060735	3.8292	0.000128559	0.00353755
KAT5	911.638	-0.198158	0.0517479	-3.82929	0.000128511	0.00353755
OAT	428.875	0.264059	0.0689507	3.82967	0.000128313	0.00353755
KANSL2	576.666	0.203994	0.0532798	3.82874	0.000128802	0.00353962
CC2D1A	701.842	-0.216457	0.0565499	-3.82771	0.000129343	0.00354985
ZNF131	1041.19	0.22637	0.0591725	3.8256	0.000130452	0.00357099
ZNF658	109.144	0.475142	0.124194	3.8258	0.000130347	0.00357099
ABCE1	700.794	0.340226	0.0889735	3.8239	0.000131357	0.00359111
TRAT1	747.612	0.560911	0.146857	3.81943	0.000133759	0.00365204
OLA1	432.159	0.31335	0.0820725	3.81797	0.000134556	0.00366658
HNRNPH1P1	70.3059	-0.356576	0.0933978	-3.81781	0.000134639	0.00366658
ZNF136	481.493	0.211472	0.0554222	3.81566	0.000135821	0.00369397
TXN2	602.185	0.208099	0.0545491	3.81489	0.000136246	0.00370077
USP16	881.83	0.305033	0.0799744	3.81414	0.00013666	0.00370722
RHEB	431.811	0.23742	0.0622657	3.81301	0.000137282	0.00371931
FAM200B	360.82	0.370914	0.0973562	3.80986	0.000139045	0.00376224
RPS12	7524.62	0.470387	0.123502	3.80873	0.000139684	0.00376987
SPHK2	643.231	-0.266838	0.070059	-3.80876	0.000139665	0.00376987
MTCO3P12	17.4406	-1.41944	0.372853	-3.80698	0.000140676	0.00379178
ZNF91	1888.91	0.390415	0.10259	3.8056	0.000141458	0.00380799
MTERF1	362.309	0.298305	0.0783978	3.80502	0.000141791	0.00381209
ZNF644	1538.18	0.314555	0.0826765	3.80465	0.000142006	0.00381299
SETDB1	1212.64	-0.165984	0.0436522	-3.80241	0.000143294	0.00383295
ERMP1	730.884	-0.288318	0.07582	-3.80267	0.000143143	0.00383295
RPS6	7113.59	0.626778	0.164814	3.80294	0.00014299	0.00383295
SLC30A6	628.362	0.162709	0.0428768	3.7948	0.000147763	0.00394746
PEX11B	240.703	0.235993	0.0622074	3.79365	0.000148448	0.00395796
BPNT1	183.237	0.313741	0.0827047	3.79351	0.000148531	0.00395796
NAP1L4	2840.37	0.226973	0.0598666	3.79132	0.000149852	0.00398384
PSMA3-AS1	3342.37	0.195904	0.0516723	3.79127	0.000149881	0.00398384
THAP2	157.701	0.367865	0.0971001	3.78852	0.00015155	0.00402314
ZNF674-AS1	80.4796	0.29931	0.0790347	3.78707	0.000152432	0.00404085
COASY	777.437	-0.175256	0.0462808	-3.7868	0.000152601	0.00404085
INO80B	33.4255	0.768887	0.2031	3.78577	0.000153236	0.00405259
ALKBH7	363.034	0.275	0.0727473	3.78022	0.000156693	0.00413881
ZNHIT1	622.114	0.189484	0.0501342	3.77952	0.000157129	0.00413995
COX6C	334.695	0.576994	0.152652	3.77979	0.000156961	0.00413995
ACLY	2162.35	-0.193304	0.0511684	-3.77779	0.000158226	0.00416365
BCAS2	211.741	0.309614	0.0820139	3.77513	0.000159922	0.00420304
DPAGT1	303.802	-0.329563	0.0873545	-3.77271	0.000161485	0.00423882
LOC105378663	49.667	0.390084	0.103429	3.77151	0.000162264	0.00424285
LSM5	144.103	0.454496	0.120493	3.77197	0.000161966	0.00424285
NUP188	868.929	-0.234814	0.0622558	-3.77175	0.000162105	0.00424285
MRPS31	339.717	0.303543	0.0804892	3.77123	0.000162443	0.00424285
CEP250	2250.7	-0.19067	0.050565	-3.77079	0.000162731	0.00424511
RPS10P3	14.1313	0.857319	0.227566	3.76734	0.000164998	0.00429715
RBM39	7329.31	0.174686	0.046375	3.76682	0.000165338	0.00429715
ZNF611	954.223	0.184869	0.0490763	3.76696	0.000165248	0.00429715
ZNF799	124.51	0.341793	0.0907579	3.76598	0.000165894	0.00430629
GNL2	453.052	0.270243	0.0717857	3.76458	0.00016683	0.00431465
MCM9	1071.58	-0.146973	0.0390392	-3.76476	0.00016671	0.00431465
ZNF655	2450.75	0.164274	0.0436351	3.76474	0.000166725	0.00431465
PPM1B	734.47	0.262953	0.0698716	3.76337	0.000167637	0.00432854
PPP2CA	1291.02	0.219535	0.0583379	3.76316	0.000167778	0.00432854
HBS1L	892.663	0.222266	0.0590948	3.76118	0.000169112	0.00435764
MRPL30	270.106	0.234481	0.0623885	3.7584	0.000171002	0.00436304
C3orf38	543.196	0.249552	0.0664075	3.7579	0.000171349	0.00436304
RPL10A	4918.35	0.392696	0.104489	3.75824	0.00017111	0.00436304
CLIP2	496.287	-0.359263	0.0956038	-3.75783	0.000171392	0.00436304
MAGEH1	128.488	0.370511	0.0985928	3.75799	0.000171286	0.00436304
PHB2	1323.31	0.172461	0.0458775	3.75916	0.000170487	0.00436304
BFAR	753.921	0.166569	0.0442998	3.76003	0.000169893	0.00436304
SNORD12C	31.7751	0.563343	0.14981	3.76037	0.000169661	0.00436304
ZFP30	241.98	0.389529	0.10365	3.75811	0.000171204	0.00436304
RNU6-611P	16.946	1.27444	0.339104	3.75827	0.000171089	0.00436304
TOB2	1408.98	-0.166942	0.0444318	-3.75726	0.000171785	0.00436777
RDH14	171.268	0.367446	0.0978128	3.75662	0.000172221	0.00436833
ND6	6634.15	-1.38228	0.367932	-3.75687	0.000172049	0.00436833
C21orf91	987.278	0.254071	0.0676552	3.75538	0.000173081	0.00438486
TBCE	118.289	0.415667	0.110715	3.75439	0.000173766	0.00439693
LY96	263.253	0.553839	0.147595	3.75242	0.000175133	0.00442091
THNSL1	98.3128	0.496352	0.132266	3.75269	0.000174947	0.00442091
RAB8B	3080.54	0.279918	0.074673	3.74858	0.00017784	0.00448387
SNORD89	50.9527	0.786378	0.209902	3.74641	0.000179384	0.0045174
CAPN10-DT	234.221	0.219965	0.0587225	3.74585	0.000179786	0.00452212
CDIP1	764.959	-0.265757	0.070981	-3.74405	0.000181075	0.0045491
RCN2	395.058	0.340738	0.0910333	3.743	0.000181836	0.00456278
DPY30	179.63	0.336741	0.0900056	3.74133	0.000183047	0.0045874
ATXN2L	2746.87	-0.201595	0.0538874	-3.74105	0.000183252	0.0045874
ARMC10	451.991	0.193453	0.0517542	3.73792	0.000185552	0.00463946
ZMYM5	461.001	0.218164	0.0583805	3.73694	0.000186275	0.00465202
ZMAT2	901.68	0.509522	0.136444	3.73429	0.000188244	0.0046937
CCAR2	2368.83	-0.338073	0.0905367	-3.7341	0.000188389	0.0046937
MRPS10	370.438	0.212001	0.056803	3.73221	0.000189808	0.0047179
SIVA1	617.91	0.181547	0.0486403	3.73244	0.000189634	0.0047179
TBC1D15	1035.56	0.236914	0.0634857	3.73177	0.000190137	0.00472049
RNU6-807P	16.8118	0.721343	0.19332	3.73134	0.000190462	0.004723
ING2	112.701	0.317313	0.0850811	3.72953	0.000191834	0.00474123
ZNF354A	238.347	0.546546	0.146524	3.73007	0.000191423	0.00474123
COPS5	729.476	0.181039	0.0485464	3.72919	0.000192097	0.00474123
RIDA	37.6673	0.528969	0.141843	3.72925	0.000192049	0.00474123
ZNF684	78.3703	0.361141	0.096875	3.72791	0.000193076	0.00475983
SLC30A9	809.683	0.212945	0.0571551	3.72574	0.000194743	0.00478104
DIAPH1	5576.53	-0.334671	0.0898118	-3.72636	0.000194262	0.00478104
MRPL32	196.706	0.431826	0.115907	3.72561	0.000194844	0.00478104
PSMD7-DT	30.6957	0.569967	0.152986	3.72562	0.000194839	0.00478104
ZNF85	131.369	0.400574	0.107554	3.72441	0.000195776	0.00479832
HENMT1	265.649	0.296264	0.07962	3.72097	0.00019846	0.00484382
RNU6-646P	20.1669	0.725769	0.195038	3.72117	0.000198304	0.00484382
ATP6V0E1	1522.09	0.294888	0.0792526	3.72086	0.000198546	0.00484382
RNU6-759P	39.991	0.825573	0.221877	3.72085	0.000198551	0.00484382
RWDD3	156.811	0.334714	0.0899867	3.71959	0.000199545	0.00485338
HMGN4	900.594	0.205709	0.0553008	3.71983	0.000199361	0.00485338
ACO2	1420.97	-0.192442	0.0517389	-3.71948	0.000199634	0.00485338
VGLL4	901.968	-0.225201	0.0605909	-3.71675	0.0002018	0.00490039
EIF4E	656.312	0.23801	0.0640604	3.7154	0.000202883	0.00492103
GNL3	400.294	0.397331	0.106986	3.71385	0.000204126	0.00493981
DSN1	170.667	0.286588	0.0771613	3.71413	0.0002039	0.00493981
XRCC5	4689.82	0.171518	0.0462053	3.71208	0.000205566	0.00494625
RELA	1842.28	-0.212739	0.0573024	-3.71257	0.000205165	0.00494625
NDUFC2	151.873	0.66917	0.180259	3.71227	0.000205405	0.00494625
OSER1	935.745	0.308126	0.0829889	3.71285	0.000204935	0.00494625
SLC27A1	563.057	-0.336937	0.0907439	-3.71305	0.000204775	0.00494625
MTND5P14	157.074	-0.373867	0.100754	-3.7107	0.000206685	0.00495621
NUP37	135.094	0.332977	0.0897326	3.71077	0.000206629	0.00495621
TM2D3	909.071	0.147774	0.0398204	3.71102	0.00020643	0.00495621
GOLT1B	361.972	0.260959	0.0703663	3.70858	0.000208427	0.00499231
RPL26P19	10.3961	1.56257	0.421722	3.70522	0.00021121	0.00505322
RPL4P4	75.5895	0.528327	0.14262	3.70443	0.00021187	0.00505752
TRIP11	1381.56	0.246824	0.0666278	3.70452	0.000211792	0.00505752
CHML	594.495	0.43242	0.116765	3.70332	0.000212796	0.00507389
RPL17	100.181	0.429092	0.115942	3.70092	0.000214819	0.00511634
AIFM1	466.411	-0.211841	0.0572521	-3.70015	0.00021547	0.00512603
AK6	43.092	0.60367	0.163178	3.69946	0.000216058	0.00513425
IFNGR1	3094.97	0.418425	0.113121	3.69893	0.000216513	0.00513925
EIF2S1	651.621	0.257916	0.0697545	3.69748	0.000217753	0.00516288
ZNF567	292.003	0.363287	0.0983106	3.6953	0.000219623	0.00520137
TMX3	978.826	0.277472	0.0750985	3.69478	0.000220079	0.00520632
DHRS1	354.222	-0.309097	0.0836678	-3.69433	0.000220468	0.00520966
PHF8	1667.41	-0.181235	0.049063	-3.69393	0.000220815	0.00521203
BTBD8	149.131	0.350513	0.094927	3.69244	0.00022211	0.00523674
GSTO1	491.207	0.249031	0.0674838	3.69024	0.000224043	0.00527401
ZNF230	374.932	0.361626	0.0979997	3.69007	0.000224192	0.00527401
TRIM23	668.44	0.210165	0.0569658	3.68931	0.000224863	0.0052839
NDUFAF4	103.409	0.475729	0.12897	3.68869	0.000225408	0.0052908
NCAPD3	826.519	-0.244179	0.066227	-3.687	0.000226916	0.00530848
ZFAND6	1356.19	0.187947	0.0509733	3.68716	0.000226767	0.00530848
RAI1	1042.98	-0.215903	0.058551	-3.68743	0.000226531	0.00530848
SLC25A46	904.871	0.233151	0.0632642	3.68535	0.000228389	0.00533701
NOP9	1151.11	-0.406408	0.110328	-3.68364	0.00022993	0.00536708
RPS16	7168.07	0.37256	0.10115	3.68324	0.000230285	0.00536941
RPL9P7	12.3495	1.06463	0.289256	3.68057	0.000232712	0.00541908
CHCHD1	179.536	0.346625	0.0941829	3.68033	0.00023293	0.00541908
C10orf88B	47.9124	0.501666	0.136337	3.67961	0.000233587	0.00542839
TMEM128	175.573	0.291633	0.0792811	3.67847	0.000234638	0.00543484
MANEA-DT	108.087	0.420191	0.114215	3.67896	0.000234191	0.00543484
TOPORS	1701.09	0.341352	0.0927918	3.67869	0.000234439	0.00543484
MIR4453HG	195.665	0.259576	0.0705762	3.67795	0.000235113	0.00543677
IL6ST-DT	15.3822	0.645625	0.175597	3.67675	0.000236223	0.00543677
MBIP	174.257	0.318886	0.0867162	3.67735	0.000235667	0.00543677
SNRPB2	350.802	0.311859	0.0848049	3.67738	0.000235646	0.00543677
SYS1	712.865	0.172242	0.0468469	3.6767	0.000236269	0.00543677
ZNF614	254.622	0.310839	0.0845383	3.6769	0.000236089	0.00543677
RGS18	2415.03	0.461301	0.125521	3.67509	0.000237768	0.00546174
WDR82	3931.07	-0.130139	0.0354122	-3.67498	0.000237873	0.00546174
TSNAX	563.672	0.285474	0.0777147	3.67336	0.000239379	0.00547249
PAK1IP1	124.106	0.36901	0.100449	3.67359	0.000239168	0.00547249
TSHZ1	910.964	-0.20382	0.055484	-3.67349	0.000239256	0.00547249
POP4	501.509	0.169229	0.0460656	3.67366	0.000239103	0.00547249
RPL14P3	23.6325	0.920702	0.250736	3.672	0.000240663	0.00549588
HNRNPH2	1125.21	0.343213	0.0935022	3.67064	0.000241949	0.00551418
ATF4	2082.32	0.178712	0.0486874	3.67059	0.000241988	0.00551418
DCTN2	1120.58	-0.173199	0.0472504	-3.66556	0.000246796	0.00561767
MPLKIP	514.112	0.201511	0.0550143	3.66289	0.000249388	0.00567054
PRKACB	2151.45	0.372591	0.101737	3.66228	0.00024998	0.0056779
BTBD2	1827.39	-0.250497	0.0684062	-3.6619	0.000250352	0.00568021
UBE2E1	523.33	0.229916	0.0628108	3.66046	0.000251762	0.00570605
RPS23	4562.88	0.608892	0.16636	3.66008	0.000252138	0.00570845
MRPL13	136.239	0.402373	0.109961	3.65923	0.000252976	0.00571515
MINK1	2631.69	-0.27032	0.0738709	-3.65936	0.00025285	0.00571515
TNFAIP8	2697.41	0.214596	0.0586784	3.65716	0.000255029	0.00574481
MTND4LP30	6.81493	-1.57748	0.43135	-3.65708	0.000255107	0.00574481
COX4I1	2691.32	0.257296	0.0703544	3.65714	0.000255042	0.00574481
TXNDC12	173.424	0.244444	0.0668647	3.6558	0.000256376	0.00576724
DNAJB6P7	65.1858	-0.388039	0.106166	-3.65503	0.000257155	0.00577859
LRRCC1	85.9167	0.395666	0.108342	3.65201	0.000260196	0.00584069
SFT2D2	2912.13	-0.224446	0.0614746	-3.65104	0.000261184	0.00585663
ZNF354C	260.41	0.361853	0.0991759	3.6486	0.00026367	0.00590609
MED4	668.852	0.191885	0.0525958	3.64829	0.000263989	0.00590697
RPAP2	910.136	0.297905	0.0816766	3.64737	0.000264934	0.00592183
DDX50	520.958	0.302046	0.0828283	3.64665	0.000265685	0.00593232
CCT4	1173.5	0.217804	0.0597499	3.64525	0.000267128	0.00595193
TMEM167A	1351.58	0.254294	0.0697558	3.6455	0.000266877	0.00595193
RAMAC	263.735	0.255761	0.0701718	3.64479	0.000267613	0.00595644
VCP	3299.27	-0.191401	0.0525374	-3.64314	0.000269334	0.00598842
LOC105369907	6.29222	-1.2504	0.34327	-3.64261	0.000269892	0.00599451
CD69	195.548	0.541726	0.148851	3.63939	0.000273283	0.00606342
ZNF572	56.5827	0.520021	0.142903	3.63897	0.000273728	0.00606693
CYFIP1	964.935	-0.324675	0.0892305	-3.63861	0.000274116	0.00606913
ZWILCH	124.081	0.29465	0.0811355	3.63158	0.000281696	0.00623041
PGBD4	144.98	0.361698	0.0996479	3.62976	0.000283684	0.00626782
SNHG8	210.874	0.572337	0.157704	3.62917	0.000284329	0.00627548
MINPP1	234.223	0.253586	0.069927	3.62644	0.000287354	0.00632899
MED1	1598.06	-0.127541	0.035168	-3.62662	0.000287153	0.00632899
NPM1	2113.32	0.415886	0.114691	3.62614	0.000287688	0.00632974
TRAPPC4	441.048	0.18261	0.0503658	3.62568	0.0002882	0.00633439
SCCPDH	168.582	0.392294	0.108249	3.62398	0.000290101	0.00635943
ZNF79	374.723	0.196277	0.0541628	3.62383	0.000290269	0.00635943
CCDC82	1169.18	0.282525	0.0779682	3.62359	0.000290546	0.00635943
ZNF24	2642.53	0.171927	0.0474418	3.62395	0.000290133	0.00635943
SMUG1	408.467	0.173352	0.0478548	3.62245	0.000291824	0.00638078
PPIL4	726.943	0.24409	0.0674104	3.62096	0.000293516	0.00641111
RNA5SP82	29.6974	0.703454	0.194349	3.61954	0.000295127	0.00643963
PAIP2	1768.52	0.242894	0.0671388	3.61779	0.000297132	0.00647667
FAM228B	373.104	0.229409	0.063428	3.61684	0.000298223	0.00648705
IFT70A	49.2896	0.437171	0.120864	3.61705	0.000297982	0.00648705
COX7A2L	855.99	0.241868	0.0669469	3.61284	0.000302866	0.00658125
COX17	318.584	0.269363	0.0746315	3.60923	0.000307104	0.00662483
NIPBL-DT	680.208	0.224415	0.0621507	3.61083	0.000305225	0.00662483
RPL23P6	40.6091	1.18787	0.329141	3.60899	0.000307386	0.00662483
RAP2C	1110.24	0.228003	0.0631602	3.60991	0.000306305	0.00662483
KIF13B	1386.9	-0.203173	0.0562914	-3.60931	0.000307018	0.00662483
GKAP1	130.489	0.33028	0.0915026	3.60952	0.000306765	0.00662483
CNBD2	33.6756	0.481354	0.133342	3.60992	0.000306287	0.00662483
RNA5SP496	10.3859	1.00521	0.278483	3.60958	0.000306694	0.00662483
TRAJ10	105.989	0.899691	0.249334	3.60838	0.000308116	0.00663377
SARAF	7324.18	0.181035	0.0502042	3.60598	0.000310981	0.00668862
GABPB1-IT1	921.242	0.159672	0.0442928	3.60491	0.000312261	0.0067093
GIMAP7	2163.34	0.473588	0.131389	3.60448	0.000312776	0.00671354
DEDD	909.412	-0.179756	0.0499068	-3.60184	0.000315976	0.00674903
RPS3P4	13.8374	0.689486	0.191435	3.60168	0.000316172	0.00674903
GET4	376.359	-0.290776	0.0807323	-3.60173	0.000316103	0.00674903
TRA2A	2405.6	0.161787	0.0449217	3.60153	0.000316351	0.00674903
NDUFAB1	276.324	0.262999	0.0730226	3.6016	0.000316259	0.00674903
TMEM94	1056.67	-0.195359	0.0542321	-3.60228	0.000315444	0.00674903
MRPL9	279.843	0.25825	0.0717126	3.60118	0.000316775	0.00675124
SUMO1	594.451	0.235729	0.0654763	3.60022	0.000317953	0.00676951
MRPL24	227.038	0.280991	0.0780546	3.59993	0.000318309	0.00677024
VAMP8	614.934	0.333575	0.0927076	3.59814	0.000320506	0.00679641
NKAP	434.837	0.218289	0.0606655	3.59825	0.000320369	0.00679641
RPLP1	9524.47	0.295005	0.0819863	3.59823	0.000320395	0.00679641
C11orf71	179.598	0.303598	0.0844812	3.59368	0.000326045	0.00690691
ZCCHC9	344.564	0.204543	0.0569271	3.59308	0.000326796	0.00691552
LIN52	140.832	0.239886	0.066768	3.59283	0.000327108	0.00691552
CLK4	1526.54	0.247132	0.0688374	3.59009	0.000330563	0.00698158
PDF	63.3434	0.357697	0.0996536	3.5894	0.000331438	0.00699304
ARL6IP1	1081.29	0.252675	0.0704347	3.58737	0.000334033	0.00703365
CD68	25.377	1.01421	0.282714	3.5874	0.00033399	0.00703365
SYNRG	3918.14	-0.130347	0.0363375	-3.58711	0.000334364	0.00703365
CLNS1A	897.763	0.284348	0.0794046	3.58101	0.00034227	0.00718562
ZNF699	375.216	0.225994	0.063107	3.58112	0.000342119	0.00718562
ANAPC15	204.175	0.293819	0.082074	3.57993	0.000343688	0.00720822
RPS21	1757.3	0.691618	0.193272	3.57848	0.000345604	0.00724119
CDC40	943.102	0.227291	0.0635212	3.57819	0.000345988	0.00724204
FUS	4770.37	-0.137473	0.0384285	-3.57736	0.000347076	0.00725761
CCDC25	280.403	0.304247	0.0850677	3.57653	0.00034819	0.00727369
SELENOK	483.792	0.528889	0.147925	3.57538	0.000349721	0.00729122
RN7SL388P	11.9178	0.747962	0.209189	3.57552	0.000349526	0.00729122
UBN2	1682.39	-0.147151	0.0411619	-3.57494	0.000350308	0.00729624
PHOSPHO2	44.3398	0.459557	0.128602	3.5735	0.000352246	0.00732214
GPS1	996.754	-0.139651	0.0390797	-3.5735	0.000352246	0.00732214
CDK1	13.965	0.881552	0.24671	3.57323	0.000352605	0.00732238
C4orf46	95.2444	0.256006	0.0717066	3.57019	0.000356728	0.0073957
HUWE1	5279.76	-0.249415	0.0698622	-3.57011	0.000356838	0.0073957
RN7SL683P	32.3867	-0.788338	0.220835	-3.5698	0.000357257	0.00739712
ATG4A	177.84	0.2285	0.0640173	3.56934	0.000357876	0.00740266
ZUP1	192.771	0.315381	0.0883881	3.56814	0.000359526	0.00742951
LINC00399	6.51345	-1.73503	0.486362	-3.56736	0.000360601	0.00744442
UTRN	11769.3	-0.187794	0.0526684	-3.56559	0.000363035	0.00748001
SON	9766.85	-0.152203	0.0426844	-3.56578	0.000362773	0.00748001
RPL23A	7874.41	0.282762	0.0793245	3.56463	0.000364376	0.00750031
TUSC2	488.206	0.166159	0.0466463	3.5621	0.000367903	0.00755962
TMEM9B	661.769	0.200304	0.0562327	3.56205	0.000367975	0.00755962
MIR1244-2	124.154	0.960594	0.269702	3.56169	0.000368477	0.00756032
SEC11C	334.929	0.328534	0.0922456	3.56151	0.000368726	0.00756032
GALNT11	711.093	-0.378434	0.10629	-3.56037	0.000370328	0.00758078
PIAS4	788.451	-0.163819	0.046016	-3.56004	0.000370803	0.00758078
UFD1	1156.44	0.177046	0.049731	3.56007	0.000370762	0.00758078
FCRL4	5.34854	1.48346	0.416775	3.55938	0.000371728	0.00758721
PRDX4	121.752	0.376127	0.105682	3.55905	0.000372197	0.00758721
TM9SF3	2103.1	0.163426	0.0459156	3.55927	0.000371885	0.00758721
FKBP7	12.9022	0.694523	0.19518	3.55838	0.000373148	0.00759759
MINDY3	581.952	0.224246	0.0630225	3.55818	0.000373427	0.00759759
RPS25	2850.04	0.594012	0.166999	3.55698	0.000375144	0.00762515
VTI1A	1204.13	-0.145174	0.0408426	-3.55447	0.000378735	0.00768875
TRAJ50	29.3911	0.633898	0.178347	3.55429	0.000379002	0.00768875
ETFA	782.843	0.201839	0.0568192	3.55231	0.000381868	0.00773944
SSB	501.354	0.41614	0.117176	3.55141	0.000383172	0.00775195
C14orf28	131.782	0.285254	0.0803222	3.55138	0.000383221	0.00775195
KBTBD8	193.692	0.616227	0.173564	3.55042	0.000384614	0.00777267
C8orf76	112.211	0.302881	0.0853256	3.5497	0.000385664	0.00777896
RPL36AL	823.57	0.42671	0.120205	3.54986	0.000385432	0.00777896
S100A12	943.356	0.939527	0.264726	3.54906	0.000386612	0.00779064
ZNF609	2847.24	-0.154309	0.0434877	-3.54834	0.000387665	0.00780439
ZNF44	701.799	0.205418	0.0579368	3.54555	0.000391798	0.00788007
MED10	332.792	0.198739	0.0560953	3.54288	0.000395786	0.00794512
C10orf88	151.007	0.278929	0.078725	3.54308	0.000395477	0.00794512
PTAR1	2811.85	0.196252	0.0554073	3.54199	0.000397127	0.00796446
DCUN1D5	339.145	0.236118	0.0666865	3.54072	0.000399036	0.00799513
KRT8P46	276.604	-0.325467	0.0919386	-3.54004	0.000400066	0.00800816
MORC3	2643.69	0.293556	0.0829587	3.53858	0.000402285	0.00804493
ABHD10	382.075	0.308409	0.087236	3.53535	0.000407242	0.00813635
TFCP2	706.844	-0.152328	0.0431117	-3.53333	0.000410367	0.00819101
ZNF808	917.638	0.21227	0.0600874	3.53268	0.000411369	0.00820325
SNORA49	16.7152	0.762662	0.215945	3.53173	0.000412843	0.00822487
MIER3	416.564	0.283409	0.0802686	3.53075	0.000414379	0.00823988
FIGNL1	211.077	0.354991	0.100539	3.53087	0.000414196	0.00823988
JTB	255.854	0.732292	0.207446	3.53003	0.000415511	0.00825461
PHACTR2	1063	-0.208059	0.058967	-3.5284	0.000418079	0.00829781
PPP4R1-AS1	16.5938	0.92753	0.262939	3.52755	0.000419425	0.00831668
RNF2	480.741	0.182792	0.0518332	3.52654	0.000421028	0.00834064
RALA	495.979	0.197326	0.0559758	3.5252	0.000423158	0.00837496
EIF4A2	3610.98	0.262945	0.0746282	3.5234	0.000426051	0.00842429
SIRT3	396.155	-0.214689	0.0609593	-3.52184	0.000428562	0.00846601
KAT14	314.48	0.236129	0.0670782	3.5202	0.000431224	0.00851061
SOCS4	718.6	0.250682	0.0712423	3.51873	0.000433623	0.00854996
DARS1	619.965	0.24619	0.069973	3.51836	0.000434226	0.00855385
TEX30	52.904	0.441691	0.125593	3.51685	0.000436695	0.00859445
BRPF1	1237.34	-0.152015	0.0432292	-3.5165	0.000437276	0.00859785
ST6GALNAC6	52.199	0.755072	0.214901	3.51358	0.000442117	0.00868494
INTS11	1483.34	-0.157643	0.0448723	-3.51316	0.000442816	0.00869057
INO80C	148.216	0.291106	0.0829071	3.51123	0.000446042	0.00874574
COX14	217.172	0.367043	0.104592	3.50929	0.000449305	0.00880154
FAM204A	834.778	0.179338	0.0511098	3.50888	0.000449993	0.00880682
MIR8075	13.8922	1.14699	0.326987	3.50776	0.000451894	0.00883584
FAM200C	34.4756	0.498363	0.142268	3.50298	0.000460076	0.00898747
SUN2	10274.6	-0.186995	0.0533871	-3.50262	0.000460701	0.00899135
NIPSNAP3A	169.891	0.41092	0.117341	3.50193	0.000461894	0.00899796
RB1-DT	24.0227	0.489284	0.139709	3.50216	0.000461499	0.00899796
ZNF700	541.783	0.226277	0.0646275	3.50125	0.000463087	0.00901288
KMT2E	6476.37	-0.176604	0.0504542	-3.50028	0.000464764	0.00903718
GIHCG	38.2948	0.481957	0.137757	3.49861	0.000467693	0.00908574
POLK	799.753	0.254863	0.0728756	3.49723	0.000470121	0.0091245
RAP1A	2440.66	0.191609	0.0547976	3.49667	0.000471107	0.00913523
CCDC126	255.394	0.305166	0.0872882	3.49608	0.000472153	0.0091471
CEP135	612.605	0.283237	0.0810364	3.49518	0.000473741	0.00916943
PIBF1	547.223	0.276155	0.0790531	3.49328	0.000477126	0.00922647
NEIL3	344.025	0.742642	0.212646	3.49238	0.000478738	0.00924916
JAM3	285.651	-0.544619	0.155985	-3.49149	0.000480328	0.00927139
LLGL1	434.208	-0.231913	0.066431	-3.49103	0.000481164	0.00927903
MFSD6L	83.7024	-0.684236	0.196142	-3.48847	0.00048579	0.00935967
CCNT2	2161.51	0.181515	0.0520628	3.48647	0.000489448	0.00942027
FLT3LG	79.0577	0.742887	0.21309	3.48626	0.000489829	0.00942027
SRI	597.883	0.182914	0.0524981	3.48421	0.000493598	0.00947039
TRIP4	499.369	0.191543	0.0549761	3.48411	0.000493783	0.00947039
MRPL58	142.456	0.297698	0.0854334	3.48456	0.000492944	0.00947039
MTND1P32	7.48067	-0.668213	0.191861	-3.48279	0.000496215	0.00950839
ZNF10	149.956	0.35543	0.102079	3.48192	0.000497841	0.00952222
FTSJ3	832.289	-0.290255	0.0833573	-3.48206	0.000497579	0.00952222
CREB3	343.093	-0.208924	0.0600342	-3.48009	0.000501254	0.00957881
RTCA	560.11	0.159394	0.0458064	3.47974	0.0005019	0.00957928
RIC1	1643.16	-0.155756	0.0447628	-3.47959	0.000502187	0.00957928
GNL1	567.378	-0.155331	0.0446487	-3.47896	0.000503357	0.00958159
TSC22D1	1059.79	-0.281098	0.0808031	-3.4788	0.000503672	0.00958159
ZNF547	56.4925	0.502717	0.144497	3.47909	0.00050311	0.00958159
ZDHHC17	1421.03	0.235006	0.0675763	3.47764	0.000505847	0.00961429
TUBGCP2	1612.47	-0.184243	0.0529888	-3.47702	0.000507021	0.00962792
RACK1	11760.7	0.204972	0.0589789	3.47535	0.000510181	0.00967919
RBX1	512.923	0.29638	0.0852879	3.47505	0.000510762	0.00968152
DYNC1H1	6484.92	-0.217089	0.0624768	-3.47471	0.000511398	0.00968486
ANKRD10	2466.75	0.177716	0.0511536	3.47416	0.000512451	0.00969609
IFTAP	12.2018	0.766887	0.220771	3.47368	0.000513364	0.00970465
DNAJB4	165.673	0.280059	0.080645	3.47274	0.00051518	0.00972295
SART1	1878.38	-0.19588	0.0564058	-3.4727	0.000515255	0.00972295
HCFC1	2678.05	-0.307306	0.0885355	-3.47099	0.000518547	0.00977632
KBTBD6	266.243	0.280666	0.0808665	3.47073	0.000519049	0.00977705
DNAJB9	250.851	0.312149	0.0899869	3.46883	0.000522732	0.00983762
HERC2	1596.08	-0.27873	0.0803966	-3.46693	0.000526435	0.00989849
LINC01108	11.3823	-1.196	0.345044	-3.46622	0.000527834	0.00991106
TBK1	821.241	0.253212	0.0730535	3.46611	0.000528044	0.00991106
NAB2	431.215	-0.739944	0.21363	-3.46367	0.00053286	0.00999255
POC5	302.861	0.233126	0.0673493	3.46145	0.000537277	0.0100664
NOC3L	333.926	0.395292	0.114226	3.46062	0.000538935	0.0100885
NXT2	141.279	0.349821	0.101107	3.45989	0.000540395	0.0101069
C11orf54	379.806	0.226134	0.0653705	3.45926	0.000541655	0.0101215
LAMTOR5	496.609	0.262995	0.076062	3.45764	0.000544925	0.0101735
NSD1	4625.39	-0.134856	0.0390406	-3.45424	0.000551838	0.0102935
PURB	2038.67	0.151594	0.0439168	3.45183	0.000556793	0.0103767
ZNF484	616.28	0.289841	0.0839911	3.45085	0.000558816	0.010396
CNOT1	5280.06	-0.180069	0.0521808	-3.45088	0.000558772	0.010396
ZNF568	282.716	0.342539	0.0992881	3.44995	0.0005607	0.0104219
REEP3	470.635	0.224729	0.0651662	3.44855	0.000563609	0.0104509
EP400	3253.43	-0.235739	0.0683602	-3.44848	0.000563749	0.0104509
MLH3	676.863	0.232014	0.0672785	3.44856	0.000563584	0.0104509
RNMT	975.051	0.195128	0.0566044	3.44721	0.000566403	0.0104817
GABPA	904.768	0.18323	0.0531504	3.44739	0.000566041	0.0104817
USP15	9786.52	0.31801	0.0922686	3.44657	0.000567746	0.0104973
PTBP1	3785.85	-0.152162	0.0441592	-3.44575	0.00056947	0.01052
ARHGAP5	1089.03	0.322396	0.0936619	3.44212	0.000577166	0.0106528
CHURC1	1488.43	0.271984	0.0790349	3.44132	0.00057888	0.0106751
RPL37A	5774.55	0.346096	0.100642	3.43889	0.000584114	0.0107622
CXXC1	1021.33	-0.119371	0.0347214	-3.43798	0.000586067	0.0107888
ARNT	1639.19	-0.17694	0.0514778	-3.43721	0.000587737	0.0108006
CCNQ	255.82	0.238314	0.0693303	3.43737	0.000587383	0.0108006
NDUFB3	179.892	0.621879	0.180961	3.43653	0.000589223	0.0108068
RPL32	5482.56	0.417066	0.121369	3.43635	0.000589612	0.0108068
CTSG	37.2004	1.36681	0.397732	3.43653	0.000589226	0.0108068
ARHGAP35	1747.38	-0.153689	0.0447483	-3.43452	0.000593603	0.0108705
FBL	958.886	0.302848	0.0882039	3.4335	0.000595843	0.0108926
RPS19	7143.23	0.321098	0.0935133	3.43371	0.000595373	0.0108926
EIF4B	9109.65	0.215374	0.0627346	3.4331	0.000596732	0.0108994
TRAJ34	34.6278	0.906684	0.264283	3.43073	0.000601957	0.0109853
EFCAB5	69.2574	-0.587835	0.171375	-3.43012	0.000603321	0.0110007
C19orf53	530.529	0.250918	0.0731813	3.42872	0.000606429	0.0110478
METTL23	371.378	0.202069	0.0589413	3.42831	0.000607345	0.0110549
RPL24	2039.69	0.516181	0.150632	3.42678	0.000610794	0.011098
RNA5SP474	12.6747	0.857495	0.25025	3.42655	0.000611292	0.011098
NDUFA7	44.6567	0.385868	0.112608	3.42665	0.000611086	0.011098
NFYB	293.143	0.381375	0.111368	3.42448	0.000615989	0.0111737
FAM218A	15.4375	0.746312	0.218014	3.42323	0.000618816	0.0112057
SPHK1	147.207	-0.559675	0.163486	-3.42338	0.000618487	0.0112057
HLA-Z	8.05137	0.979445	0.286252	3.42162	0.000622494	0.0112626
RIF1	2398.79	0.181383	0.0530186	3.42113	0.00062362	0.0112733
SGK3	212.655	0.226575	0.0662384	3.4206	0.000624837	0.0112856
LAPTM4A	991.479	0.199385	0.0583155	3.41907	0.000628354	0.0113394
FHIP2B	877.809	-0.238065	0.0696473	-3.41815	0.00063049	0.0113682
CC2D2B	123.951	-0.49283	0.144272	-3.41599	0.000635507	0.0114489
HMMR	15.4218	0.812876	0.237994	3.41554	0.000636565	0.0114582
MTLN	118.944	0.383354	0.112263	3.41479	0.000638311	0.0114798
ZNF737	943.634	0.404751	0.118538	3.41454	0.000638906	0.0114807
UFL1	793.356	0.293086	0.0858518	3.41386	0.000640501	0.0114996
SNORA2A	7.99196	1.28299	0.375999	3.41222	0.000644362	0.011559
TCOF1	1274.32	-0.163901	0.0480451	-3.41139	0.000646318	0.0115843
UXT	329.896	0.244419	0.0716752	3.41009	0.00064942	0.01163
ATXN10	705.151	0.222216	0.0651758	3.40949	0.000650838	0.0116455
ABCF1	1185.88	-0.160086	0.046974	-3.40796	0.000654507	0.0117012
MIR6075	13.8359	1.3331	0.391274	3.40707	0.000656634	0.0117094
ZNF680	257.783	0.352793	0.103542	3.40723	0.000656257	0.0117094
ALKBH3	284.488	0.249228	0.0731481	3.40717	0.000656406	0.0117094
TTC14	1797.47	0.252462	0.0741743	3.40363	0.000664958	0.0118478
MIR1301	8.97401	1.37273	0.403426	3.40268	0.000667273	0.011879
LMBRD1	1545.37	0.246751	0.0725664	3.40035	0.000672989	0.0119707
KPNA5	571.927	0.330337	0.0971632	3.39981	0.000674318	0.0119842
TMTC3	309.869	0.262923	0.0773549	3.39892	0.00067653	0.0120134
EPM2AIP1	1502.84	0.215328	0.063362	3.39837	0.000677887	0.0120274
TRAJ37	52.9377	0.725924	0.213642	3.39786	0.000679146	0.0120396
FBXO48	168.971	0.239923	0.0706591	3.3955	0.000685042	0.0121237
VPS50	686.338	0.256811	0.0756309	3.39558	0.000684828	0.0121237
RESF1	21713.3	0.335948	0.0989506	3.3951	0.000686023	0.0121309
ATP23	85.1799	0.379817	0.111927	3.39344	0.000690217	0.0121948
WBP1LP1	31.9941	-0.48573	0.14319	-3.3922	0.000693348	0.0122311
MSN	21676.5	-0.306234	0.0902769	-3.39216	0.000693434	0.0122311
CASP8	4627.09	0.263556	0.077707	3.39167	0.000694683	0.0122429
TMEM101	393.67	0.152306	0.044928	3.39001	0.000698898	0.0123069
CCDC168	16.732	0.72146	0.212923	3.38835	0.000703138	0.0123712
HAUS6	671.16	0.176192	0.0520221	3.38687	0.000706946	0.0124175
UBAC2-AS1	47.8161	0.419993	0.123998	3.3871	0.000706368	0.0124175
G2E3	579.819	0.200312	0.0591624	3.38579	0.000709735	0.0124561
CCDC97	1753.07	-0.128622	0.0380098	-3.38392	0.00071458	0.0125307
GAPT	1201.35	0.426142	0.125974	3.38278	0.000717557	0.0125537
BLTP3A	728.407	-0.306791	0.0906924	-3.38276	0.000717611	0.0125537
BTBD3	99.0781	-0.307702	0.0909625	-3.38274	0.000717675	0.0125537
SMARCA5	2510.7	0.18905	0.0559109	3.38127	0.000721517	0.0126053
CTC1	2892.03	-0.224785	0.0664819	-3.38115	0.000721826	0.0126053
GTF2E1	392.124	0.215253	0.0636906	3.37967	0.000725721	0.0126629
PSMB1	1051.4	0.22442	0.0664152	3.37904	0.000727384	0.0126814
CHD8	3141.65	-0.185028	0.0547675	-3.37844	0.000728993	0.0126989
IFT74	153.598	0.322674	0.0955323	3.37764	0.000731095	0.012725
EXOC1	1174.37	0.183061	0.0542033	3.37731	0.000731998	0.0127302
ZFAS1	1268.78	0.425457	0.126009	3.37639	0.000734427	0.0127619
EIF3F	2918.93	0.171561	0.0508158	3.37614	0.000735114	0.0127634
SUCLG1	638.936	0.172427	0.051102	3.37418	0.000740372	0.0128335
LIPT2-AS1	69.0043	0.434303	0.12871	3.37426	0.000740132	0.0128335
STUB1	1079.64	-0.152976	0.045348	-3.37337	0.000742546	0.0128606
RPP40	40.3559	0.419534	0.124394	3.37263	0.000744548	0.0128847
RNA5SP450	14.531	0.790946	0.234575	3.37183	0.000746705	0.0129033
ZNF570	214.661	0.25925	0.076888	3.37178	0.000746844	0.0129033
LCA5	9.75305	0.779002	0.231083	3.3711	0.000748698	0.0129206
KDM2B	1566.06	-0.176003	0.0522139	-3.37081	0.000749467	0.0129206
IDH2	1195.79	-0.179718	0.0533174	-3.37073	0.000749689	0.0129206
NAPG	686.626	0.188433	0.0559073	3.37045	0.000750451	0.0129232
CRISP3	73.3932	1.35545	0.402204	3.37005	0.000751536	0.0129313
CCNB1IP1	169.149	0.312243	0.0926765	3.36918	0.000753935	0.012962
WDR53	161.856	0.243747	0.072364	3.36835	0.000756187	0.0129901
VPS11	1012.96	-0.132604	0.0393766	-3.36758	0.000758308	0.013016
INSIG2	359.727	0.208861	0.0620441	3.36633	0.000761751	0.0130644
LMNTD2-AS1	54.7648	-0.603749	0.179385	-3.36565	0.000763627	0.013086
NOP53	7545.77	0.269325	0.0800356	3.36507	0.000765256	0.0131032
ZNF780A	733.663	0.22328	0.0663767	3.36383	0.000768694	0.0131514
USP46-DT	31.0221	0.487356	0.144924	3.36285	0.000771435	0.0131876
ZNF430	705.997	0.199809	0.059446	3.36118	0.000776089	0.0132457
CAPNS1	3326.4	-0.215779	0.0641942	-3.36135	0.000775626	0.0132457
COA6	104.697	0.38097	0.113374	3.36029	0.000778595	0.0132777
ARID4A	2198.09	0.266406	0.0792911	3.35985	0.000779842	0.0132882
KIAA1143	667.078	0.195793	0.0582821	3.3594	0.000781107	0.013299
ATAT1	153.672	-0.225272	0.0670664	-3.35894	0.000782416	0.01331
RPL21P119	7.70757	1.67316	0.498152	3.35873	0.000783013	0.01331
COX1	95923.6	-0.412099	0.122722	-3.35799	0.000785103	0.0133347
MTREX	1185.34	0.24976	0.0743944	3.35725	0.000787231	0.0133494
TRAJ35	86.3365	0.64751	0.192867	3.35729	0.000787107	0.0133494
TAF4	908.616	-0.220644	0.0657846	-3.35403	0.000796431	0.0134945
SNRNP48	499.714	0.201408	0.0600672	3.35304	0.000799306	0.0135323
H4C3	859.297	0.516699	0.15412	3.35257	0.000800641	0.0135435
LINC00921	1472.83	0.285571	0.0851849	3.35236	0.000801249	0.0135435
CS	1527.03	-0.148773	0.0444023	-3.35057	0.000806466	0.0136098
MRPL27	250.198	0.208447	0.0622122	3.35058	0.000806427	0.0136098
UBR5	3906.67	-0.168616	0.0503325	-3.35003	0.000808022	0.0136252
SETMAR	178.32	-0.409009	0.122129	-3.34899	0.000811069	0.0136656
IFT57	269.976	0.436473	0.130367	3.34803	0.000813872	0.0137019
CIDEB	1456.73	-0.272487	0.0813993	-3.34754	0.000815325	0.0137154
NUS1	539.751	0.227485	0.0680051	3.34512	0.000822464	0.0138245
GNE	390.201	-0.25512	0.0762931	-3.34394	0.000825962	0.0138722
NOC2L	828.352	-0.144752	0.043299	-3.34307	0.000828575	0.013905
ANKRD46	338.08	0.25985	0.0777419	3.34248	0.000830339	0.0139129
OXR1	1080.03	0.233777	0.0699415	3.34247	0.000830363	0.0139129
RARS2	519.435	0.213069	0.0637629	3.34159	0.000833001	0.013946
VPS37A	850.465	0.140183	0.0419557	3.34121	0.000834148	0.0139541
MANEA	269.361	0.354451	0.106122	3.34003	0.000837684	0.0140021
PTPRT	27.7343	0.977309	0.2929	3.33667	0.000847896	0.0141616
NIT1	660.274	-0.323063	0.0968451	-3.33587	0.000850318	0.0141895
POMP	339.339	0.228007	0.068354	3.33568	0.000850915	0.0141895
LOC124902718	45.0617	0.45176	0.135458	3.33506	0.000852816	0.01421
TXNL4A	807.366	0.168629	0.0505931	3.33305	0.000858992	0.0143016
POU2F1	1386.86	-0.200369	0.0601244	-3.33258	0.000860456	0.0143147
DNAJC8	757.113	0.255815	0.0767857	3.33154	0.000863677	0.0143456
KCTD20	1959.69	-0.195717	0.0587439	-3.3317	0.000863171	0.0143456
SS18L2	139.06	0.350595	0.105292	3.32974	0.000869264	0.0143817
MGST2	228.743	-0.343209	0.103068	-3.32993	0.00086869	0.0143817
NKAPL	31.6585	0.649984	0.195183	3.33013	0.000868046	0.0143817
SNORA38	7.07248	0.844862	0.253687	3.33034	0.000867403	0.0143817
SF3B5	590.666	0.205275	0.0616447	3.32997	0.000868554	0.0143817
ZNF518B	1044.02	0.204991	0.0615717	3.3293	0.000870642	0.0143932
SNORA14B	11.9063	0.667714	0.200574	3.32902	0.00087152	0.0143965
RPL22	953.244	0.397709	0.119508	3.3279	0.000875039	0.0144433
SNHG5	984.927	0.338778	0.101839	3.32659	0.000879153	0.0144998
RTCB	594.888	0.189259	0.0569019	3.32606	0.000880822	0.014516
TBC1D22A	2583.55	-0.159594	0.0479886	-3.32566	0.000882083	0.0145254
TEKTIP1	167.42	-0.333055	0.100162	-3.32518	0.000883615	0.0145393
KANSL3	1658.97	-0.144744	0.0435346	-3.32481	0.000884785	0.0145472
PCOLCE	65.5623	-0.312242	0.0939461	-3.32363	0.00088853	0.0145974
NDUFS4	130.565	0.414746	0.124846	3.32206	0.000893547	0.0146684
HNRNPU	14160.2	-0.104698	0.0315242	-3.3212	0.000896311	0.0146971
TGDS	197.346	0.264422	0.0796191	3.32108	0.000896691	0.0146971
ISYNA1	281.563	-0.346913	0.104488	-3.32011	0.000899808	0.0147367
CHRNE	206.029	-0.423991	0.127801	-3.31759	0.000907966	0.0148588
SEC31A	1952.67	-0.139391	0.0420198	-3.31727	0.000909022	0.0148645
AIDAP2	20.0352	-0.607355	0.183123	-3.31665	0.000911036	0.0148744
PPP1CA	3524.55	-0.156405	0.0471564	-3.31673	0.000910777	0.0148744
DNMT1	1891.15	-0.179437	0.0541135	-3.31594	0.000913344	0.0149005
LIPN	343.294	0.672167	0.202742	3.31537	0.000915206	0.0149152
RABGGTA	390.174	-0.179849	0.0542491	-3.31524	0.000915658	0.0149152
AOPEP	344.511	-0.220445	0.0665	-3.31496	0.00091657	0.0149185
ABT1	576.186	0.155703	0.046981	3.31416	0.000919192	0.0149496
GOLGA4	2651.43	0.233299	0.0704072	3.31357	0.000921138	0.0149697
BCRP8	6.74168	0.948171	0.286277	3.31208	0.000926055	0.0150381
RPP30	279.168	0.23878	0.0721083	3.31141	0.000928267	0.0150624
FBXO5	121.824	0.285797	0.0863177	3.31099	0.000929662	0.0150734
RHNO1	218.022	0.290412	0.0877644	3.30899	0.000936315	0.0151696
ZNF554	159.031	0.274176	0.0828642	3.30874	0.000937156	0.0151716
MOB4	306.866	0.22934	0.069351	3.30694	0.000943196	0.0152576
SDAD1P1	47.8044	0.482099	0.14582	3.30612	0.000945986	0.015291
SIGLEC15	94.5143	-0.52375	0.158506	-3.3043	0.000952153	0.0153729
ZNF121	1064.18	0.237565	0.071898	3.30419	0.000952511	0.0153729
GPR199P	16.2586	0.824414	0.249542	3.30371	0.000954154	0.0153834
PITPNM1	2744.04	-0.179003	0.0541846	-3.30357	0.000954623	0.0153834
RAPH1	238.124	-0.510966	0.154748	-3.30193	0.000960223	0.0154619
ZHX1	504.54	0.220635	0.0668511	3.3004	0.000965488	0.0155348
SRP14-DT	155.775	0.324896	0.0984974	3.29852	0.000971946	0.0156268
HDAC2	935.815	0.162809	0.0493794	3.29711	0.000976843	0.0156644
RBM7	443.856	0.180423	0.0547215	3.29711	0.000976864	0.0156644
DNAJC14	630.606	-0.142651	0.0432665	-3.29703	0.00097713	0.0156644
ZNF283	250.959	0.267567	0.0811547	3.29699	0.000977259	0.0156644
PUS7L	810.371	0.240467	0.0729416	3.29671	0.000978242	0.0156682
PIK3R3	66.0133	-0.435303	0.132129	-3.29452	0.000985904	0.0157706
NUMA1	7104.47	-0.173254	0.0525896	-3.29446	0.000986127	0.0157706
TRGJ2	5.6598	2.10708	0.639628	3.29424	0.000986897	0.0157709
ZNF107	1270.05	0.432694	0.131361	3.29394	0.00098793	0.0157754
TEX22	91.0494	0.357293	0.108517	3.29251	0.000992985	0.0158442
MPL	116.992	-0.718576	0.218315	-3.29147	0.000996649	0.0158786
FHOD1	1144.7	-0.237643	0.0721985	-3.29152	0.000996471	0.0158786
VAMP4	483.753	0.215884	0.0656323	3.28929	0.0010044	0.0159899
TRAJ51	30.5162	0.601932	0.183016	3.28896	0.00100558	0.0159966
CDK13	4390.71	-0.104115	0.0316584	-3.2887	0.0010065	0.0159993
FTO	906.219	-0.164301	0.0499699	-3.28799	0.00100904	0.0160276
OSBP	1093.54	-0.121979	0.0371367	-3.28459	0.00102132	0.0162104
NUP43	577.832	0.20451	0.0622807	3.28369	0.00102458	0.0162186
ZDHHC20	1739.99	0.204179	0.0621815	3.2836	0.00102492	0.0162186
RPL21P123	185.919	-0.461429	0.140521	-3.2837	0.00102456	0.0162186
RNA5-8SN1	450.794	1.52498	0.464409	3.28371	0.00102451	0.0162186
CDC5L	1059.39	0.189798	0.0578184	3.28266	0.00102832	0.0162481
RNU6-1005P	19.1522	0.596506	0.181705	3.28283	0.00102769	0.0162481
FLJ30679	6.62526	1.05733	0.322205	3.28153	0.00103245	0.0163011
CCDC112	207.774	0.329074	0.100304	3.28076	0.00103527	0.0163334
NCBP2AS2	181.307	0.251792	0.0767614	3.28019	0.00103737	0.0163543
ODAD3	37.5465	-0.571171	0.174155	-3.27967	0.00103927	0.016372
DDX19B	268.751	-0.157447	0.0480355	-3.27772	0.00104651	0.0164737
PI4KA	3805.73	-0.153076	0.0467052	-3.2775	0.00104732	0.0164742
RPS17	167.827	0.23086	0.0704617	3.2764	0.00105141	0.0165261
UBXN4	2449.02	0.157304	0.0480152	3.27614	0.00105238	0.0165291
H2AC7	11.5656	0.966748	0.295278	3.27402	0.00106028	0.0166408
PPAN	132.704	0.39602	0.120989	3.27318	0.00106344	0.016678
EIF1AXP2	5.81221	-1.49601	0.457091	-3.2729	0.0010645	0.0166822
UBR4	6508.51	-0.217265	0.0663883	-3.27264	0.00106547	0.0166849
GAS5	583.566	0.454926	0.139056	3.27153	0.00106966	0.0167382
CETN3	64.4238	0.46605	0.142496	3.27063	0.0010731	0.0167795
DYRK4	144.661	0.325671	0.0996481	3.26821	0.00108231	0.016911
GBF1	1711.25	-0.205625	0.0629295	-3.26755	0.00108484	0.016938
UBE2Q2	606.385	0.228009	0.0697867	3.26723	0.00108604	0.0169441
EFTUD2	1450.76	-0.159562	0.0488539	-3.2661	0.00109038	0.0169746
NMT1	1728.86	-0.0971931	0.0297577	-3.26615	0.0010902	0.0169746
PCMTD2	1830.75	0.138521	0.0424118	3.2661	0.00109041	0.0169746
CTNS	395.657	-0.210407	0.0644312	-3.2656	0.00109232	0.0169918
CCDC186	1348.47	0.233946	0.071652	3.26503	0.00109454	0.0170138
ELOA	923.547	-0.124306	0.0380754	-3.26472	0.00109572	0.0170196
PSMD14	288.258	0.278076	0.0851815	3.26451	0.00109653	0.0170197
NDUFA9	370.161	0.222358	0.0681537	3.2626	0.00110397	0.0171193
ZNF461	118.269	0.329269	0.100927	3.26244	0.00110458	0.0171193
ANKRD2	8.62142	0.998544	0.306331	3.25969	0.00111533	0.0172733
ND4	53479.1	-0.452712	0.138899	-3.2593	0.00111688	0.0172846
SMG7	3020.4	-0.223705	0.0686478	-3.25874	0.00111909	0.0172933
GLOD5	5.3827	-1.30354	0.400013	-3.25876	0.00111901	0.0172933
PPP1CB	3878.02	0.234633	0.0720134	3.25819	0.00112125	0.0173141
SRRM2	20320.7	-0.249104	0.0764717	-3.25747	0.00112411	0.0173366
RAB11B-AS1	134.057	-0.563436	0.172971	-3.25741	0.00112435	0.0173366
RBP2	8.68667	-1.14239	0.350753	-3.25697	0.00112607	0.0173504
POM121L15P	6.19942	1.50731	0.462852	3.25656	0.0011277	0.0173629
VN1R83P	61.2064	0.408225	0.125415	3.255	0.00113392	0.0174459
SIK2	934.371	-0.286049	0.0879014	-3.2542	0.00113712	0.0174823
MICOS13	227.645	0.235043	0.0722508	3.25316	0.00114129	0.0175336
ZNF37A	735.835	0.303173	0.093223	3.25213	0.00114545	0.0175847
BORCS8-MEF2B	34.312	0.772309	0.237525	3.25148	0.00114804	0.0175988
MEF2B	34.312	0.772309	0.237525	3.25148	0.00114804	0.0175988
RNU6-5P	86.4513	0.471656	0.145096	3.25065	0.00115143	0.017638
BCOR	1488.59	-0.211502	0.0650739	-3.25018	0.00115333	0.0176542
MTERF3	137.791	0.272562	0.083875	3.24962	0.0011556	0.0176761
GTF3A	1410.88	0.21445	0.0660318	3.24768	0.00116351	0.0177843
RBMX2	276.743	0.209193	0.0644243	3.24711	0.00116582	0.0178067
MRPL17	234.764	0.254424	0.0783782	3.24611	0.00116995	0.0178426
TRUB1	214.688	0.269159	0.0829223	3.24592	0.00117072	0.0178426
NPIPB11	141.273	-0.368145	0.113417	-3.24593	0.00117067	0.0178426
BRK1	764.4	0.214425	0.066076	3.24512	0.00117402	0.0178801
ZRANB2	2083.79	0.24972	0.0769646	3.24462	0.00117609	0.0178987
CXCL8	168.155	0.644884	0.198784	3.24414	0.00117804	0.0179154
RN7SL362P	9.55885	0.677728	0.208939	3.24366	0.00118004	0.0179328
GLIPR1	5437.94	0.265471	0.0818905	3.24178	0.00118785	0.0180385
HTT	3104.25	-0.199217	0.0614625	-3.24128	0.00118994	0.0180572
SPAG7	369.357	0.261962	0.0808523	3.24	0.00119529	0.0181254
HERC1	6803.06	-0.169342	0.0522773	-3.2393	0.00119822	0.0181567
STXBP3	1555.69	0.225379	0.0695996	3.23822	0.00120278	0.0182081
SEC16A	3648.69	-0.250412	0.0773332	-3.23809	0.00120334	0.0182081
TMEM167B	1061.96	0.213997	0.0661012	3.23741	0.00120619	0.0182227
ZNF791	1036.84	0.21062	0.065061	3.23728	0.00120677	0.0182227
ZNF253	355.524	0.328392	0.101442	3.23725	0.00120689	0.0182227
CGRRF1	152.087	0.248892	0.0768906	3.23697	0.00120806	0.0182273
MZT1	100.549	0.317095	0.0979668	3.23676	0.00120895	0.0182276
SUPT16HP1	7.00002	-0.721678	0.223022	-3.2359	0.00121258	0.0182606
HOXB3	167.861	-0.414674	0.12815	-3.23584	0.00121287	0.0182606
ZNF383	446.761	0.212992	0.0658333	3.23533	0.00121503	0.0182801
PHAX	397.279	0.240509	0.0743578	3.23449	0.00121861	0.0183209
POLD4	317.859	0.239415	0.0740523	3.23306	0.00122473	0.0183867
TIMM22	438.548	-0.314628	0.0973123	-3.23318	0.00122422	0.0183867
NLGN3	219.608	-0.412377	0.127587	-3.23213	0.00122872	0.0184334
DLEU1	753.771	-0.699468	0.216602	-3.22927	0.00124105	0.018592
DLEU7-AS1	753.771	-0.699468	0.216602	-3.22927	0.00124105	0.018592
SEC24B-AS1	71.667	0.331017	0.102532	3.22841	0.00124481	0.018635
RBMX	2774.73	0.188423	0.0584268	3.22494	0.00125999	0.0188298
CD3D	920.059	0.44547	0.138138	3.22482	0.0012605	0.0188298
LLPH-DT	43.8734	0.784767	0.243328	3.22514	0.0012591	0.0188298
TRBV6-8	11.5253	-1.2285	0.380979	-3.22459	0.00126155	0.0188321
MITD1	557.774	0.203022	0.0629728	3.22397	0.00126427	0.0188594
SNHG19	47.5967	0.435303	0.135043	3.22344	0.00126659	0.0188806
BAG5	966.398	0.14763	0.045811	3.2226	0.00127035	0.0189232
TPRKB	139.54	0.315569	0.0979734	3.22097	0.00127758	0.0190176
SNHG20	203.359	0.239853	0.0744725	3.2207	0.0012788	0.0190223
SRSF10	2165.46	0.218879	0.0679645	3.22049	0.00127974	0.0190228
USP34	5989.76	-0.155362	0.0482789	-3.21801	0.00129085	0.0191745
CSE1L	818.062	0.183475	0.0570193	3.21777	0.0012919	0.0191765
RABGGTB	637.434	0.213667	0.0664108	3.21735	0.00129382	0.0191817
LYRM2	427.747	0.279474	0.0868772	3.21689	0.00129589	0.0191817
BIRC2	1940.35	0.262719	0.0816634	3.2171	0.00129493	0.0191817
ZNF561	559.841	0.189812	0.0590044	3.21691	0.00129581	0.0191817
MAGOH	176.431	0.281161	0.0874193	3.21624	0.00129884	0.019212
ERAP1	2795.83	-0.193595	0.0602061	-3.21554	0.00130199	0.0192449
FLNA	36486.9	-0.323788	0.100722	-3.21468	0.00130588	0.0192779
MCM3AP	2564.94	-0.140761	0.0437875	-3.21465	0.00130605	0.0192779
C1orf198	208.827	-0.502531	0.156394	-3.21324	0.00131245	0.0193589
CNNM3-DT	28.9468	0.440777	0.137196	3.21276	0.00131464	0.0193777
SETD1A	870.489	-0.21214	0.0660418	-3.21222	0.00131715	0.019401
DESI2	531.603	0.11729	0.0365328	3.21056	0.00132478	0.0194323
EIF2B4	404.823	-0.143315	0.0446356	-3.21078	0.00132374	0.0194323
HNRNPAB	1182.46	-0.141767	0.0441565	-3.21055	0.0013248	0.0194323
H4C2	369.119	0.473212	0.147389	3.21064	0.00132441	0.0194323
TRAJ12	103.405	0.638872	0.198943	3.21134	0.00132118	0.0194323
ZNF287	168.801	0.311286	0.0969419	3.21105	0.0013225	0.0194323
NSA2	736.052	0.40751	0.12702	3.20823	0.00133554	0.0195626
RN7SKP70	30.1291	0.44737	0.139437	3.2084	0.00133473	0.0195626
ZNF639	350.217	0.218865	0.0682323	3.20765	0.00133823	0.0195883
MTND6P11	53.5607	-0.811991	0.253196	-3.20697	0.00134142	0.0196213
NGDN	264.998	0.285129	0.0889915	3.204	0.00135531	0.0198109
SLC35C2	1610.38	0.147925	0.0462047	3.20152	0.00136705	0.0199686
SF3B1	9689.59	0.166667	0.0520753	3.2005	0.00137188	0.0200222
LYRM7	369.385	0.257251	0.0803821	3.20035	0.00137262	0.0200222
MAP9	121.897	0.425877	0.133144	3.19861	0.00138091	0.0201292
NFIA	825.724	-0.270206	0.0844848	-3.19828	0.00138249	0.0201383
TRIAP1	84.1205	0.394327	0.123359	3.19657	0.00139074	0.0202445
TRAJ21	53.7437	0.484728	0.151683	3.19567	0.00139506	0.0202934
ZNF419	259.546	0.26247	0.0821448	3.19522	0.00139726	0.0203113
VDAC3	638.444	0.169459	0.0530421	3.19481	0.00139922	0.0203258
CUL2	667.876	0.175584	0.0549645	3.1945	0.00140074	0.0203338
UFSP1	59.983	0.342848	0.107421	3.19161	0.0014148	0.0205238
MTND4P12	40.5761	-0.744139	0.233322	-3.18932	0.00142607	0.0206589
HNRNPM	3197.54	-0.105521	0.0330845	-3.18944	0.00142548	0.0206589
CD47	5426.92	0.157703	0.0494542	3.18887	0.00142831	0.0206771
PAQR9	18.0474	0.891292	0.27953	3.18854	0.00142991	0.0206861
NR2C2	3339	-0.175803	0.055146	-3.18796	0.00143282	0.0207047
WDR48	1063.8	0.129322	0.0405668	3.18789	0.00143316	0.0207047
RDH13	361.721	-0.442007	0.13867	-3.18746	0.00143527	0.0207209
SDF2	551.377	0.174962	0.0549006	3.18689	0.00143811	0.0207477
TRBV6-6	35.0572	-0.550637	0.172802	-3.18653	0.00143991	0.0207595
PRNCR1	121.259	-0.413579	0.129818	-3.18584	0.00144335	0.020795
FAM76A	277.015	0.188902	0.0593016	3.18544	0.00144533	0.0207952
SYNE1	11032.3	-0.330261	0.103678	-3.18544	0.00144535	0.0207952
ABCA13	164.394	0.974775	0.306062	3.18489	0.00144808	0.0208061
OXLD1	469.908	0.203321	0.0638365	3.18502	0.00144743	0.0208061
DRAM2	829.744	0.273391	0.0858578	3.18423	0.00145137	0.0208109
ZNF20	45.1058	0.453027	0.142264	3.18441	0.00145051	0.0208109
TRAPPC10	2270.63	-0.1473	0.0462554	-3.18449	0.00145011	0.0208109
ZMAT3	952.462	-0.144798	0.0454791	-3.18384	0.00145337	0.0208253
ZFP69B	74.5025	0.28601	0.0898555	3.183	0.00145757	0.0208377
DNM3	309.343	-0.409843	0.128751	-3.18322	0.00145648	0.0208377
LINC02273	197.342	0.692407	0.217529	3.18306	0.00145728	0.0208377
GP1BA	364.462	-0.718775	0.225825	-3.18288	0.00145819	0.0208377
BET1	237.806	0.274381	0.0862547	3.18105	0.00146741	0.0209411
PTOV1	1596.25	-0.333818	0.104933	-3.18124	0.00146647	0.0209411
IER3IP1	108.036	0.336465	0.105794	3.18039	0.00147077	0.0209749
SRRM1P1	13.1392	-0.812176	0.2554	-3.18001	0.00147271	0.0209868
CDC26	171.885	0.246347	0.0774765	3.17964	0.00147459	0.0209868
ZNF440	299.24	0.199412	0.0627127	3.17977	0.00147391	0.0209868
PPM1G	1261.05	-0.126083	0.0396631	-3.17886	0.00147855	0.021029
ZNF431	1034.86	0.213835	0.0672943	3.1776	0.00148498	0.0211061
MED17	546.415	0.120922	0.0380649	3.17674	0.00148939	0.0211545
IGLV7-46	7.96892	-1.28569	0.404861	-3.17564	0.00149507	0.021221
EGFL7	54.0958	-0.512116	0.161291	-3.17512	0.00149776	0.0212448
ICOS	326.619	0.398999	0.125673	3.17489	0.00149891	0.0212469
H4C12	70.4615	0.503678	0.158726	3.17325	0.00150744	0.0213533
USP20	2168.7	-0.2643	0.0833302	-3.17172	0.00151537	0.0214513
ZNF397	1357.23	0.180156	0.0568324	3.16995	0.00152464	0.0215681
MIR4664	8.25274	0.948563	0.299308	3.16918	0.00152868	0.0216106
RPL12	5758.11	0.330892	0.104471	3.16732	0.00153854	0.0217209
RNU6-625P	7.34748	0.956663	0.302034	3.1674	0.0015381	0.0217209
MFF	791.116	0.157091	0.0496145	3.16623	0.00154431	0.0217645
SSR3	1101.7	0.176578	0.0557682	3.16628	0.00154403	0.0217645
ZNF555	222.052	0.261454	0.082583	3.16595	0.00154576	0.0217645
ZNF69	95.6246	0.384271	0.121374	3.166	0.0015455	0.0217645
MIR3128	14.6613	0.647699	0.204621	3.16537	0.00154888	0.0217934
SGSM3	82.4582	-0.35149	0.111049	-3.16518	0.00154988	0.0217934
NKTR	6145.13	-0.134911	0.0426408	-3.16389	0.00155678	0.0218322
LOC105377623	86.8379	0.401236	0.126797	3.16441	0.001554	0.0218322
CLTC	4318.32	-0.164694	0.0520528	-3.16398	0.00155629	0.0218322
EIF4ENIF1	815.072	-0.154573	0.0488543	-3.16397	0.00155633	0.0218322
ERC1	1296.86	-0.155383	0.0491167	-3.16354	0.00155861	0.0218433
EOLA1	260.808	0.146087	0.0462033	3.16183	0.00156784	0.021958
LIN7C	797.419	0.204776	0.0647701	3.16158	0.00156917	0.0219622
EIF4A1P10	88.0963	-0.345143	0.109199	-3.16067	0.00157406	0.022016
LOC440311	16.6103	0.636322	0.201353	3.16023	0.00157647	0.0220351
RBM45	311.987	0.24185	0.0765368	3.15992	0.00157814	0.0220438
ELAC1	125.355	0.300199	0.0950487	3.15837	0.00158652	0.0221461
ZNF678	399.301	0.344828	0.109197	3.15784	0.0015894	0.0221717
WDR75	625.749	0.242108	0.0766761	3.15755	0.00159104	0.0221751
CRLS1	181.236	0.272387	0.0862691	3.15741	0.00159175	0.0221751
CCDC152	85.1561	0.441438	0.139852	3.15646	0.00159698	0.0222332
GTF3C3	542.662	0.233493	0.0740106	3.15486	0.00160573	0.0223403
SMN1	90.7632	0.591634	0.187587	3.15392	0.00161094	0.0223685
SMN2	90.7632	0.591634	0.187587	3.15392	0.00161094	0.0223685
FAM174A-DT	5.87431	0.859751	0.272566	3.15429	0.00160889	0.0223685
PLA2G2C	26.3359	0.584572	0.185386	3.15327	0.00161452	0.0224034
ORC5	267.139	0.236225	0.0749206	3.153	0.00161603	0.0224096
NAP1L1	4335.04	0.253656	0.0804692	3.15221	0.0016204	0.0224555
TXNL1	780.327	0.141285	0.0448399	3.15088	0.00162778	0.022543
COX11	563.855	0.206888	0.0656749	3.15019	0.00163165	0.0225728
MIA	6.83935	0.981561	0.311596	3.15011	0.00163208	0.0225728
IL18BP	787.916	-0.315579	0.100193	-3.1497	0.00163437	0.0225829
CHKB-CPT1B	21.8432	0.723877	0.229832	3.1496	0.00163495	0.0225829
MYLK	456.115	-0.54214	0.172167	-3.14893	0.00163871	0.02262
IL2RG	969.997	0.684328	0.217334	3.14873	0.00163981	0.0226203
MKRN3	46.0182	0.760288	0.241557	3.14745	0.00164702	0.0227049
MCEE	158.256	0.256158	0.0814036	3.14676	0.00165089	0.022729
ACD	397.873	-0.179389	0.0570075	-3.14676	0.00165092	0.022729
UNC45A	897.447	-0.15773	0.0501548	-3.14486	0.00166166	0.0228619
TMEM150A	219.056	-0.321296	0.102219	-3.1432	0.00167114	0.0229402
CTNND1	120.018	-0.299384	0.0952357	-3.14361	0.00166878	0.0229402
RNU6-341P	29.4289	0.557009	0.177217	3.1431	0.00167171	0.0229402
PIGBOS1	81.5806	0.295279	0.0939403	3.14327	0.00167073	0.0229402
RPS7P3	28.6836	0.51363	0.163478	3.14188	0.00167865	0.0229906
TMEM30A-DT	70.4113	0.316466	0.100714	3.14221	0.00167676	0.0229906
RABAC1	207.784	0.639875	0.203654	3.14198	0.00167811	0.0229906
DCUN1D4	414.049	0.22947	0.0730495	3.1413	0.00168202	0.0229927
H2AZ1	835.226	0.233401	0.0743055	3.1411	0.00168317	0.0229927
FAM76B	609.182	0.197397	0.0628355	3.14148	0.00168094	0.0229927
MORF4L1	2847.98	0.129592	0.041256	3.14116	0.00168279	0.0229927
SRPRA	2722.25	-0.121147	0.0385733	-3.14069	0.00168553	0.0230101
TFB2M	129.871	0.265997	0.0847233	3.1396	0.0016918	0.0230808
PHRF1	2069.49	-0.173437	0.055248	-3.13926	0.00169378	0.0230928
MAP4	1937.67	-0.203139	0.0647419	-3.13768	0.00170289	0.0232021
BCL9	373.74	-0.250497	0.0798877	-3.13561	0.00171498	0.0233516
ZNF451	2146.49	0.133306	0.0425247	3.13479	0.00171979	0.023402
LINC01765	47.9523	0.717271	0.228849	3.13425	0.00172293	0.0234296
DNAJC21	646.823	0.192432	0.0614318	3.13244	0.00173357	0.0235591
C1QBP	582.471	0.204562	0.0653209	3.13164	0.00173831	0.0236083
SF3B4	968.724	-0.19137	0.0611444	-3.12981	0.00174922	0.0237412
CSTPP1	368.975	-0.451771	0.144361	-3.12946	0.00175131	0.0237542
MIR4748	24.8872	0.621239	0.198547	3.12893	0.00175443	0.0237813
DCTN1	2048.48	-0.150316	0.0480717	-3.12691	0.00176656	0.0239143
CLCN5	234.217	-0.261622	0.0836703	-3.12682	0.00176706	0.0239143
UQCR10	341.512	0.224855	0.0719141	3.12673	0.00176765	0.0239143
MIR548AC	19.5832	0.560711	0.179355	3.12627	0.0017704	0.0239362
LRRC32	59.1037	-0.978987	0.313376	-3.124	0.00178409	0.0241059
EIF4G1	3986.76	-0.217954	0.0697851	-3.12322	0.00178885	0.0241546
SELENOH	209.11	0.234421	0.0751314	3.12015	0.00180759	0.024392
ZMAT4	18.0203	-0.965064	0.309343	-3.11972	0.0018102	0.0244116
PEX2	620.914	0.206096	0.066092	3.11832	0.00181886	0.0244971
RPS19BP1	688.013	0.139073	0.0445966	3.11848	0.00181788	0.0244971
GMDS	314.233	-0.173406	0.055619	-3.11774	0.00182243	0.0245294
CEP85L	1803.35	0.208627	0.0669267	3.11724	0.00182551	0.0245552
CAPN9	8.84291	1.04789	0.336237	3.11653	0.00182995	0.0245877
ING4	407.415	0.182616	0.0585996	3.11634	0.00183111	0.0245877
COPS3	745.779	0.231797	0.0743868	3.1161	0.00183258	0.0245877
SNRPD1	187.086	0.297925	0.0956035	3.11626	0.00183162	0.0245877
PLGRKT	117.975	0.257414	0.0826703	3.11374	0.00184732	0.0247538
ZNF566	197.45	0.287159	0.0922198	3.11386	0.0018466	0.0247538
KIF18A	52.3552	0.457803	0.147048	3.1133	0.0018501	0.0247596
RPL19	11334.1	0.286172	0.0919173	3.11336	0.0018497	0.0247596
PSMA1	327.225	0.263142	0.0845681	3.11159	0.0018608	0.0248871
AMOTL1	98.6087	-0.364133	0.11707	-3.11039	0.00186843	0.0249732
SPDL1	116.189	0.287059	0.0923207	3.10937	0.00187487	0.0250275
NFE2L1-DT	60.5255	0.357542	0.114985	3.10945	0.00187433	0.0250275
CSRNP2	597.312	-0.110815	0.0356458	-3.10877	0.00187869	0.0250627
ABLIM2	87.3115	0.325454	0.104706	3.10827	0.00188189	0.0250895
TBCA	321.761	0.312708	0.100632	3.10745	0.00188706	0.0251305
RPS3AP21	6.20902	1.5451	0.497231	3.10741	0.00188735	0.0251305
ANO6	1416.25	-0.222415	0.0716029	-3.10624	0.00189486	0.0252145
FAM136A	257.16	0.230436	0.0742253	3.10455	0.00190566	0.0253264
MTCO1P11	230.099	-0.323122	0.104074	-3.10472	0.00190459	0.0253264
THAP3	392.414	-0.275731	0.0888386	-3.10374	0.00191094	0.0253804
ZNF823	62.6737	0.385862	0.124414	3.10144	0.00192585	0.0255624
LOC103344931	332.57	-0.159107	0.0513124	-3.10075	0.00193034	0.025605
TP53RK	537.066	0.20563	0.06632	3.10057	0.00193149	0.025605
SNRPF	226.152	0.302284	0.0975934	3.09738	0.00195236	0.0258654
ZNF485	81.7179	0.327271	0.105702	3.09616	0.00196045	0.0259506
AEN	523.691	0.205384	0.0663378	3.09604	0.00196125	0.0259506
UMPS	438.629	0.190641	0.0616116	3.09424	0.00197317	0.0260919
AP3D1	2405.28	-0.185744	0.0600487	-3.09322	0.00197999	0.0261656
PRDX1	665.407	0.274755	0.0888309	3.09302	0.00198132	0.0261668
TCEA1	1112.36	0.189551	0.061298	3.09229	0.00198619	0.026213
ANKRD20A1	7.56345	1.49774	0.484374	3.09212	0.00198731	0.026213
CUL7	403.639	-0.253319	0.0819503	-3.09114	0.00199392	0.0262839
ZBTB41	527.535	0.285917	0.0925372	3.08975	0.00200325	0.0263903
ADNP2	679.396	-0.125748	0.0407066	-3.08914	0.00200739	0.0264284
ADH5	577.045	0.258483	0.0837201	3.08747	0.00201867	0.0265132
COA4	389.924	0.191835	0.0621235	3.08797	0.00201531	0.0265132
GTF2A2	361.295	0.187052	0.0605793	3.08772	0.00201696	0.0265132
MAVS	3847.12	-0.112255	0.0363585	-3.08744	0.00201887	0.0265132
TYW3	305.946	0.298004	0.096533	3.08707	0.00202139	0.0265261
C5orf24	573.18	0.172618	0.0559191	3.08693	0.00202237	0.0265261
GOLM2	2022.12	0.178944	0.0579988	3.0853	0.00203345	0.0266549
OXTR	16.9883	-0.673697	0.218383	-3.08493	0.00203598	0.0266715
RTEL1-TNFRSF6B	107.664	-0.553332	0.179383	-3.08465	0.00203795	0.0266807
LNPEP	5082.47	-0.164015	0.053179	-3.08421	0.00204095	0.0267034
RNU6-97P	8.81422	0.744189	0.241361	3.0833	0.0020472	0.0267685
CDK5R1	477.464	0.495187	0.160659	3.08222	0.0020546	0.0268486
ANKRD17	4340.87	-0.202634	0.0657538	-3.0817	0.0020582	0.026879
SUMO2	1594.81	0.160065	0.0519509	3.08108	0.0020625	0.0269185
HCG14	13.6157	0.657291	0.213388	3.08026	0.00206823	0.0269676
NACA	2793.65	0.267361	0.0868006	3.08017	0.00206882	0.0269676
SMIM15	351.479	0.220433	0.0715748	3.07976	0.0020717	0.0269885
CAP2P1	95.0863	-0.285993	0.0928709	-3.07947	0.00207369	0.0269976
PRRC2C	9930.34	-0.186383	0.0605323	-3.07906	0.00207657	0.0270018
LOC124902567	7.5397	0.831072	0.269903	3.07915	0.0020759	0.0270018
RCHY1	513.26	0.169096	0.0549292	3.07843	0.00208091	0.0270227
OLR1	24.3466	1.3061	0.424265	3.07849	0.00208051	0.0270227
MRPL45	225.366	0.24764	0.0804475	3.07828	0.00208202	0.0270227
FOXQ1	8.29158	1.25968	0.409315	3.07754	0.00208715	0.0270726
TRAJ40	77.4886	0.528386	0.17172	3.07701	0.00209086	0.027104
POU5F1B	40.96	-0.639161	0.207772	-3.07626	0.00209617	0.0271561
COX2	31323.1	-0.348746	0.113434	-3.07444	0.002109	0.0273056
NDUFB4	554.754	0.186797	0.060765	3.07408	0.0021115	0.0273153
TAF11	362.363	0.182826	0.0594756	3.07396	0.00211234	0.0273153
SMARCE1	620.638	0.204148	0.0664184	3.07366	0.00211449	0.0273263
PKM	7244.76	-0.208305	0.0677786	-3.07331	0.00211698	0.0273418
CYTB	33098.8	-0.405645	0.132	-3.07306	0.00211876	0.027348
MTRF1	287.341	0.196038	0.0638036	3.07252	0.00212263	0.0273812
NCKAP1L	5085.29	-0.142364	0.0463657	-3.07046	0.00213729	0.0275534
MTATP6P11	117.253	-0.348787	0.11368	-3.06815	0.00215385	0.0277499
PSMB4	1468.24	0.128063	0.0417513	3.06728	0.00216015	0.027814
ZNF829	135.149	0.311075	0.101449	3.06633	0.00216706	0.027886
PDE9A	103.456	0.620872	0.202564	3.06506	0.00217624	0.0279871
CARHSP1	914.732	-0.245385	0.0800651	-3.06482	0.00217804	0.0279931
NUP54	483.027	0.176808	0.0577105	3.06371	0.0021861	0.0280113
ZHX2	1341.25	-0.18211	0.0594286	-3.06435	0.00218143	0.0280113
MACROD1	78.3638	-0.356106	0.11623	-3.0638	0.00218548	0.0280113
L3MBTL4-AS1	9.15507	-1.10444	0.360453	-3.06403	0.00218381	0.0280113
BRWD1-AS2	26.2327	0.486395	0.15874	3.0641	0.00218329	0.0280113
INTS10	963.147	0.146372	0.0477795	3.06349	0.00218769	0.0280147
TRAJ1	56.0608	0.62631	0.204458	3.06326	0.00218936	0.0280191
PARG	629.806	0.162225	0.0529734	3.06239	0.00219578	0.0280842
NOP58	736.951	0.293353	0.0958709	3.05987	0.00221433	0.0283042
METTL21AP1	25.0895	-0.357722	0.116926	-3.05938	0.00221794	0.0283331
PPP1R35	314.718	0.178292	0.0582877	3.05883	0.00222207	0.0283515
CHMP4A	87.7638	0.360619	0.117889	3.05896	0.00222105	0.0283515
COPS9	210.964	0.327926	0.107221	3.05841	0.00222516	0.0283739
SYNE2	13189.3	-0.236138	0.0772217	-3.05793	0.00222874	0.0284023
CAMP	198.821	1.08446	0.354846	3.05614	0.00224204	0.0285317
CUL9	1345.46	-0.169503	0.0554684	-3.05584	0.00224431	0.0285317
KLHL7	388.537	0.157761	0.051618	3.05631	0.0022408	0.0285317
P4HA1	521.168	0.197077	0.06449	3.05592	0.00224369	0.0285317
CAPN1	2909.12	-0.253045	0.0828238	-3.05522	0.00224893	0.0285732
TAS2R30	134.44	-0.260847	0.085394	-3.05463	0.00225338	0.0286125
CRIM1	386.468	-0.539469	0.176662	-3.05369	0.00226049	0.0286316
LOC105375924	35.2758	0.681725	0.223232	3.05389	0.00225895	0.0286316
SLC25A22	363.965	-0.194092	0.0635631	-3.05353	0.00226168	0.0286316
PROSER1	1034.81	-0.142178	0.0465587	-3.05373	0.00226017	0.0286316
SMARCA4	2610.12	-0.14319	0.0468888	-3.05383	0.0022594	0.0286316
TRMT13	473.433	0.266228	0.0872004	3.05306	0.0022652	0.028659
H4C16	733.645	0.248587	0.0814372	3.0525	0.00226943	0.0286953
LOC105373951	53.8597	0.373819	0.122482	3.05203	0.00227296	0.0287227
DHX29	598.9	0.173772	0.0569469	3.05148	0.00227718	0.0287588
HSCB	113.255	0.26433	0.0866438	3.05077	0.00228259	0.0288098
ZNF225	268.502	0.20955	0.0687118	3.04969	0.00229075	0.0288955
NUDT14	101.294	0.35341	0.115893	3.04945	0.00229264	0.0289021
FAM89A	54.8232	0.399092	0.130948	3.04771	0.00230591	0.0290257
ODF2	755.11	-0.127365	0.0417911	-3.04765	0.00230635	0.0290257
ZFHX3	740.504	-0.302327	0.099201	-3.04762	0.00230658	0.0290257
SOD2-OT1	10.0757	-0.65309	0.214351	-3.04682	0.00231275	0.0290687
RAD9A	773.922	-0.526336	0.172741	-3.04696	0.00231165	0.0290687
LYPLAL1	454.337	0.206826	0.067897	3.04617	0.00231776	0.0291002
LZTFL1	211.424	0.236034	0.0774865	3.04614	0.00231802	0.0291002
ELAVL1	1025.31	-0.119276	0.0391638	-3.04557	0.00232238	0.0291376
KLHL28	954.589	0.12708	0.0417505	3.0438	0.00233611	0.0292924
GGCT	60.8303	0.39903	0.131122	3.04319	0.00234084	0.0293342
ANKMY2	233.284	0.233853	0.076868	3.04226	0.00234808	0.02939
LINC01568	9.19945	1.04858	0.344665	3.04232	0.00234765	0.02939
RWDD4	181.189	0.223542	0.0734882	3.04187	0.0023511	0.0294104
LOC100631242	38.8956	-0.435024	0.143045	-3.04117	0.00235659	0.0294441
TMEM141	96.7574	0.330729	0.108745	3.04132	0.00235546	0.0294441
SLC6A2	13.5777	0.981399	0.322832	3.03997	0.00236603	0.0295445
ELP6	271.009	0.176109	0.0579449	3.03925	0.0023717	0.0295473
ZNF165	19.841	0.548131	0.180352	3.03923	0.00237186	0.0295473
CCDC90B	494.36	0.194797	0.064084	3.03972	0.00236801	0.0295473
TRAJ52	18.901	0.745665	0.245333	3.03939	0.00237055	0.0295473
RHOBTB1	86.505	-0.592714	0.195081	-3.03829	0.00237922	0.0295908
BPI	163.099	0.903613	0.29741	3.03828	0.00237934	0.0295908
BCL2L12	245.291	-0.399799	0.131589	-3.03825	0.00237956	0.0295908
PARP10	2532.05	-0.290844	0.0957584	-3.03727	0.00238734	0.02967
SUPT5H	2407.18	-0.151132	0.0497758	-3.03626	0.00239535	0.0297521
MIR219B	8.50009	0.956391	0.315017	3.036	0.00239738	0.0297597
METTL14	494.618	0.198617	0.0654284	3.03563	0.00240031	0.0297785
BIRC3	3076.82	0.410165	0.13514	3.03512	0.00240441	0.0298119
MIR378D2HG	14.9257	0.618661	0.203915	3.03392	0.00241398	0.029913
KIF15	65.349	0.56434	0.186084	3.03271	0.00242369	0.0299748
TMEM14B	375.511	0.18471	0.060905	3.03276	0.00242331	0.0299748
ZMYM3	450.72	-0.20087	0.0662373	-3.03259	0.00242466	0.0299748
LOC284933	10.6509	0.962031	0.317215	3.03274	0.00242346	0.0299748
FAM168B	1650.6	-0.119241	0.0393322	-3.03164	0.00243226	0.0300511
CFDP1	268.158	0.215467	0.0710886	3.03097	0.00243773	0.0301011
RBM14-RBM4	82.588	0.416191	0.13739	3.02927	0.00245144	0.0302428
DNAJC15	384.349	0.402786	0.132968	3.02919	0.00245208	0.0302428
MRPL35	260.296	0.237933	0.0785537	3.02892	0.00245429	0.0302523
TIPRL	576.9	0.184184	0.060812	3.02874	0.00245578	0.030253
TCHP	2026.5	-0.586356	0.193612	-3.02851	0.00245764	0.0302583
ABHD18	541.678	0.122161	0.040346	3.02783	0.00246314	0.0302795
SLC25A51	316.526	0.181824	0.0600489	3.02793	0.00246234	0.0302795
RELA-DT	125.9	0.242281	0.0800196	3.02777	0.00246367	0.0302795
PSENEN	149.065	0.790082	0.260993	3.02721	0.00246821	0.0303176
SUCLA2	433.511	0.201746	0.0666652	3.02626	0.002476	0.0303956
RGPD6	13.88	1.27818	0.422416	3.02588	0.00247913	0.0304112
GCATP1	94.7303	0.356773	0.117919	3.02558	0.0024816	0.0304112
ZFP1	168.179	0.268454	0.0887271	3.02562	0.00248126	0.0304112
ARID1B	6015.86	-0.139076	0.0459705	-3.02533	0.00248359	0.0304178
POMC	68.3207	0.511181	0.168977	3.02515	0.00248506	0.0304182
SNORA54	19.8542	0.721032	0.23838	3.02472	0.00248863	0.0304344
HSD17B6	12.8761	-0.570369	0.188574	-3.02464	0.00248928	0.0304344
LCORL	803.287	0.211314	0.0698685	3.02446	0.00249077	0.030435
KMT2C	10188.1	-0.24152	0.07995	-3.02089	0.00252031	0.0307781
ADTRP	188.625	0.732756	0.242597	3.02046	0.0025239	0.0307863
SPDYE18	32.6377	-0.656387	0.217313	-3.02047	0.00252383	0.0307863
TSC2	1979.29	-0.237826	0.0787567	-3.01976	0.00252976	0.0308399
PUM3	477.102	0.266037	0.0881131	3.01927	0.00253383	0.0308717
TSTD1	338.154	0.338562	0.112145	3.01896	0.00253647	0.030886
HAAO	121.994	-0.264869	0.0877478	-3.01853	0.00254008	0.0309122
TUBGCP4	659.317	-0.228772	0.0758182	-3.01737	0.00254975	0.0310119
LINC00261	5.97608	1.20438	0.399302	3.01622	0.0025595	0.0311125
IKZF2	1130.48	-0.334332	0.110866	-3.01564	0.00256439	0.031154
RAN	1060.91	0.235963	0.0782515	3.01544	0.00256603	0.031156
DPY19L3-DT	41.6283	0.409357	0.135777	3.01493	0.00257041	0.0311912
MRPL14	152.482	0.254855	0.0845366	3.01474	0.00257204	0.031193
CMPK1	1545.92	0.197205	0.0654619	3.01251	0.00259094	0.031375
TSTD2	626.14	-0.457227	0.151762	-3.01279	0.00258858	0.031375
UQCRFS1	559.631	0.146623	0.0486724	3.01245	0.00259151	0.031375
TIMM17A	218.302	0.246479	0.0818728	3.01051	0.00260812	0.0315579
SLC38A4	11.5295	-1.25776	0.417954	-3.00933	0.00261823	0.0316621
AHDC1	598.808	-0.189082	0.0628533	-3.0083	0.0026271	0.0317512
COPB1	1474.79	0.15365	0.0510877	3.00758	0.00263334	0.0318084
UGP2	1295.5	0.142404	0.0473525	3.00731	0.00263567	0.0318183
PWRN1	12.945	0.890671	0.296241	3.00658	0.00264208	0.0318592
PWRN3	12.945	0.890671	0.296241	3.00658	0.00264208	0.0318592
AFF2	315.261	0.466226	0.155086	3.00624	0.00264501	0.0318762
LOC105375216	6.7932	-0.937435	0.311899	-3.00558	0.00265079	0.0319276
MLF1	12.6234	0.672243	0.22368	3.00537	0.00265254	0.0319304
CCAT2	18.3996	-0.703315	0.234139	-3.00383	0.00266601	0.032056
MYOCD	7.58905	1.12583	0.374796	3.00385	0.00266589	0.032056
NPIPB4	719.109	-0.40591	0.135191	-3.00249	0.00267783	0.0321798
MED14	1281.73	-0.163571	0.0545017	-3.00121	0.00268908	0.0322965
FTH1P10	25.4206	-0.611779	0.203973	-2.99932	0.00270582	0.0324791
EPHA1	1045.27	-0.881652	0.293987	-2.99895	0.00270911	0.0325001
IQCB1	461.304	0.269399	0.0898388	2.99869	0.00271141	0.0325092
BRD7	2816.17	-0.532743	0.177741	-2.99729	0.00272389	0.0326402
RHOT1	1196.43	0.208778	0.0696751	2.99645	0.00273144	0.0327121
PKMYT1	74.5553	-0.702078	0.234327	-2.99615	0.00273415	0.032726
POLE3	549.784	0.127472	0.0425868	2.99322	0.00276052	0.0330229
LINC01806	66.9924	0.469903	0.15701	2.99282	0.0027641	0.0330282
DPPA4	15.4423	0.675856	0.225815	2.99296	0.00276287	0.0330282
PIRAT1	281.905	0.681629	0.227772	2.9926	0.00276614	0.0330338
HDGFL2	824.147	-0.154814	0.0517356	-2.99241	0.00276782	0.0330351
NFATC2	3528.95	-0.239206	0.0799425	-2.99223	0.00276948	0.0330362
SELENOW	564.157	0.200336	0.0669581	2.99197	0.00277186	0.033046
AAMP	634.931	-0.137119	0.0458409	-2.99119	0.00277892	0.0331114
IPO11	336.057	0.20217	0.0676047	2.99048	0.00278542	0.0331134
IPO11-LRRC70	336.057	0.20217	0.0676047	2.99048	0.00278542	0.0331134
ENG	477.333	-0.361168	0.120774	-2.99045	0.00278568	0.0331134
ESD	472.183	0.210595	0.0704102	2.99098	0.00278084	0.0331134
BRF1	1175.5	-0.122828	0.0410753	-2.99031	0.00278695	0.0331134
NEK4	626.226	-0.127972	0.0428058	-2.98959	0.00279349	0.0331725
FBXO30	727.08	0.173442	0.0580286	2.9889	0.0027998	0.0332287
BRCC3	326.996	0.180217	0.0603139	2.98799	0.00280821	0.0333098
RPL36	4041.34	0.352277	0.117937	2.98698	0.00281746	0.0334007
RSRC2	1900.98	0.143517	0.0480742	2.98533	0.00283274	0.033563
SMIM20	113.494	0.29925	0.100265	2.9846	0.00283946	0.0336237
CDK2AP1	362.805	-0.240695	0.080661	-2.98403	0.00284478	0.0336678
GTF2H5	127.469	0.318887	0.106875	2.98373	0.00284759	0.0336821
SPAG8	35.8764	-0.311089	0.104282	-2.98315	0.00285295	0.0337094
CAPN12	352.277	-0.677347	0.227059	-2.98314	0.0028531	0.0337094
USP8P1	6.88402	0.927505	0.310943	2.98288	0.00285552	0.0337192
CSF1R	2702.97	-0.322821	0.108242	-2.98238	0.00286013	0.0337415
MS4A6A	2360.99	0.306868	0.102895	2.98233	0.00286062	0.0337415
ELOC	273.944	0.216342	0.0725671	2.98127	0.00287056	0.0338398
ARID4B	3422.99	0.195817	0.0656915	2.98085	0.00287449	0.0338485
ACER1	16.9214	0.570812	0.191493	2.98085	0.0028745	0.0338485
SNORD15B	145.919	0.829852	0.278597	2.97868	0.00289495	0.0340702
SIK3	3268.2	-0.243449	0.0817366	-2.97846	0.00289705	0.0340759
ZNF711	41.0155	0.630515	0.211741	2.97777	0.00290356	0.0341335
SNRNP27	284.539	0.310514	0.104351	2.97566	0.00292358	0.0343496
SLC45A2	9.99259	0.840763	0.282566	2.97546	0.00292547	0.0343527
SYNGAP1-AS1	81.6507	-0.322643	0.108446	-2.97515	0.00292847	0.0343688
SKIC8	408.819	0.173662	0.0583747	2.97495	0.00293034	0.0343716
TMEM144	151.28	-0.458888	0.154273	-2.97452	0.00293445	0.0343815
BRD3OS	350.851	-0.353207	0.118741	-2.9746	0.00293375	0.0343815
SNAPIN	269.107	0.147268	0.0495176	2.97406	0.00293892	0.0344147
LATS1	1576.85	-0.0982848	0.0330647	-2.9725	0.00295386	0.0345513
UROS	590.433	0.151746	0.0510494	2.97252	0.00295363	0.0345513
GOLIM4	250.816	-0.260778	0.087736	-2.9723	0.00295577	0.0345544
HINT3	430.855	0.177914	0.0598611	2.97211	0.00295758	0.0345564
COX18	436.418	0.163536	0.0550375	2.97135	0.00296492	0.0346231
PAPSS2	98.1283	-0.364478	0.122694	-2.97062	0.00297196	0.03468
CNDP2	1970.39	-0.171712	0.0578056	-2.97051	0.00297309	0.03468
FLJ38576	38.8123	0.41827	0.1409	2.96855	0.00299207	0.0348821
LEMD3	1209.88	0.114274	0.0385129	2.96717	0.00300555	0.0350198
KPNA1	2217.25	-0.160997	0.0542927	-2.96534	0.00302345	0.035209
OR7E38P	75.5253	0.40934	0.138084	2.96443	0.0030324	0.0352937
PRCC	1092.87	-0.0974313	0.03287	-2.96414	0.00303534	0.0353085
RPL7AP16	150.031	0.230195	0.0776701	2.96375	0.00303918	0.0353141
LOC124902371	9.00889	-1.08743	0.366906	-2.96379	0.00303876	0.0353141
DLD	731.83	0.169023	0.057053	2.96257	0.00305085	0.0354302
SRA1	727.082	-0.20169	0.0681112	-2.96119	0.00306449	0.035569
ZNF202	278.952	0.196109	0.0662429	2.96045	0.00307188	0.0356351
ZDHHC15	20.0172	-0.604486	0.204259	-2.95941	0.00308232	0.0357366
MRPL33	278.762	0.274155	0.0927147	2.95698	0.0031067	0.035994
HYOU1	1062.72	-0.180726	0.0611209	-2.95686	0.00310793	0.035994
PDE5A	621.742	-0.57462	0.194418	-2.95559	0.00312074	0.0361224
PRADC1	82.1046	0.250411	0.0847683	2.95407	0.00313614	0.0362609
HAUS2	215.938	0.182893	0.0619116	2.9541	0.00313584	0.0362609
NAE1	329.667	0.241806	0.0818939	2.95268	0.00315029	0.0364045
YEATS2	1226.39	-0.117726	0.039874	-2.95245	0.00315261	0.0364114
NOMO2	467.573	-0.264871	0.0897347	-2.95171	0.00316017	0.0364587
LOC102723728	467.573	-0.264871	0.0897347	-2.95171	0.00316017	0.0364587
HSPA8	10117.2	0.222332	0.0753576	2.95036	0.00317399	0.0365781
NDUFB1	282.482	0.285321	0.0967022	2.95051	0.00317245	0.0365781
ANGEL2	1150.01	0.156567	0.0530779	2.94975	0.00318026	0.0366304
SRC	565.21	-0.339899	0.11527	-2.94872	0.00319092	0.0367322
NTSR1	71.2498	-0.723658	0.245428	-2.94856	0.00319259	0.0367322
TAF6	806.297	-0.142062	0.0481871	-2.94814	0.0031969	0.0367617
IKBKGP1	15.7329	-0.918164	0.311534	-2.94723	0.00320632	0.0368327
PMAIP1	221.284	0.40233	0.136512	2.94721	0.00320657	0.0368327
CNPY2	151.736	0.336419	0.114232	2.94506	0.00322892	0.0370693
LRRC37A	279.902	-0.712323	0.241915	-2.94451	0.00323463	0.0371146
TFAM	639.128	0.210794	0.0715969	2.94418	0.00323808	0.037134
ZSWIM8	2403.75	-0.248752	0.0845006	-2.94379	0.00324215	0.0371605
ZHX3	384.699	-0.232232	0.0788993	-2.9434	0.00324628	0.0371875
RPL17P48	29.6315	-0.323963	0.110092	-2.94266	0.00325408	0.0372566
AP1S2	1614.19	0.31885	0.108387	2.94178	0.00326332	0.0373421
BCL2L2	196.169	-0.379897	0.129152	-2.94148	0.00326652	0.0373585
ARMCX5	128.422	0.258142	0.0877861	2.94058	0.00327602	0.0374468
AGGF1	394.367	0.166345	0.0565964	2.93915	0.00329118	0.0375998
KMT2A	4445.36	-0.164079	0.0558398	-2.93838	0.00329929	0.0376515
VKORC1	118.415	0.479189	0.163073	2.93849	0.00329819	0.0376515
PCGF1	198.498	-0.21002	0.0714792	-2.9382	0.00330121	0.0376531
SUMF1	732.349	-0.136223	0.0463748	-2.93744	0.00330939	0.0376649
LOC100130207	732.349	-0.136223	0.0463748	-2.93744	0.00330939	0.0376649
ZNF558	325.311	0.239582	0.0815563	2.93763	0.00330731	0.0376649
MIR3648-1	497.27	0.620688	0.211281	2.93774	0.00330618	0.0376649
DNPH1	128.439	0.280037	0.0953404	2.93724	0.00331152	0.0376688
SND1-IT1	208.688	-0.403573	0.1375	-2.93507	0.00333474	0.0379124
UBA3	1180.58	0.190492	0.0649058	2.9349	0.00333655	0.0379126
RAB6D	9.88075	0.945029	0.322031	2.93459	0.00333991	0.0379288
SLC6A4	50.0676	-0.564695	0.192437	-2.93443	0.00334157	0.0379288
MFSD13A	214.183	-0.271396	0.0924922	-2.93426	0.00334347	0.0379298
ARL6	78.0934	0.3212	0.109547	2.93208	0.00336699	0.0381556
DYNLRB1	272.986	0.45971	0.156779	2.93221	0.00336558	0.0381556
HEBP2	2283.52	0.259644	0.0885778	2.93125	0.00337602	0.0381963
SLC10A5	5.31273	0.8522	0.290708	2.93146	0.00337375	0.0381963
UQCC4	94.2991	0.23434	0.0799417	2.93138	0.00337457	0.0381963
PRPF38B	2480.18	0.140979	0.0481103	2.93033	0.00338604	0.0382891
CHMP2B	630.483	0.189199	0.0645771	2.92981	0.00339166	0.0383321
ARHGAP27P1-BPTFP1-KPNA2P3	218.048	0.504899	0.172396	2.92871	0.00340376	0.0384482
ARSB	639.764	-0.235531	0.0804287	-2.92844	0.00340666	0.0384604
EMC1	773.601	-0.323054	0.110356	-2.92739	0.00341818	0.0385291
CSMD2	58.5168	0.768525	0.262512	2.92759	0.00341605	0.0385291
BCL10	901.172	0.15603	0.0533046	2.92713	0.00342107	0.0385291
DGUOK	516.487	0.137921	0.0471195	2.92706	0.00342188	0.0385291
ZNF582	83.1737	0.307503	0.10505	2.92721	0.00342019	0.0385291
ZNF93	141.141	0.293841	0.1004	2.92669	0.00342588	0.0385535
LOC124900886	37.2147	0.680608	0.232585	2.92628	0.00343046	0.0385639
JMJD8	787.206	-0.351967	0.120275	-2.92636	0.0034295	0.0385639
RFTN1	2082.73	-0.297354	0.101635	-2.92571	0.00343667	0.0386032
COX16	37.4148	0.371765	0.127072	2.92563	0.00343762	0.0386032
PDIK1L	243.472	0.243679	0.0833372	2.92401	0.00345549	0.0387832
HECW2-AS1	26.9215	0.606375	0.207395	2.92377	0.00345823	0.0387933
ZNG1B	520.197	0.250796	0.0857921	2.9233	0.00346341	0.038808
CCNJ	302.196	-0.26344	0.0901124	-2.92346	0.00346169	0.038808
ADCY7	6524.38	-0.166477	0.0569511	-2.92315	0.00346507	0.038808
TP53BP2	1067	-0.146185	0.0500233	-2.92233	0.0034742	0.0388378
CUL5	874.906	0.19215	0.0657517	2.92236	0.00347386	0.0388378
ZNF571	150.295	0.324942	0.111189	2.92242	0.00347325	0.0388378
EXOC3L2	17.4967	-0.651472	0.222935	-2.92225	0.0034751	0.0388378
KCNK1	6.62567	0.943256	0.32281	2.92202	0.00347774	0.0388467
TSC22D1-AS1	140.44	-0.441727	0.151231	-2.92087	0.0034905	0.0389687
DYNC1I2	774.956	0.174364	0.0597131	2.92002	0.00350009	0.0390067
WDR5B	273.401	0.247354	0.0847129	2.91991	0.00350132	0.0390067
FAM222B	578.634	-0.154965	0.0530656	-2.92026	0.00349745	0.0390067
HOXB-AS1	95.9052	-0.485144	0.166138	-2.92012	0.00349896	0.0390067
RRP1	597.188	-0.454452	0.155748	-2.91787	0.00352434	0.0392425
LINC01781	12.7635	0.9011	0.308918	2.91696	0.00353461	0.0392623
BCL9L	5496.3	-0.218043	0.0747519	-2.91689	0.00353543	0.0392623
GPR65	1325.95	0.266816	0.0914697	2.91699	0.00353426	0.0392623
SCARNA17	125.474	0.592444	0.203092	2.91713	0.00353272	0.0392623
SNHG22	125.474	0.592444	0.203092	2.91713	0.00353272	0.0392623
SERPINA5	6.51636	1.03501	0.354887	2.91646	0.0035403	0.0392957
LIN9	93.0241	0.299535	0.102732	2.91571	0.00354885	0.0393284
NSMCE1	388.506	0.193688	0.0664255	2.91587	0.00354702	0.0393284
ELMO2	1410.29	-0.136966	0.0469726	-2.91587	0.00354703	0.0393284
MIR3918	51.9706	-0.848948	0.291181	-2.91553	0.00355087	0.0393301
HINFP	452.785	0.12149	0.0416814	2.91472	0.00356005	0.0393934
TIMM9	142.53	0.259388	0.0889946	2.91465	0.00356086	0.0393934
SLA2	1082.32	-0.277392	0.0951754	-2.91453	0.00356219	0.0393934
LINC03007	12.2476	0.838457	0.287759	2.91375	0.00357114	0.0394717
ZNF417	690.62	0.175027	0.0600734	2.91355	0.0035734	0.039476
ARHGAP21	610.288	-0.231683	0.0795276	-2.91324	0.00357698	0.0394948
SLC25A28	655.576	0.144212	0.0495137	2.91257	0.00358463	0.0395585
JAK1	10306.2	-0.194965	0.0669645	-2.91146	0.00359741	0.0396373
ZC3HC1	182.878	0.192889	0.0662452	2.91175	0.00359412	0.0396373
ARHGAP6	142.226	-0.521411	0.179081	-2.91159	0.00359593	0.0396373
MIR30C1	12.2002	0.696905	0.239426	2.91074	0.00360579	0.0397089
MIB2	1555.43	-0.433026	0.148785	-2.91042	0.00360948	0.0397288
ATP5MK	207.142	0.328593	0.112925	2.90984	0.00361611	0.0397809
NSMCE2	198.841	0.212807	0.0731448	2.90939	0.00362131	0.0398174
FASN	1043.61	-0.230674	0.079297	-2.90899	0.003626	0.0398481
ZNF578	24.2219	0.514658	0.176994	2.90777	0.00364017	0.0399831
APC	2685.05	0.197849	0.0680765	2.90627	0.00365761	0.0401271
TMEM218	269.341	0.162094	0.0557748	2.90623	0.00365817	0.0401271
MAFF	179.04	-0.308977	0.106318	-2.90616	0.003659	0.0401271
SNORA75	11.626	-0.595169	0.20487	-2.9051	0.00367133	0.0402415
FAM229B	11.6218	0.659514	0.227097	2.90411	0.00368295	0.0403478
SNX25P1	7.98503	0.73106	0.251842	2.90285	0.0036978	0.0404895
RNU6-878P	17.2725	0.615783	0.212164	2.90239	0.00370327	0.0405283
COA8	168.082	0.226234	0.0779692	2.90158	0.00371283	0.0406119
RNF20	1257.19	-0.133742	0.0461079	-2.90063	0.00372413	0.0407143
WASL	492.977	0.133906	0.0461778	2.89978	0.00373424	0.0407751
NSMCE4A	509.656	0.194393	0.0670432	2.89951	0.00373743	0.0407751
KCTD2	890.073	-0.153797	0.0530397	-2.89965	0.00373578	0.0407751
DDT	6.65997	0.904734	0.31199	2.89988	0.00373302	0.0407751
EFCAB6	28.005	0.557489	0.1923	2.89906	0.00374282	0.0408128
PUM1	2623.81	-0.116367	0.0401554	-2.89791	0.00375653	0.0408355
KYAT3	390.032	0.192734	0.0665046	2.89806	0.00375479	0.0408355
LOC102723663	12.2549	0.680598	0.234807	2.89854	0.003749	0.0408355
TRAF3IP2	360.15	-0.193137	0.0666418	-2.89814	0.0037538	0.0408355
MIOS	521.095	0.189351	0.0653243	2.89863	0.003748	0.0408355
CCDC159	499.491	-0.231914	0.0800273	-2.89793	0.00375629	0.0408355
CLN3	662.976	-0.468856	0.161832	-2.89717	0.0037654	0.0409059
SNORA38B	7.09516	0.780499	0.269411	2.89705	0.00376688	0.0409059
CXCR4	4723.42	0.247598	0.085512	2.89548	0.00378575	0.0410269
STK36	198.203	-0.197774	0.0683018	-2.89559	0.00378446	0.0410269
SLC39A8	331.362	0.236467	0.0816544	2.89595	0.00378008	0.0410269
ZBTB14	583.343	0.194004	0.0670024	2.89548	0.00378581	0.0410269
CLEC4A	82.6954	0.367529	0.126942	2.89525	0.00378851	0.0410351
SAP130	970.554	-0.203861	0.0704228	-2.89482	0.00379373	0.0410495
WDR37	1721.14	-0.110389	0.0381336	-2.89479	0.00379409	0.0410495
ZNF221	49.5146	0.418352	0.144525	2.89466	0.00379569	0.0410495
AP1G2	2518.32	-0.203028	0.07016	-2.89378	0.00380633	0.0411435
RPL17P6	15.4542	0.822334	0.284234	2.89316	0.00381391	0.0411832
EXOC3	2008.35	-0.149285	0.0515982	-2.89323	0.00381307	0.0411832
ZNF593	63.9346	0.335173	0.115863	2.89284	0.0038178	0.0412041
MTDH	2371.69	0.107234	0.0370794	2.89201	0.00382783	0.0412912
MIR3677	13.6098	0.618484	0.213905	2.8914	0.00383534	0.041351
LBX2	68.9142	-0.790861	0.273573	-2.89086	0.00384194	0.0413834
TPP1	2984.97	-0.250718	0.0867287	-2.89083	0.00384227	0.0413834
SLC35A4	1159.9	-0.109336	0.0378335	-2.88992	0.00385339	0.0414609
CDC37L1	367.064	0.248556	0.0860051	2.89002	0.00385217	0.0414609
MTCYBP32	8.4313	-0.619143	0.214258	-2.88971	0.00385595	0.0414672
PEX16	610.439	0.158561	0.0548866	2.88888	0.00386613	0.0415343
CKLF	562.872	0.47242	0.163524	2.889	0.00386474	0.0415343
PKD1P2	109.298	1.1477	0.397328	2.88855	0.00387028	0.0415577
ADAT2	242.759	0.270391	0.0936163	2.88829	0.00387349	0.041571
FICD	257.101	-0.21148	0.0732271	-2.888	0.00387695	0.0415869
RNU4-78P	12.8201	0.754506	0.261305	2.88745	0.00388379	0.0416391
DANCR	383.588	0.232572	0.080565	2.88676	0.00389227	0.0417088
FASTKD1	313.571	0.190008	0.0658257	2.88653	0.00389512	0.0417182
FCHSD1	1472.71	-0.174057	0.0603097	-2.88606	0.003901	0.0417525
TFIP11	1297.64	-0.243327	0.0843141	-2.88595	0.00390229	0.0417525
KIF9	117.426	-0.464383	0.16094	-2.88545	0.00390851	0.0417979
VASH1	666.082	-0.435363	0.1509	-2.88511	0.00391272	0.0418081
SRP68	927.687	-0.117355	0.040677	-2.88506	0.00391343	0.0418081
ATG2B	1489.88	-0.131882	0.0457418	-2.88319	0.00393672	0.0420355
TASL	452.096	0.299209	0.103793	2.88274	0.00394232	0.0420741
DDX39B	3695.79	0.129128	0.044808	2.88181	0.00395401	0.0421774
DCAF1	1035.72	-0.159379	0.055313	-2.88139	0.0039592	0.0421901
GNPDA1	304.062	-0.171471	0.0595086	-2.88145	0.00395848	0.0421901
RHOA	8825.58	-0.177192	0.0615114	-2.88063	0.00396877	0.0422707
LYRM1	434.366	0.224819	0.0780589	2.88012	0.00397521	0.0423179
ZNF321P	38.2264	0.410724	0.142665	2.87895	0.00399004	0.0424544
RBM12	2231.85	0.0944955	0.0328349	2.8779	0.00400333	0.0425742
CKAP5	919.913	-0.162893	0.0566441	-2.87572	0.00403101	0.042847
ARPC2	8518.13	0.191894	0.0667354	2.87545	0.00403449	0.0428623
PPIL3	176.486	0.317286	0.11037	2.87475	0.00404349	0.0429363
STMN3	871.407	0.288777	0.100492	2.87363	0.00405782	0.0430668
TRIM4	1268.01	0.123745	0.0430725	2.87296	0.00406648	0.0431194
LOC105370689	14.1678	0.584103	0.203313	2.87293	0.00406686	0.0431194
CHCT1	7.78512	0.724403	0.252164	2.87274	0.00406925	0.043123
NUDT17	80.2732	-0.386822	0.134688	-2.87198	0.00407903	0.0431616
PTPN18	3632.52	-0.178971	0.0623144	-2.87207	0.00407794	0.0431616
VCL	4407.53	-0.302724	0.105404	-2.87204	0.00407836	0.0431616
SEPSECS	348.226	0.167534	0.0583391	2.87173	0.00408227	0.0431741
VPS4A	871.849	-0.207976	0.0724292	-2.87144	0.00408605	0.0431924
HAGHL	191.912	-0.510491	0.177798	-2.87119	0.0040893	0.0432051
C14orf119	451.871	0.120573	0.042001	2.87072	0.00409541	0.043234
B9D1	151.383	-0.481	0.167557	-2.87066	0.00409614	0.043234
ROR1	18.9385	1.08773	0.379103	2.86922	0.00411479	0.0433969
LOC124900541	19.2651	0.537833	0.187457	2.8691	0.00411638	0.0433969
[truncated: 151 more rows]

## Sheet: S3
	baseMean	log2FoldChange	lfcSE	stat	pvalue	padj
ATP6V0C	494.253	4.19369	0.575385	7.2885	3.13422e-13	6.60631e-09
RPL21P16	713.256	2.80854	0.408199	6.88032	5.97195e-12	6.29383e-08
RNA5S9	69.4469	6.22716	0.917409	6.78778	1.13875e-11	8.00083e-08
RNY1	196.957	2.94316	0.438178	6.71682	1.85737e-11	9.78741e-08
RPS3AP26	151.726	2.78273	0.421703	6.59879	4.14514e-11	1.74742e-07
RPL7P9	509.572	1.89732	0.299395	6.3372	2.33973e-10	8.21947e-07
MIR3609	116.657	1.89496	0.320047	5.92086	3.20255e-09	9.64335e-06
RPL41	2179.15	1.27537	0.216776	5.88336	4.02017e-09	1.05921e-05
NEIL3	344.025	1.2342	0.212941	5.79596	6.793e-09	1.23381e-05
SCARNA9	106.054	2.52879	0.436726	5.79034	7.02427e-09	1.23381e-05
SCARNA9L	106.054	2.52879	0.436726	5.79034	7.02427e-09	1.23381e-05
NDUFAF8	183.458	0.537919	0.0927863	5.7974	6.73505e-09	1.23381e-05
RPL17P7	87.5525	1.99936	0.346795	5.76526	8.15315e-09	1.32194e-05
RPL26P4	39.1435	3.50392	0.609442	5.74939	8.95664e-09	1.34849e-05
RPL17P39	71.7985	2.60463	0.457224	5.69662	1.22207e-08	1.71725e-05
EEF1D	6154.17	0.326122	0.0577748	5.64471	1.65456e-08	2.17967e-05
RPS8P8	141.343	1.10199	0.199583	5.52144	3.36242e-08	3.93739e-05
RPS27AP16	196.427	1.67899	0.303692	5.5286	3.22796e-08	3.93739e-05
RPL36AP37	349.179	1.93006	0.351596	5.48941	4.0327e-08	4.25006e-05
SNRPD2	410.638	0.862422	0.156871	5.49764	3.84901e-08	4.25006e-05
WDR7	1723.25	-0.212884	0.0389363	-5.46751	4.56409e-08	4.58105e-05
RPS27AP5	40.9483	1.3622	0.249593	5.45769	4.8237e-08	4.62154e-05
RPS7P1	259.758	1.62	0.298625	5.42486	5.79992e-08	5.31525e-05
B2M	55785.2	0.609178	0.112728	5.40395	6.51888e-08	5.72521e-05
RPL6P27	548.948	1.37878	0.256504	5.37526	7.64709e-08	6.44742e-05
RNA5-8SN3	3088.74	2.11319	0.393661	5.36803	7.96019e-08	6.45326e-05
MZT2B	698.528	0.473894	0.0888647	5.33276	9.67301e-08	7.2817e-05
MZT2A	698.528	0.473894	0.0888647	5.33276	9.67301e-08	7.2817e-05
RPSAP19	100.077	2.34526	0.441141	5.31636	1.05866e-07	7.31442e-05
RPS3A	3650.98	1.44166	0.271323	5.31344	1.07575e-07	7.31442e-05
RPS3AP6	50.0185	1.65645	0.31173	5.31371	1.07413e-07	7.31442e-05
SNORD13	29.3417	1.61465	0.304384	5.30465	1.12889e-07	7.43584e-05
S100A8	7177.66	1.44758	0.274706	5.26958	1.36738e-07	8.7338e-05
RPL23AP42	529.901	1.23099	0.23472	5.24449	1.56714e-07	9.62576e-05
RPL21	3226.04	1.1796	0.225078	5.24085	1.59836e-07	9.62576e-05
RPL7P1	357.962	1.40449	0.268937	5.22238	1.76636e-07	9.78949e-05
FAU	2500.26	0.720008	0.137972	5.21853	1.80349e-07	9.78949e-05
RPL13AP5	868.826	1.42198	0.272528	5.21773	1.81132e-07	9.78949e-05
RN7SL3	7314.3	2.12445	0.406226	5.22973	1.69756e-07	9.78949e-05
TXN	229.805	0.782111	0.152021	5.14476	2.67858e-07	0.000141148
SKA3	143.525	1.17045	0.228563	5.12089	3.04105e-07	0.000156339
RPL26P32	12.954	4.23144	0.828987	5.10435	3.31935e-07	0.00016271
RPL26	521.608	1.57056	0.307565	5.10642	3.28319e-07	0.00016271
TMA7	353.455	1.02734	0.20192	5.08784	3.62155e-07	0.000173367
RPL24P4	148.024	0.981803	0.193127	5.08371	3.70126e-07	0.000173367
CBX3P2	72.7314	0.565322	0.111362	5.07643	3.84584e-07	0.000176223
MYL12B	2349.86	0.432383	0.0855514	5.05406	4.32505e-07	0.000193965
HMGB1P5	258.409	0.678055	0.135524	5.0032	5.63854e-07	0.000233037
RPL15P3	373.068	0.985991	0.19695	5.00631	5.54842e-07	0.000233037
RPS12	7524.62	0.620047	0.123712	5.01201	5.38657e-07	0.000233037
RPL13AP25	634.343	0.879833	0.17565	5.00902	5.47076e-07	0.000233037
LOC729998	1457.46	1.1684	0.234105	4.99095	6.00832e-07	0.000243545
ZMAT2	901.68	0.681013	0.136671	4.98286	6.26504e-07	0.000249159
RNU4-2	768.926	1.70657	0.344848	4.94876	7.46893e-07	0.000291537
RNVU1-7	212.626	3.38008	0.688539	4.90906	9.15132e-07	0.000330718
ATP5ME	236.776	0.694818	0.141274	4.91822	8.73336e-07	0.000330718
MCM9	1071.58	-0.192359	0.0391631	-4.91174	9.027e-07	0.000330718
RPL7AP62	12.0271	1.70701	0.347222	4.9162	8.82393e-07	0.000330718
GMFG	2318.21	0.556559	0.113426	4.9068	9.25723e-07	0.000330718
HNRNPU	14160.2	-0.154432	0.0315836	-4.88962	1.01033e-06	0.000354929
BLOC1S1	188.643	0.751064	0.153817	4.88285	1.04564e-06	0.00036131
TMSB10	7325.31	0.443472	0.0911126	4.86729	1.13138e-06	0.000361323
EEF1B2	976.912	1.15125	0.236333	4.87129	1.10875e-06	0.000361323
NKTR	6145.13	-0.208314	0.0427243	-4.87577	1.08387e-06	0.000361323
ARID2	2229.63	-0.193394	0.0397259	-4.86822	1.12607e-06	0.000361323
SNHG29	1175.64	0.545578	0.11198	4.87211	1.10415e-06	0.000361323
RPL27	2886.88	0.94947	0.195344	4.86051	1.17082e-06	0.000368336
RPS15A	1469.87	1.20195	0.248066	4.84528	1.26436e-06	0.000391915
RNU1-1	147.761	2.72541	0.565682	4.81791	1.45067e-06	0.000407697
LOC124904613	147.761	2.72541	0.565682	4.81791	1.45067e-06	0.000407697
LOC124905321	147.761	2.72541	0.565682	4.81791	1.45067e-06	0.000407697
LOC124905573	147.761	2.72541	0.565682	4.81791	1.45067e-06	0.000407697
LOC124905574	147.761	2.72541	0.565682	4.81791	1.45067e-06	0.000407697
LOC124905808	147.761	2.72541	0.565682	4.81791	1.45067e-06	0.000407697
LOC124905809	147.761	2.72541	0.565682	4.81791	1.45067e-06	0.000407697
RPL39	528.748	1.23244	0.257422	4.78764	1.68755e-06	0.000468028
RPS8P1	42.9418	1.24781	0.261149	4.77813	1.76932e-06	0.000484334
SNHG25	14.1846	1.2925	0.271453	4.7614	1.92259e-06	0.000519542
RPS20	4162.76	0.787902	0.165811	4.75181	2.01603e-06	0.000537898
SELENOK	483.792	0.703356	0.148167	4.74705	2.06407e-06	0.00054383
PFDN5	1357.59	0.916235	0.19319	4.74266	2.10926e-06	0.000548875
RPL23	2457.18	1.18112	0.249315	4.73746	2.16418e-06	0.0005563
TOMM7	527.125	0.934425	0.197656	4.72753	2.27272e-06	0.000570292
LOC107986346	527.125	0.934425	0.197656	4.72753	2.27272e-06	0.000570292
OTULIN	1881.61	-0.157578	0.0334731	-4.70759	2.50665e-06	0.000621591
HELZ	4578.83	-0.187319	0.039821	-4.70402	2.55093e-06	0.000625216
UQCRH	317.998	0.637748	0.13611	4.68552	2.79253e-06	0.000661359
CSTA	392.506	0.974578	0.207913	4.68742	2.76665e-06	0.000661359
BCL2A1	453.624	0.969917	0.206993	4.68575	2.78939e-06	0.000661359
CKLF-CMTM1	40.3401	1.78652	0.382219	4.67407	2.95295e-06	0.000691581
RPL7	3041.13	1.19263	0.256154	4.6559	3.22565e-06	0.000747147
MYL6	2855.48	0.709802	0.15333	4.62924	3.67007e-06	0.000840845
RPS14	5977.58	0.622886	0.135435	4.59915	4.24214e-06	0.000951232
UBL5	666.923	0.46375	0.100806	4.60042	4.21636e-06	0.000951232
ERH	250.071	0.555928	0.12122	4.58612	4.51558e-06	0.00100189
RPL21P75	73.9212	1.20612	0.263704	4.57378	4.79006e-06	0.00105172
RPL18A	9586.55	0.392835	0.0859564	4.57016	4.87346e-06	0.001059
CHMP5	459.239	0.530955	0.116264	4.5668	4.95217e-06	0.00106512
RPL9P8	1021.23	1.53963	0.337385	4.56343	5.03247e-06	0.00107146
RPL34	1317.8	1.39868	0.307243	4.55235	5.3049e-06	0.00111817
KIF15	65.349	0.846089	0.186222	4.54345	5.53414e-06	0.00115494
NDUFA1	251.627	0.71667	0.158039	4.53478	5.76635e-06	0.00117958
BLOC1S2	340.268	0.455535	0.100428	4.53593	5.73511e-06	0.00117958
RPL13AP20	24.4504	1.71247	0.377793	4.53282	5.82013e-06	0.00117958
COX7B	217.817	0.695325	0.15348	4.53041	5.88693e-06	0.00118176
KIF14	62.9639	0.89527	0.19804	4.52065	6.16514e-06	0.0012237
SF3B6	294.059	0.624259	0.13814	4.51904	6.21197e-06	0.0012237
AIF1	1369.3	0.619535	0.138496	4.47332	7.70146e-06	0.00150307
VRK1	435.082	0.659399	0.147722	4.46379	8.05211e-06	0.00155709
RPL10P16	745.231	1.11848	0.251402	4.44898	8.62804e-06	0.00165329
CHKB-CPT1B	21.8432	1.01751	0.229728	4.42918	9.45922e-06	0.00179623
NRXN3	48.8728	1.11658	0.252895	4.41519	1.00923e-05	0.00189933
RPL31	2542.27	1.208	0.273735	4.41305	1.01927e-05	0.00190125
UQCRB	551.202	0.944116	0.214198	4.40768	1.04485e-05	0.00193187
SCARNA21	2971.85	0.717887	0.163076	4.40215	1.07183e-05	0.00196452
TRIR	1909.52	0.293072	0.0667277	4.39206	1.1228e-05	0.00204021
NDUFS5	240.245	0.699886	0.159571	4.38604	1.15434e-05	0.00207959
TRBD1	20.1309	1.26906	0.290393	4.37014	1.24169e-05	0.002218
IGHG1	676.2	-1.21063	0.277305	-4.36571	1.2671e-05	0.00224437
HMGB2	954.546	0.66142	0.151717	4.35956	1.30322e-05	0.00228911
RNU6-1100P	7.24241	4.90156	1.12762	4.34681	1.38129e-05	0.0023107
LOC124904108	7.24241	4.90156	1.12762	4.34681	1.38129e-05	0.0023107
LOC124904706	7.24241	4.90156	1.12762	4.34681	1.38129e-05	0.0023107
LOC124906683	7.24241	4.90156	1.12762	4.34681	1.38129e-05	0.0023107
CMTM2	752.967	0.676446	0.15541	4.35266	1.34496e-05	0.0023107
FAM32A	969.546	0.2174	0.0499727	4.35037	1.35907e-05	0.0023107
EXOC4	1659.88	-0.172265	0.0397109	-4.33798	1.43797e-05	0.00238657
COX7A2	427.764	0.520078	0.120129	4.32934	1.49556e-05	0.00246276
MRPS15	283.169	0.277177	0.0641566	4.32032	1.55802e-05	0.00251215
AFF2	315.261	0.670993	0.155327	4.31986	1.5613e-05	0.00251215
COMMD6	291.8	0.945681	0.218822	4.3217	1.54834e-05	0.00251215
TXN2	602.185	0.236069	0.0546818	4.31714	1.58063e-05	0.00252397
RPL26L1	56.4293	0.714482	0.165809	4.30905	1.63957e-05	0.00259841
RPL3P4	1668.78	0.870184	0.202339	4.30063	1.70313e-05	0.002679
EVI2A	1137.95	0.698535	0.16257	4.29683	1.73258e-05	0.00270514
RPL29	5279.42	0.423905	0.098789	4.29102	1.77858e-05	0.00275653
SRGN	12583.4	0.600453	0.140228	4.28198	1.85238e-05	0.00284995
TMSB4X	16810.2	0.217546	0.0508511	4.27811	1.8849e-05	0.00287898
RPS27A	3898.16	0.756684	0.177082	4.27308	1.92788e-05	0.00292345
S100A12	943.356	1.13189	0.265172	4.2685	1.96794e-05	0.00296288
PAXIP1	593.531	-0.241482	0.0566371	-4.26367	2.01093e-05	0.0029961
AIFM1	466.411	-0.244829	0.0574333	-4.26284	2.01844e-05	0.0029961
RPL21P28	90.9884	1.14011	0.267864	4.25631	2.07829e-05	0.00306338
ZNF845	436.592	0.465109	0.109648	4.24182	2.21711e-05	0.0032453
RPL7P23	9.78016	1.57831	0.372382	4.23843	2.25087e-05	0.00327199
ATP6V0E1	1522.09	0.336106	0.079397	4.23323	2.30361e-05	0.00332571
UBE2D2	1570.69	0.19613	0.0463936	4.22753	2.36271e-05	0.00338486
CD68	25.377	1.19618	0.283039	4.2262	2.37669e-05	0.00338486
RPS7	1772.07	1.0264	0.243046	4.22305	2.41019e-05	0.00340952
MRPL2	67.2178	0.427995	0.10146	4.21834	2.46106e-05	0.00345829
RNY3	5.35041	3.37662	0.803201	4.20395	2.62298e-05	0.00365813
C12orf57	583.781	0.498907	0.118712	4.20266	2.63799e-05	0.00365813
POLD4	317.859	0.311748	0.074208	4.20101	2.65732e-05	0.00366085
CAMLG	403.581	0.28094	0.0670437	4.1904	2.7846e-05	0.00381128
EOLA1-DT	69.8439	0.471782	0.112633	4.18867	2.80597e-05	0.00381576
RPL18AP6	136.636	1.11421	0.266443	4.1818	2.89208e-05	0.00390764
MIR4748	24.8872	0.830248	0.198631	4.17984	2.91711e-05	0.00391635
PTRHD1	171.312	0.455702	0.109068	4.17814	2.93906e-05	0.00391748
SCARNA7	1294.14	1.12291	0.268838	4.1769	2.95512e-05	0.00391748
RPL11	4791.95	0.791602	0.18969	4.17313	3.00439e-05	0.0039579
COX7C	546.794	0.829645	0.199023	4.16859	3.06493e-05	0.00401258
BTBD9	1339.07	-0.195096	0.0468611	-4.16328	3.13702e-05	0.00405657
TP53BP1	960.985	-0.247817	0.0595203	-4.16358	3.133e-05	0.00405657
MYL12A	4700.35	0.233485	0.0561115	4.16109	3.16731e-05	0.00407076
ATP5MJ	370.115	0.526052	0.126661	4.15323	3.2782e-05	0.0041732
RPS9	5560.27	0.351162	0.0845635	4.15264	3.28661e-05	0.0041732
RPL36AL	823.57	0.498905	0.120416	4.14316	3.42547e-05	0.00432348
CAMP	198.821	1.46968	0.355398	4.13531	3.54472e-05	0.00444735
MIR3648-2	10.1768	1.88855	0.457287	4.12989	3.62934e-05	0.00452658
HAUS1	122.433	0.474585	0.115069	4.12435	3.71782e-05	0.00460966
RPL13P12	1054.82	0.68694	0.16686	4.11686	3.84066e-05	0.00473411
IGLV1-47	67.9382	-1.03126	0.251006	-4.10853	3.98191e-05	0.00487969
NNT	1340.68	-0.163559	0.0400389	-4.08499	4.4078e-05	0.00531914
SNHG32	142.388	0.417746	0.102308	4.08323	4.44145e-05	0.00531914
MOB2	873.531	0.260564	0.0637816	4.08526	4.40277e-05	0.00531914
RPL7AP6	220.521	0.578513	0.141669	4.08356	4.43518e-05	0.00531914
UFC1	461.254	0.33946	0.0832536	4.07743	4.55372e-05	0.00542278
DNAJA1	1375.86	0.431443	0.105944	4.07238	4.65343e-05	0.0055104
TPT1	17624.7	0.740845	0.182333	4.06314	4.84168e-05	0.00570128
HMGB1	2294.32	0.378511	0.0932842	4.05761	4.95783e-05	0.00580562
ATP5PO	220.088	0.576094	0.14215	4.05272	5.06246e-05	0.00589539
COL22A1	27.0331	1.10842	0.274175	4.04273	5.28316e-05	0.00611859
PAGE2B	17.795	1.3685	0.339096	4.03574	5.44297e-05	0.00626924
TMEM70	229.717	0.295526	0.0733798	4.02734	5.64108e-05	0.00637702
RPL27A	8255.4	0.451765	0.112229	4.0254	5.68783e-05	0.00637702
PCCA	294.949	-0.275443	0.0683603	-4.02928	5.59485e-05	0.00637702
ACTR10	527.774	0.235989	0.0586175	4.02592	5.6753e-05	0.00637702
ATP6V1D	443.635	0.287108	0.0712809	4.02784	5.62912e-05	0.00637702
RPS10P13	14.0123	1.91996	0.477533	4.02057	5.80579e-05	0.00647484
NPM3	63.0073	0.461711	0.114906	4.01815	5.86568e-05	0.0065072
C1orf52	443.504	0.220803	0.0550445	4.01135	6.03716e-05	0.00655935
TUSC2	488.206	0.187804	0.0467859	4.01412	5.96685e-05	0.00655935
TAS2R30	134.44	-0.344169	0.0857956	-4.0115	6.03353e-05	0.00655935
IFT20	199.9	0.322154	0.0802747	4.01315	5.9915e-05	0.00655935
RPL23A	7874.41	0.318349	0.0794616	4.00633	6.16696e-05	0.00666601
RPLP0P6	245.811	0.485495	0.121373	4.00003	6.33344e-05	0.00681104
PEX16	610.439	0.219948	0.0550062	3.99861	6.37167e-05	0.00681736
SNORA49	16.7152	0.864218	0.216338	3.99476	6.47594e-05	0.00689393
ERMP1	730.884	-0.303365	0.0759858	-3.99239	6.54108e-05	0.00692829
S100A9	46605.4	0.689594	0.17278	3.99115	6.57526e-05	0.00692966
RNU6-606P	13.5007	-0.789567	0.198209	-3.9835	6.79073e-05	0.00709419
SLC35C2	1610.38	0.184423	0.0463001	3.98322	6.79869e-05	0.00709419
EEF1B2P3	31.562	1.05684	0.265962	3.97367	7.07734e-05	0.00734858
RPL30	4990.05	0.589537	0.148565	3.96821	7.2416e-05	0.00746101
RPS25	2850.04	0.663739	0.167285	3.96772	7.25641e-05	0.00746101
RPL6	4387.67	0.600152	0.15139	3.96427	7.36201e-05	0.00753284
RNU6-761P	25.4262	0.672369	0.169669	3.96283	7.40656e-05	0.00754182
CLIC1	3756.09	0.332502	0.0840138	3.9577	7.5674e-05	0.00766854
ARPC3	2420.56	0.359717	0.090983	3.95367	7.69625e-05	0.0077618
ELOB	959.901	0.424812	0.107584	3.94867	7.85879e-05	0.00788798
PARK7	839.166	0.238465	0.0604163	3.94704	7.91236e-05	0.00790411
CDYL	1214.38	0.505434	0.128357	3.93771	8.22614e-05	0.0081788
C19orf53	530.529	0.288563	0.0733364	3.93478	8.32725e-05	0.00824046
H2AC20	2524.11	0.278382	0.0708349	3.93002	8.49392e-05	0.00835582
BRK1	764.4	0.260153	0.0662103	3.92919	8.52311e-05	0.00835582
RPL32	5482.56	0.477028	0.121577	3.92367	8.72105e-05	0.00839371
RPL35A	2306.55	0.643049	0.16383	3.92509	8.66972e-05	0.00839371
TSPAN7	17.292	1.18935	0.303116	3.92374	8.71847e-05	0.00839371
RPL18AP3	858.402	0.462967	0.117911	3.92642	8.62179e-05	0.00839371
TAF7	1637.34	0.412689	0.10523	3.92178	8.78961e-05	0.00842125
ZMAT3	952.462	-0.178796	0.045609	-3.92018	8.8482e-05	0.00843903
CDK5R1	477.464	0.630605	0.16093	3.9185	8.91002e-05	0.0084597
CDC42BPA	203.784	0.68427	0.174875	3.91291	9.11887e-05	0.0085883
RPS24	2582.53	0.876424	0.223995	3.9127	9.12695e-05	0.0085883
EIF3I	758.535	0.201471	0.0515798	3.90601	9.38313e-05	0.00879011
PSMD7	949.717	-0.128271	0.032852	-3.9045	9.44196e-05	0.00880609
INO80B	33.4255	0.793245	0.203621	3.89569	9.79176e-05	0.00906161
ATP6V1G1	1180.64	0.377655	0.096948	3.89544	9.80192e-05	0.00906161
RPS3	9255.86	0.391128	0.100479	3.89264	9.91605e-05	0.00908742
COX6A1	262.199	0.519045	0.133328	3.89301	9.90097e-05	0.00908742
PHB1	418.796	0.209943	0.0539533	3.8912	9.9749e-05	0.00910177
RPL9	2143.04	0.947651	0.243697	3.88864	0.000100807	0.00915868
ATP6V1E1	994.278	0.278028	0.0715536	3.88559	0.000102083	0.0092348
CD52	2993.59	0.569523	0.146869	3.87775	0.000105427	0.00949658
SSR2	2324.86	0.208783	0.0538791	3.87503	0.000106612	0.0095259
ZNF407	1891.05	-0.159516	0.0411663	-3.87493	0.000106657	0.0095259
EIF3E	1985.28	0.503272	0.129983	3.87182	0.000108025	0.00959666
SIVA1	617.91	0.188813	0.0487755	3.87107	0.00010836	0.00959666
MRPS21	241.467	0.446025	0.11531	3.86806	0.000109706	0.00964792
RPS17P16	7.62616	1.49059	0.38539	3.86773	0.000109854	0.00964792
UQCR11	390.479	0.491343	0.12724	3.86154	0.000112673	0.00985448
MICOS13	227.645	0.27935	0.0724381	3.85639	0.000115074	0.0100215
NDUFA11	462.823	0.315721	0.0818903	3.85541	0.000115534	0.0100215
ZNF273	187.923	0.33823	0.0878239	3.85123	0.000117526	0.0101181
DPM1	398.197	0.376019	0.0976405	3.85106	0.000117608	0.0101181
RPS23	4562.88	0.641542	0.166646	3.84974	0.000118242	0.0101313
ADNP	2682.02	-0.129386	0.0336316	-3.84714	0.000119503	0.0101759
ALKBH7	363.034	0.280543	0.072931	3.84668	0.000119728	0.0101759
EEIG2	563.533	-0.227008	0.05907	-3.84304	0.00012152	0.0102048
DBI	357.863	0.600064	0.156125	3.84348	0.0001213	0.0102048
CLTB	985.301	0.274204	0.0713356	3.84387	0.000121111	0.0102048
MAD2L1BP	232.67	0.236172	0.061626	3.83235	0.000126926	0.0106164
SMIM26	123.411	0.653524	0.170683	3.82887	0.000128731	0.0107249
SETMAR	178.32	-0.468243	0.122457	-3.82374	0.000131443	0.0109077
CENPE	91.7458	0.563286	0.147474	3.81958	0.000133682	0.01105
HMMR	15.4218	0.910168	0.238434	3.81727	0.000134939	0.0110671
CIAO2B	320.883	0.221603	0.0580525	3.81728	0.000134931	0.0110671
RNU4-62P	64.1826	1.22216	0.320375	3.81476	0.000136314	0.0110936
MON2	2654.69	-0.152919	0.0400809	-3.81526	0.000136041	0.0110936
PIK3R3	66.0133	-0.505753	0.132676	-3.81195	0.000137877	0.0111178
CNIH3	86.9657	0.435109	0.11416	3.81138	0.000138195	0.0111178
AOPEP	344.511	-0.254392	0.0667128	-3.81324	0.000137157	0.0111178
LSM1	216.187	0.341995	0.0901026	3.79561	0.000147279	0.0118036
LSM3	179.602	0.49252	0.129801	3.79441	0.000147994	0.011816
IGBP1	599.372	0.32741	0.0863228	3.79286	0.000148925	0.0118454
SNORD89	50.9527	0.797547	0.210389	3.79082	0.000150149	0.0118979
HINFP	452.785	0.158409	0.0418137	3.78846	0.000151585	0.0119667
TMEM59	1885.34	0.219036	0.0578554	3.78592	0.000153142	0.0119734
MYOCOS	14.1907	0.75725	0.200135	3.78371	0.000154511	0.0119734
LGALS8	2196.73	-0.161375	0.0426353	-3.785	0.000153707	0.0119734
SLU7	1086.68	0.299331	0.0790396	3.78711	0.000152411	0.0119734
FLT3LG	79.0577	0.807808	0.213493	3.78377	0.000154474	0.0119734
H4C2	369.119	0.558163	0.147649	3.78035	0.000156609	0.0119824
REV3L	1622.81	-0.182555	0.0482944	-3.78004	0.000156801	0.0119824
FLCN	956.238	0.360747	0.0954385	3.77989	0.0001569	0.0119824
PHF5A	219.339	0.376956	0.0997027	3.7808	0.000156325	0.0119824
PAQR9	18.0474	1.05574	0.279865	3.77233	0.000161732	0.0123068
RNA5SP496	10.3859	1.05142	0.279195	3.76589	0.000165957	0.0125829
WDR89	238.8	0.472595	0.12572	3.75911	0.00017052	0.0128825
DUT	681.212	0.332734	0.0886762	3.75224	0.000175261	0.0131934
ZNF593	63.9346	0.434817	0.116099	3.74523	0.000180227	0.013519
UTRN	11769.3	-0.197535	0.0527614	-3.74393	0.000181165	0.0135411
HAT1	339.503	0.36379	0.0972433	3.74103	0.000183266	0.0136498
LRR1	148.656	0.271888	0.0727198	3.73885	0.000184866	0.0137204
GTF2B	466.241	0.282881	0.0756827	3.73772	0.000185693	0.0137335
KCNH2	144.531	0.693311	0.185653	3.73445	0.000188127	0.0138648
RPL13	21438.8	0.343695	0.0921202	3.73094	0.000190766	0.0140103
MIA	6.83935	1.16219	0.311632	3.72936	0.000191963	0.0140493
RPL24	2039.69	0.561942	0.150892	3.72414	0.00019598	0.0142444
HBA1	6457.05	1.29345	0.347274	3.72459	0.000195635	0.0142444
PSMD9	225.817	0.233304	0.0627203	3.71975	0.000199417	0.0144444
RPL27AP6	41.4646	0.746572	0.200798	3.71802	0.000200787	0.0144938
FKBP1B	38.6218	0.841485	0.226411	3.71663	0.000201898	0.0145243
SUCO	1051.15	0.227177	0.0612583	3.70851	0.000208482	0.0149469
CLOCK	847.349	-0.39425	0.106367	-3.70649	0.000210149	0.0149646
RSL24D1	438.026	0.635045	0.171295	3.70732	0.000209468	0.0149646
SLF2	1414.54	-0.143282	0.0386878	-3.70353	0.000212619	0.0150895
FGFR1OP2	1458.83	0.264243	0.0714032	3.70071	0.000214994	0.0152069
IL2RG	969.997	0.804807	0.217704	3.69679	0.000218344	0.0153922
TRBJ1-6	69.2594	0.66867	0.181165	3.69095	0.000223417	0.0156973
HNRNPA3	3977.95	-0.152863	0.041429	-3.68975	0.000224471	0.015719
RPS3AP47	56.5419	1.30838	0.354959	3.68601	0.0002278	0.0158566
RNU6-759P	39.991	0.819874	0.222438	3.68585	0.000227941	0.0158566
ERAP1	2795.83	-0.222207	0.0603218	-3.6837	0.00022987	0.0159209
MIRLET7BHG	765.494	0.329155	0.0893679	3.68314	0.000230376	0.0159209
RNU4ATAC	79.7782	1.08688	0.295249	3.68124	0.000232105	0.015988
MIR6075	13.8359	1.43853	0.391896	3.6707	0.000241887	0.0166075
ZNHIT1	622.114	0.184434	0.0502752	3.66848	0.000243995	0.0166978
UPK1A	6.17627	1.28413	0.350141	3.66746	0.000244971	0.0167103
VPS13C	7496.37	-0.234421	0.0639603	-3.66509	0.000247248	0.0168113
RPS6	7113.59	0.604942	0.165097	3.66417	0.00024814	0.0168177
RPL37A	5774.55	0.369192	0.100816	3.66205	0.000250202	0.0169031
MRPL21	199.733	0.289202	0.0790149	3.66009	0.000252129	0.0169247
CCNJ	302.196	-0.330774	0.0903649	-3.66042	0.000251798	0.0169247
LATS1	1576.85	-0.121083	0.0331613	-3.65133	0.000260889	0.0174572
SLC25A21	6.34808	1.29289	0.354196	3.65021	0.000262022	0.0174775
RPL26P19	10.3961	1.54136	0.422746	3.64607	0.00026628	0.0177055
MIIP	616.378	0.319943	0.0878042	3.64382	0.000268623	0.0177493
RPL9P7	12.3495	1.05731	0.290124	3.64434	0.000268083	0.0177493
CR1L	186.758	0.794876	0.218363	3.64016	0.000272465	0.017891
PYURF	474.564	0.318818	0.0875682	3.6408	0.000271796	0.017891
VASH1-AS1	156.305	-0.433562	0.119272	-3.63506	0.000277921	0.0181926
ATP5MG	298.064	0.5817	0.160193	3.63125	0.000282057	0.0184062
H4C5	1818.27	0.379883	0.104786	3.62531	0.000288613	0.0186607
EEF1A1	70826.8	0.457393	0.126149	3.62582	0.000288046	0.0186607
SEC11A	764.841	0.212222	0.0585382	3.62535	0.000288565	0.0186607
MIR8075	13.8922	1.18696	0.327722	3.62186	0.00029249	0.0188535
MTLN	118.944	0.406932	0.11255	3.61556	0.000299704	0.0191752
LTF	848.564	1.66545	0.460689	3.61512	0.000300209	0.0191752
PIGQ	483.395	0.269613	0.0745683	3.61566	0.000299585	0.0191752
SMIM7	659.009	0.194506	0.0538232	3.61379	0.000301749	0.0191847
ZNF480	380.585	0.437223	0.121	3.61342	0.000302179	0.0191847
RHEB	431.811	0.225469	0.0624402	3.61095	0.000305077	0.0193106
ZNF836	330.367	0.338688	0.09386	3.60843	0.000308051	0.0194404
RHAG	36.3566	0.904056	0.250685	3.60634	0.000310541	0.019539
CDH1	97.208	0.74092	0.205568	3.60425	0.000313053	0.0196385
HEATR1	1283.76	-0.300213	0.0834086	-3.59931	0.000319062	0.0198383
BTF3	3114.28	0.393737	0.109383	3.59962	0.000318688	0.0198383
CCAT2	18.3996	-0.847574	0.235409	-3.60043	0.000317686	0.0198383
ATP5MF	303.844	0.497452	0.138242	3.59842	0.000320154	0.0198476
MIR1250	17.0131	0.904075	0.251499	3.59474	0.000324711	0.0200711
RPS8	6404.63	0.499161	0.138951	3.59234	0.000327717	0.0201952
RPL14	5050.56	0.335587	0.0935434	3.58751	0.000333856	0.0201952
EAPP	509.92	0.247438	0.0689682	3.58772	0.000333584	0.0201952
COA8	168.082	0.280693	0.0781723	3.5907	0.000329788	0.0201952
IGHV3-43	11.2086	-1.33339	0.371718	-3.58709	0.000334384	0.0201952
MPHOSPH10P3	11.657	1.28397	0.357599	3.59054	0.000329993	0.0201952
RPLP1	9524.47	0.294683	0.0821282	3.58809	0.000333114	0.0201952
UQCR10	341.512	0.258651	0.0720862	3.58808	0.000333122	0.0201952
PHACTR2	1063	-0.211878	0.0590981	-3.58519	0.000336829	0.0202848
NDUFA4	329.769	0.501171	0.139888	3.58266	0.000340109	0.0203659
SNORA54	19.8542	0.855388	0.238721	3.58321	0.000339392	0.0203659
LSM10	693.488	0.178521	0.0498434	3.58164	0.000341439	0.0203877
H2AC21	321.539	0.34556	0.0965511	3.57904	0.000344862	0.0205339
MIR3690	17.4705	1.04174	0.29125	3.57678	0.000347847	0.0206533
HSPE1	104.683	0.582801	0.163039	3.57462	0.000350732	0.0206623
HIGD1A	174.131	0.352223	0.0985055	3.57568	0.000349325	0.0206623
HCFC1R1	174.869	0.336628	0.0941757	3.57447	0.000350939	0.0206623
IKZF2	1130.48	-0.396941	0.111077	-3.57357	0.000352153	0.020676
RPL10	13780.3	0.312393	0.0874513	3.5722	0.000353996	0.0207264
PPDPF	2209.89	0.555693	0.1557	3.56899	0.000358358	0.0209237
PPIG	1313.16	0.362367	0.101562	3.56795	0.000359787	0.0209406
NACA	2793.65	0.310116	0.0869532	3.56647	0.000361822	0.0209406
NUDT14	101.294	0.414286	0.116159	3.56653	0.000361736	0.0209406
RPS21	1757.3	0.690377	0.193606	3.56589	0.00036262	0.0209406
SNORA38	7.07248	0.906615	0.254387	3.56392	0.000365361	0.0210412
CLINT1	1654.71	-0.165026	0.0463154	-3.5631	0.000366499	0.0210493
DNTTIP2	565.084	0.347885	0.0976636	3.56208	0.000367931	0.0210741
PPP4R1-AS1	16.5938	0.938865	0.263664	3.56084	0.000369673	0.0211165
COX5B	788.658	0.228799	0.0643351	3.55636	0.000376026	0.0213635
RPL10A	4918.35	0.372288	0.104671	3.55674	0.000375481	0.0213635
NPIPB3	283.111	0.609747	0.171623	3.55283	0.000381104	0.0215938
ANKRD2	8.62142	1.08972	0.306895	3.55079	0.000384081	0.0217042
ZNF721	819.121	0.405128	0.114155	3.54892	0.000386815	0.0218002
ERGIC3	1170.68	0.145832	0.0411079	3.54754	0.000388841	0.021856
PPIA	4169.8	0.323993	0.0913541	3.54656	0.000390291	0.0218792
LY6G6F	5.96572	1.59611	0.450283	3.54467	0.000393106	0.0219785
N4BP2L2-IT2	958.427	-0.219447	0.0619229	-3.54387	0.0003943	0.0219869
CALML6	7.01667	1.04828	0.296099	3.54032	0.000399649	0.0222013
DDX49	480.535	0.152589	0.0431051	3.53992	0.000400252	0.0222013
PPP1R35	314.718	0.206854	0.0584552	3.53868	0.000402134	0.0222472
JTB	255.854	0.735281	0.207829	3.53791	0.000403312	0.0222539
REV1	898.137	-0.155716	0.0440971	-3.53121	0.000413667	0.0224276
SAMD9	3713.26	0.445635	0.126191	3.53144	0.000413297	0.0224276
MIR7848	116.526	0.582686	0.164859	3.53445	0.000408627	0.0224276
RCCD1	439.373	0.552283	0.156325	3.53292	0.000411002	0.0224276
TXNDC11	992.024	-0.111653	0.0316034	-3.53292	0.00041099	0.0224276
EMC6	260.414	0.254024	0.0718655	3.53471	0.000408219	0.0224276
BORCS8-MEF2B	34.312	0.840239	0.238003	3.53037	0.000414971	0.0224276
MEF2B	34.312	0.840239	0.238003	3.53037	0.000414971	0.0224276
LNPK	796.294	0.2575	0.0729803	3.52835	0.000418161	0.0224847
GSKIP	299.371	0.324129	0.0918502	3.52889	0.000417303	0.0224847
KRCC1	464.459	0.348095	0.0987567	3.52477	0.00042385	0.0225035
JADE1	1871.81	-0.153569	0.0435646	-3.52509	0.000423339	0.0225035
CRISP3	73.3932	1.42072	0.4029	3.52623	0.00042152	0.0225035
FAM104B	67.8228	0.489031	0.138732	3.525	0.000423475	0.0225035
ZNF816	200.737	0.41155	0.116733	3.52557	0.000422579	0.0225035
C7orf25	51.7387	0.444676	0.126237	3.52255	0.000427415	0.022606
SSNA1	667.155	0.17519	0.0497476	3.52157	0.000428998	0.022606
SRP14	1166.88	0.413401	0.117389	3.52162	0.000428913	0.022606
RACK1	11760.7	0.207866	0.0590818	3.51827	0.000434367	0.0227751
RPS19	7143.23	0.329631	0.0936751	3.51888	0.000433379	0.0227751
EOLA1	260.808	0.163144	0.0463957	3.51636	0.000437507	0.0228262
SLFN11	918.691	-0.24492	0.0696408	-3.5169	0.000436612	0.0228262
LAMB3	25.9118	0.648002	0.184354	3.515	0.000439761	0.0228871
H4C12	70.4615	0.558857	0.159077	3.51312	0.000442882	0.0229928
LINC00570	113.578	0.877291	0.249823	3.51166	0.000445322	0.0230626
NTAN1	392.825	0.317014	0.0904218	3.50595	0.000454978	0.0234475
RBX1	512.923	0.299665	0.0854708	3.50605	0.000454808	0.0234475
EIF4A1P10	88.0963	-0.383367	0.109624	-3.49712	0.000470311	0.0241197
ZNF267	1605.55	0.355531	0.101663	3.49715	0.000470253	0.0241197
ERO1B	538.787	-0.187343	0.0536282	-3.49336	0.000476987	0.0242264
TIGD1	701.71	0.222105	0.0635711	3.49381	0.000476185	0.0242264
RPL35	2642.4	0.61315	0.175506	3.4936	0.000476551	0.0242264
TRAJ45	49.0847	0.622441	0.178123	3.49445	0.000475035	0.0242264
CREB3	343.093	-0.210236	0.060223	-3.49096	0.000481287	0.024386
ITPR2	3401.79	-0.215115	0.0617777	-3.48209	0.000497522	0.0250168
SOCS1	220.681	0.434358	0.124695	3.48336	0.000495171	0.0250168
LOC728392	335.898	0.417708	0.119977	3.48157	0.000498485	0.0250168
LOC124900388	335.898	0.417708	0.119977	3.48157	0.000498485	0.0250168
BIRC6	6825.97	-0.164725	0.0473854	-3.47627	0.000508433	0.0253952
RANBP17	27.5542	0.679882	0.195573	3.47636	0.000508276	0.0253952
PHYKPL	3028.57	0.150093	0.0432161	3.47307	0.000514533	0.0253989
RPL12	5758.11	0.363469	0.104651	3.47316	0.00051437	0.0253989
SNORD15B	145.919	0.969427	0.279063	3.47387	0.000513015	0.0253989
CFDP1	268.158	0.247691	0.0712752	3.47514	0.000510593	0.0253989
RABAC1	207.784	0.708938	0.204016	3.47491	0.000511019	0.0253989
RPS18	5724.05	0.661349	0.190519	3.4713	0.000517936	0.0254638
NDUFS3	255.007	0.22751	0.0655434	3.47114	0.000518263	0.0254638
TRAPPC2B	54.7487	0.518488	0.149422	3.46996	0.000520526	0.0255155
HAX1	535.806	0.21211	0.0611401	3.46925	0.000521912	0.025524
ATP5F1C	711.441	0.368485	0.106264	3.46765	0.000525034	0.0256173
MRPL11	190.581	0.318047	0.0917469	3.46657	0.000527152	0.0256612
RPS27	7613.18	0.865915	0.250057	3.46287	0.000534437	0.0259559
NAP1L4	2840.37	0.207573	0.0599804	3.46069	0.000538799	0.0260477
PPAN	132.704	0.419736	0.121279	3.46093	0.000538319	0.0260477
RNU4-1	338.474	0.947184	0.273819	3.45916	0.000541864	0.026136
SNHG12	316.864	0.223259	0.0645981	3.45611	0.000548024	0.0263727
B3GALNT2	348.925	-0.316538	0.0916362	-3.45429	0.000551746	0.0264914
LINC00106	85.4864	0.455124	0.131826	3.45247	0.000555487	0.02655
TSPAN32	1912.47	0.26412	0.0765	3.45255	0.000555309	0.02655
RPL4	12224.7	0.388496	0.112668	3.44813	0.000564479	0.0269188
GNE	390.201	-0.263368	0.0764874	-3.44328	0.000574703	0.0273445
HSP90AA1	3755.55	0.507535	0.147507	3.44076	0.000580092	0.0275182
RPL3	14182.1	0.375237	0.109069	3.44035	0.000580967	0.0275182
RIDA	37.6673	0.489613	0.142459	3.43687	0.000588473	0.0278113
NTPCR	493.227	-0.304084	0.0885341	-3.43466	0.000593309	0.0279771
RAB6D	9.88075	1.10608	0.322341	3.43139	0.000600493	0.0281897
IRF9	518.506	0.47262	0.137726	3.43159	0.000600048	0.0281897
MIR1183	10.4843	-0.678709	0.197898	-3.4296	0.000604483	0.0282893
SLC2A14	36.7362	-1.11381	0.3248	-3.42923	0.000605299	0.0282893
CHRNA10	124.734	0.391779	0.114464	3.42273	0.000619947	0.0286686
TFCP2	706.844	-0.148	0.0432419	-3.42262	0.000620214	0.0286686
DNAJC3-DT	168.962	0.485677	0.141868	3.42344	0.000618349	0.0286686
HAUS4	380.647	0.447917	0.130856	3.42298	0.00061938	0.0286686
RPL13A	19697.3	0.38845	0.113467	3.42346	0.000618293	0.0286686
IGHMBP2	773.845	0.314773	0.0920605	3.41919	0.000628076	0.0289052
PTPN11	1362.13	-0.129007	0.0377253	-3.41965	0.000627007	0.0289052
SLC25A30	438.363	-0.18224	0.0533381	-3.4167	0.000633844	0.0291071
SNORA73B	1197.04	0.644177	0.188624	3.41515	0.000637477	0.029147
KIF18A	52.3552	0.503474	0.147421	3.4152	0.000637341	0.029147
MLF1	12.6234	0.765277	0.224139	3.4143	0.00063946	0.0291743
SLC35B3	343.337	0.239206	0.0700771	3.41347	0.000641411	0.0292001
RPS16	7168.07	0.345594	0.101325	3.41074	0.00064786	0.0294302
NFU1	164.351	0.300467	0.0881542	3.40842	0.000653399	0.0295544
ZNF271P	431.114	0.224607	0.0658875	3.40895	0.000652135	0.0295544
MIR941-3	5.37177	1.53052	0.449474	3.40513	0.000661319	0.0298486
C1orf43	1245.45	0.160812	0.0472515	3.40332	0.000665734	0.0299595
RPSA	5272.78	0.411556	0.120955	3.40255	0.000667603	0.0299595
LDHB	281.783	0.646921	0.190138	3.40237	0.000668041	0.0299595
NDUFB8	142.061	0.750482	0.220842	3.39828	0.000678117	0.0303468
PPCS	722.331	0.16381	0.0482437	3.39547	0.00068512	0.0304553
ANKRD20A1	7.56345	1.64722	0.484952	3.39666	0.000682126	0.0304553
PKD1P2	109.298	1.35116	0.397974	3.39509	0.00068605	0.0304553
MCRIP1	473.483	0.187354	0.0551855	3.39499	0.00068632	0.0304553
OCIAD2	181.027	0.343301	0.101266	3.3901	0.000698677	0.0308736
RB1-DT	24.0227	0.476061	0.140408	3.39055	0.000697522	0.0308736
MORC3	2643.69	0.281531	0.0831086	3.38751	0.000705301	0.0311011
DEFA1	23.9381	1.7574	0.519002	3.38611	0.000708908	0.0311949
CEP250	2250.7	-0.171527	0.0506649	-3.38552	0.000710429	0.0311967
H4C3	859.297	0.522055	0.154395	3.3813	0.000721425	0.0315573
ZFAS1	1268.78	0.426827	0.126234	3.38122	0.000721635	0.0315573
ZNF830	358.521	0.234575	0.0694701	3.37663	0.000733786	0.0320222
SRP19	407.658	-0.207304	0.0614207	-3.37515	0.00073776	0.0321292
SWT1	528.208	0.427692	0.126922	3.36971	0.000752467	0.0326628
MIR3128	14.6613	0.691591	0.205252	3.36948	0.000753113	0.0326628
RBBP8	178.943	0.349039	0.103633	3.36801	0.000757124	0.0327693
PCNX4	1969.8	-0.262343	0.0779878	-3.3639	0.000768486	0.0331929
CWC15	319.756	0.304146	0.0904825	3.36138	0.000775537	0.033429
RPS5	4804.39	0.390166	0.116139	3.35947	0.000780918	0.0335238
SLC5A3	1530.03	-0.212761	0.0633238	-3.35989	0.000779725	0.0335238
AHCYL1	1171.8	-0.145955	0.0434932	-3.35581	0.000791342	0.0335791
SNRPE	165.037	0.475161	0.1416	3.35566	0.000791764	0.0335791
PDCD10	696.062	0.309197	0.0920982	3.35726	0.000787203	0.0335791
SERPINI1	73.5109	0.435404	0.129713	3.35668	0.000788831	0.0335791
TESC	2058.53	0.691809	0.206135	3.35609	0.000790515	0.0335791
TUBGCP4	659.317	-0.255108	0.0759909	-3.35709	0.000787679	0.0335791
THOC7	283.178	0.265383	0.0791196	3.35421	0.000795929	0.0336879
CTU1	187.005	0.211328	0.0630543	3.35151	0.00080371	0.0339491
ERCC6	1091.83	-0.133021	0.0397146	-3.34943	0.000809775	0.0341369
C14orf93	298.575	0.191357	0.0571653	3.34744	0.000815608	0.0343142
NDUFB3	179.892	0.60652	0.181324	3.34495	0.000822969	0.0344177
COMMD8	134.132	0.500195	0.149492	3.34596	0.000819996	0.0344177
MSH5	49.8278	0.403167	0.120514	3.3454	0.000821639	0.0344177
CXCR4	4723.42	0.286186	0.0856606	3.34092	0.000835	0.0347143
RPS27AP12	46.5527	0.402257	0.120367	3.34193	0.000831979	0.0347143
ARL6IP1	1081.29	0.235806	0.0705803	3.34096	0.000834879	0.0347143
CTNNB1	3241.34	-0.102588	0.0307157	-3.33992	0.000838011	0.0347438
PSMA4	778.424	0.36189	0.108363	3.33959	0.000839008	0.0347438
FTL	49208	0.44344	0.132881	3.33711	0.00084655	0.0349874
CSF2RBP1	125.281	0.771273	0.231162	3.3365	0.00084839	0.0349948
RPS3P4	13.8374	0.642023	0.192489	3.33537	0.000851845	0.0350687
MRPL50	217.434	0.384054	0.115208	3.33358	0.000857373	0.0352275
CPTP	572.151	0.187474	0.0562677	3.33182	0.00086279	0.0352606
RNA5SP202	381.81	1.06631	0.319955	3.33269	0.000860114	0.0352606
BEX2	65.1459	0.585387	0.175703	3.33169	0.000863198	0.0352606
SOD2-OT1	10.0757	-0.718751	0.215928	-3.32866	0.00087265	0.0355091
IGLV7-46	7.96892	-1.35352	0.406562	-3.32918	0.000871012	0.0355091
POLR3GL	119.424	0.488572	0.146818	3.32773	0.000875552	0.0355124
RPL22L1	112.321	0.618859	0.185994	3.32731	0.000876886	0.0355124
SNHG20	203.359	0.248526	0.0746992	3.32703	0.000877784	0.0355124
RPL23P6	40.6091	1.09642	0.329885	3.32364	0.000888513	0.0357406
STX16-NPEPL1	220.422	0.43612	0.131202	3.32404	0.000887235	0.0357406
ACER1	16.9214	0.638302	0.191993	3.32461	0.00088541	0.0357406
DIAPH2	861.655	-0.201414	0.0606362	-3.32168	0.000894777	0.0359017
RCL1	280.631	0.286494	0.0862713	3.32085	0.000897427	0.0359017
ZNF79	374.723	0.180431	0.0543467	3.32	0.000900182	0.0359017
FBXL9P	188.769	0.27974	0.0842784	3.31924	0.000902643	0.0359017
HOXB3	167.861	-0.426326	0.128463	-3.31868	0.000904442	0.0359017
SNORD12C	31.7751	0.499577	0.150534	3.3187	0.000904377	0.0359017
ZNF564	108.817	0.422028	0.127135	3.31953	0.000901699	0.0359017
NMT2	627.218	-0.282823	0.0852406	-3.31794	0.000906833	0.035929
CENPQ	39.9112	0.56496	0.170405	3.3154	0.00091513	0.0361897
FIS1	1330.37	0.379754	0.114563	3.31481	0.000917041	0.0361974
LY96	263.253	0.490176	0.147909	3.31402	0.000919634	0.0362319
LOC124903659	471.416	0.789965	0.238422	3.31331	0.000921998	0.0362572
MINPP1	234.223	0.232414	0.0701634	3.31247	0.000924758	0.0362981
SNHG3	620.185	0.236001	0.071283	3.31077	0.00093041	0.0363235
BTBD19	138.384	0.522054	0.157711	3.3102	0.000932299	0.0363235
FAM3A	458.023	0.194416	0.0587275	3.31048	0.000931356	0.0363235
TSR3	622.077	0.141124	0.0426154	3.31157	0.000927732	0.0363235
HSPB1	680.619	0.484801	0.146502	3.30917	0.000935723	0.0363896
TMEM9B	661.769	0.186409	0.056379	3.30635	0.000945201	0.0366905
NAA10	282.367	0.30585	0.0926081	3.30263	0.000957824	0.0371122
SNX6	1218.25	0.199038	0.0603098	3.30026	0.00096595	0.0373583
DNAJC6	281.746	0.752003	0.228041	3.29767	0.000974903	0.0376356
ELANE	82.0748	1.02786	0.311893	3.29555	0.000982281	0.0378511
RIC1	1643.16	-0.147745	0.0448623	-3.2933	0.000990193	0.0380863
TTC19	887.306	-0.279324	0.0848908	-3.2904	0.00100046	0.0384111
MRPL48	145.916	0.291153	0.0885154	3.28929	0.00100441	0.0384925
MTND4LP30	6.81493	-1.4201	0.432036	-3.287	0.00101259	0.0387359
KNL1	141.537	0.613647	0.186759	3.28577	0.00101704	0.0387653
RPL19	11334.1	0.302549	0.0920754	3.28588	0.00101664	0.0387653
MUC1	17.4171	0.576181	0.175463	3.28377	0.00102427	0.0389702
TMEM216	161.793	0.219733	0.0669598	3.28157	0.00103232	0.0390003
RDH5	92.2024	0.380026	0.115795	3.28189	0.00103113	0.0390003
KPNA3	663.217	-0.14012	0.0427034	-3.28124	0.00103353	0.0390003
UBAC2-AS1	47.8161	0.40864	0.124491	3.28247	0.00102901	0.0390003
TMEM86B	204.769	0.58545	0.178435	3.28102	0.00103431	0.0390003
LSM7	401.068	0.285857	0.0871494	3.28008	0.00103778	0.0390614
CIAO2A	327.172	0.338089	0.103103	3.27913	0.00104129	0.0391236
DNAJC14	630.606	-0.142302	0.0434041	-3.27854	0.00104344	0.0391347
CAPZA1	4900.96	0.293922	0.0897214	3.27594	0.0010531	0.0392178
RGS10	1137.1	0.452944	0.138207	3.27729	0.00104808	0.0392178
ZSCAN29	715.826	-0.170003	0.0518912	-3.27614	0.00105238	0.0392178
IDH3B	861.121	-0.108513	0.0331164	-3.2767	0.00105029	0.0392178
RGS13	5.34167	-1.06716	0.325957	-3.27392	0.00106066	0.0393603
MIR1301	8.97401	1.32478	0.404636	3.27399	0.00106039	0.0393603
PRKD3	1114.09	-0.220394	0.0673302	-3.27332	0.00106291	0.0393744
VPS13D	4874.57	-0.116853	0.0357199	-3.27138	0.00107025	0.0394385
PBRM1	2288.32	-0.123494	0.0377493	-3.27143	0.00107005	0.0394385
ZDHHC15	20.0172	-0.671542	0.205256	-3.27173	0.00106893	0.0394385
RMI1	243.203	0.246852	0.0754777	3.27054	0.00107344	0.0394867
A3GALT2	27.8716	0.746639	0.228392	3.26911	0.00107885	0.0395402
RNU4ATAC16P	22.2109	0.723892	0.221463	3.26868	0.00108052	0.0395402
RNASEK	153.393	0.264462	0.0809059	3.26876	0.00108021	0.0395402
CHCHD2	1167.8	0.24916	0.0762431	3.26796	0.00108326	0.0395717
ANAPC15	204.175	0.269005	0.0823312	3.26736	0.00108556	0.0395872
FUNDC2	551.471	0.328133	0.100472	3.26591	0.00109114	0.0396659
CC2D2B	123.951	-0.472249	0.144604	-3.26582	0.00109148	0.0396659
RPS10P3	14.1313	0.746492	0.228806	3.26256	0.00110412	0.0400563
MRPS33	139.232	0.425348	0.130402	3.26182	0.00110701	0.0400921
PAGR1	440.588	0.181098	0.0555437	3.26047	0.00111229	0.040214
CHID1	555.811	0.209314	0.0642189	3.25938	0.00111656	0.0402304
MIR342	42.5067	0.823809	0.252749	3.25939	0.00111651	0.0402304
CTSG	37.2004	1.29873	0.39855	3.25864	0.00111947	0.0402666
ST6GALNAC6	52.199	0.701583	0.215484	3.25584	0.00113057	0.0405828
CABLES2	332.871	-0.230147	0.0706958	-3.25545	0.00113211	0.0405828
AS3MT	15.6051	0.770705	0.236956	3.25252	0.00114388	0.0409349
PRDX1	665.407	0.289423	0.0890077	3.25167	0.0011473	0.0409824
ECSIT	699.983	0.32676	0.100504	3.25122	0.00114909	0.0409824
HEBP1	457.053	0.548848	0.168841	3.25069	0.00115127	0.0409908
EVPL	97.299	0.786894	0.242158	3.2495	0.00115607	0.0410922
WDR33	2452.33	-0.128622	0.0396127	-3.247	0.00116627	0.0413851
SLC25A26	442.645	-0.321842	0.0991646	-3.24553	0.00117233	0.0415073
DYNLRB1	272.986	0.509723	0.15707	3.24521	0.00117366	0.0415073
PRR5	1200.84	0.355656	0.109628	3.2442	0.00117782	0.0415849
ARPC1B	652.25	0.395884	0.122197	3.23972	0.00119649	0.0421153
BPI	163.099	0.965183	0.29793	3.23963	0.00119684	0.0421153
KIAA1586	327.738	0.341703	0.105493	3.2391	0.00119908	0.0421238
GPR52	111.906	-0.413752	0.127847	-3.2363	0.0012109	0.0424181
C8orf76	112.211	0.277179	0.0856743	3.23527	0.0012153	0.0424181
COX14	217.172	0.339288	0.104862	3.23556	0.00121406	0.0424181
TEX22	91.0494	0.352216	0.108869	3.23522	0.00121551	0.0424181
SOX6	637.261	0.702841	0.217281	3.2347	0.0012177	0.0424243
LOC100631242	38.8956	-0.464715	0.143693	-3.23407	0.00122038	0.0424475
LOC105378663	49.667	0.336127	0.104018	3.23142	0.00123175	0.0427021
BDH2	90.0678	0.444875	0.13766	3.23169	0.00123061	0.0427021
HSP90B2P	44.9615	0.431597	0.133585	3.23087	0.00123415	0.042715
MIR3677	13.6098	0.692582	0.214433	3.22983	0.00123864	0.0427999
CAPZA2	1983.84	0.296914	0.0920847	3.22436	0.00126255	0.0432012
LINC01606	20.3163	0.877086	0.271909	3.22565	0.00125685	0.0432012
ANXA1	2637.9	0.456022	0.141397	3.22512	0.0012592	0.0432012
OSBP	1093.54	-0.120116	0.0372435	-3.22516	0.00125904	0.0432012
JMJD7	52.5917	0.549134	0.170236	3.22573	0.00125651	0.0432012
NFKBID	742.384	0.259625	0.0805162	3.2245	0.00126192	0.0432012
SCARNA5	1193.13	0.767059	0.237996	3.223	0.00126856	0.0432666
ZNF554	159.031	0.267957	0.0831351	3.22315	0.00126789	0.0432666
SERF2	8855.23	0.435429	0.13513	3.22229	0.00127169	0.0433031
ZNF525	351.628	0.418825	0.130045	3.22062	0.00127914	0.0434868
CALM2	4008.36	0.24978	0.0775906	3.2192	0.0012855	0.0436324
SNAPC3	1323.92	-0.211889	0.0659169	-3.21449	0.00130677	0.0442831
SLC35G5	24.0389	0.497047	0.154693	3.21312	0.00131301	0.0444233
NDUFC2	151.873	0.580223	0.180673	3.21145	0.00132067	0.0446107
NME1	38.0656	0.493408	0.153709	3.21001	0.0013273	0.0447628
DDX42	1944.45	-0.127999	0.0398977	-3.20819	0.00133572	0.0449751
MYCBP2	6536.31	-0.180731	0.0563625	-3.20658	0.00134324	0.0451562
PFDN2	163.854	0.30847	0.0962147	3.20606	0.00134564	0.0451648
DEFA3	927.664	1.56494	0.488325	3.2047	0.00135201	0.0453064
RUNDC3A	1008.09	0.901089	0.281238	3.20401	0.0013553	0.0453443
TCEANC	294.642	0.249782	0.0779974	3.20244	0.0013627	0.0455025
POLR2F	442.319	0.146453	0.0457366	3.20209	0.00136434	0.0455025
RPL5	4027.47	0.458242	0.143222	3.19953	0.00137654	0.045771
LINC00921	1472.83	0.273021	0.0853448	3.19903	0.00137891	0.045771
SMG1P3	1132.5	0.301498	0.0942425	3.19918	0.0013782	0.045771
PFDN4	72.8999	0.513249	0.160499	3.19784	0.00138463	0.0458886
ATF4	2082.32	0.15582	0.0487904	3.19367	0.00140477	0.0464831
MRPL41	302.213	0.249982	0.0782905	3.19301	0.001408	0.0465171
ZNF765	349.903	0.335747	0.105167	3.19252	0.00141036	0.046522
AK6	43.092	0.52292	0.163839	3.19167	0.00141455	0.0465872
PAPSS1	741.855	-0.357802	0.112165	-3.18997	0.00142287	0.0467882
INO80C	148.216	0.265258	0.0832098	3.18782	0.00143351	0.0470646
GPX1	6113.27	0.55522	0.174223	3.18684	0.00143837	0.0471509
TMEM187	118.18	0.255453	0.0801872	3.18571	0.00144398	0.0472612
DNM1L	1030.99	-0.265012	0.0832491	-3.18337	0.00145572	0.0475716
NIFK	301.05	0.329843	0.10368	3.18136	0.00146587	0.047829
MINAR1	66.36	-0.485672	0.152988	-3.17459	0.00150049	0.0488127
PDF	63.3434	0.317817	0.100142	3.17366	0.00150528	0.0488127
RNA5SP450	14.531	0.74766	0.235543	3.17419	0.00150255	0.0488127
BCRP8	6.74168	0.912871	0.287633	3.17374	0.00150491	0.0488127
LOC100652758	43.3007	0.390066	0.122986	3.17164	0.00151583	0.0490793
YJEFN3	53.4022	0.441843	0.139374	3.17021	0.00152331	0.049246
THEGL	11.4163	0.956281	0.301776	3.16885	0.00153046	0.0494012
PRDX5	1675.98	0.427008	0.134776	3.16828	0.00153346	0.0494223
SLC6A19	36.2145	1.02148	0.322803	3.1644	0.00155404	0.0497306
FZD9	5.95347	1.10873	0.350252	3.16552	0.00154808	0.0497306
NDUFA5	334.615	0.333958	0.105484	3.16595	0.00154578	0.0497306
GCNA	146.019	0.278496	0.0880131	3.16425	0.00155482	0.0497306
FAM118B	355.126	-0.441709	0.139588	-3.16437	0.00155422	0.0497306
POMC	68.3207	0.535554	0.169368	3.16207	0.00156654	0.0498872
RPL7L1P9	12.5157	-0.651643	0.206053	-3.1625	0.0015642	0.0498872
SNORA11B	47.8037	0.625083	0.197713	3.16158	0.00156918	0.0498872
LINC00205	517.13	0.224571	0.0710256	3.16183	0.00156779	0.0498872

## Sheet: S4
	common_genes_expressed_across_all_timepoints
1	MIR3609
2	RPL21P16
3	RPS3AP26
4	RPL13AP25
5	MTND4LP30
6	RPL17P7
7	SCARNA9
8	SCARNA9L
9	RPL7P9
10	RPS8P8
11	RPL13AP5
12	RPL26
13	SNORD13
14	LOC729998
15	RPL23AP42
16	RPL26P4
17	RPL6P27
18	RNA5-8SN3
19	RPL15P3
20	RPSAP19
21	PHB1
22	RNU4-2
23	MYL6
24	TRIR
25	RPS27AP16
26	RPL13AP20
27	ATP6V0C
28	RPS7P1
29	RPL24P4
30	RPL10P16
31	ERH
32	RNU6-606P
33	RPL3P4
34	CC2D2B
35	POLR3GL
36	HMGB1
37	RPS8P1
38	RPL18AP6
39	SLC35B3
40	C1orf52
41	HMGB1P5
42	TMA7
43	SMIM7
44	RNA5S9
45	ATP5PO
46	RPL17P39
47	UBE2D2
48	RPS27AP5
49	RPS15A
50	RPL7AP62
51	RPL7AP6
52	BLOC1S1
53	B2M
54	RNY1
55	RPL26P32
56	BLOC1S2
57	ARPC3
58	ATP5MG
59	COX6A1
60	COX14
61	RPS27AP12
62	SLU7
63	SETMAR
64	H4C12
65	HIGD1A
66	RPL41
67	ZNF845
68	RNU1-1
69	LOC124904613
70	LOC124905321
71	LOC124905573
72	LOC124905574
73	LOC124905808
74	LOC124905809
75	RPL36AP37
76	FAU
77	SNHG29
78	NDUFAF8
79	MRPS15
80	MRPS21
81	ST6GALNAC6
82	TRAJ45
83	ZNF480
84	NDUFB8
85	RPL29
86	ZDHHC15
87	ACTR10
88	CALM2
89	TMEM70
90	ZNF721
91	EIF3I
92	ATP5MF
93	MIR342
94	ZNF816
95	DUT
96	RPL9P8
97	DNTTIP2
98	RPL7P1
99	PAXIP1
100	FAM32A
101	HAUS1
102	UFC1
103	IGBP1
104	RPS10P13
105	RN7SL3
106	UQCR11
107	RPS3AP6
108	IL2RG
109	KRCC1
110	MYL12B
111	TMSB10
112	INO80B
113	SNHG3
114	SMIM26
115	SNHG32
116	NDUFC2
117	VASH1-AS1
118	SNRPD2
119	AK6
120	EEF1B2P3
121	CCAT2
122	CKLF-CMTM1
123	CHMP5
124	TXN
125	INO80C
126	C8orf76
127	CENPQ
128	MRPL50
129	UQCRH
130	COX7B
131	EVI2A
132	RNU6-759P
133	HSPE1
134	ZNF765
135	COX7C
136	ZNF564
137	PPIG
138	RPL21P75
139	CIAO2B
140	CAPZA1
141	CFDP1
142	PPCS
143	ZNF271P
144	NDUFS3
145	SOD2-OT1
146	TMSB4X
147	ERMP1
148	RNU4-62P
149	CCNJ
150	NACA
151	CAMLG
152	RPL18AP3
153	MIR6075
154	EEF1A1
155	CD68
156	EEF1B2
157	CABLES2
158	ZNF830
159	TRBD1
160	MRPL21
161	PYURF
162	NDUFA4
163	ZNF836
164	CBX3P2
165	ATP5ME
166	DNAJA1
167	SF3B6
168	EAPP
169	EIF3E
170	CWC15
171	RHEB
172	FLT3LG
173	RPS3A
174	CHKB-CPT1B
175	WDR89
176	ATP6V1G1
177	MRPL2
178	PPAN
179	TRAPPC2B
180	PARK7
181	RPL26L1
182	CD52
183	SRP14
184	ERAP1
185	CIAO2A
186	SNX6
187	COMMD8
188	SLC35C2
189	SNORD89
190	COX7A2
191	NDUFA5
192	PHF5A
193	MIR8075
194	LSM3
195	BTBD9
196	RPL36AL
197	MRPS33
198	DBI
199	SNHG12
200	HSP90AA1
201	ZNF273
202	RPL23
203	DPM1
204	RSL24D1
205	TP53BP1
206	RPS17P16
207	MAD2L1BP
208	MIR3648-2
209	TXN2
210	PSMA4
211	RNVU1-7
212	RBBP8
213	SAMD9
214	RNY3
215	HAT1
216	ATP5F1C
217	BRK1
218	ZNF593
219	SUCO
220	PPIA
221	NME1
222	NIFK
223	NAP1L4
224	COMMD6
225	ANXA1
226	GNE
227	RPL27
228	EEF1D
229	RMI1
230	THOC7
231	RPL6
232	MRPL11
233	HAX1
234	DYNLRB1
235	ATP6V1D
236	GTF2B
237	PFDN4
238	PDCD10
239	JTB
240	ATP6V1E1
241	TOMM7
242	LOC107986346
243	MZT2B
244	MZT2A
245	RPL14
246	RPL21P28
247	LRR1
248	EIF4A1P10
249	GSKIP
250	RPL7
251	RPL34
252	CAPZA2
253	TIGD1
254	RPL31
255	SSR2
256	COA8
257	ARL6IP1
258	SERPINI1
259	NDUFS5
260	BORCS8-MEF2B
261	MEF2B
262	TAF7
263	CREB3
264	NDUFA1
265	RPL4
266	ZNF525
267	LSM1
268	SNHG25
269	GMFG
270	MRPL48
271	ATP5MJ
272	UQCRB
273	C19orf53
274	RPL11
275	S100A8
276	CSTA
277	IGLV1-47
278	NFU1
279	MIR1301
280	MIR4748
281	LSM7
282	MIA
283	TUSC2
284	RPS8
285	ZMAT2
286	RPL18A
287	C7orf25
288	HMGB2
289	LDHB
290	EOLA1
291	AIFM1
292	RABAC1
293	RPS24
294	SNRPE
295	CENPE
296	RPL21
297	IFT20
298	RPS14
299	RPL27AP6
300	C1orf43
301	BDH2
302	RPL37A
303	ZNF79
304	RPL39
305	SEC11A
306	RPS9
307	HSP90B2P
308	TUBGCP4
309	UBL5
310	SLC35G5
311	SNORA54
312	PFDN5
313	MINPP1
314	RPLP0P6
315	RNU6-1100P
316	LOC124904108
317	LOC124904706
318	LOC124906683
319	MYL12A
320	MORC3
321	RPS19
322	DNAJC14
323	RPS12
324	RNA5SP496
325	AIF1
326	ATP6V0E1
327	MICOS13
328	PEX16
329	RPL13P12
330	RPL35A
331	RPL23A
332	VRK1
333	RPL7P23
334	ZNF267
335	RBX1
336	MIR3128
337	RPL3
338	SRGN
339	ZNF554
340	HEATR1
341	HINFP
342	TMEM59
343	RPS27A
344	NUDT14
345	SIVA1
346	RPS20
347	RAB6D
348	OCIAD2
349	TMEM9B
350	NKTR
351	RIDA
352	ANAPC15
353	RPL22L1
354	CEP250
355	RPS7
356	PRDX1
357	HOXB3
358	BCL2A1
359	RPSA
360	RPL27A
361	RPL5
362	SLC2A14
363	N4BP2L2-IT2
364	BEX2
365	C12orf57
366	RNA5SP450
367	ZFAS1
368	H4C3
369	RPS23
370	ALKBH7
371	RPL10
372	UQCR10
373	TPT1
374	AS3MT
375	RPL26P19
376	RPS3
377	PTRHD1
378	RPL13
379	RPL19
380	SNORA11B
381	TEX22
382	SELENOK
383	FGFR1OP2
384	NPM3
385	DEFA1
386	PPP4R1-AS1
387	TMEM216
388	UBAC2-AS1
389	GPR52
390	SCARNA7
391	CXCR4
392	S100A9
393	POLD4
394	MIR941-3
395	BCRP8
396	ZNF407
397	RPL35
398	RPL13A
399	MIR3677
400	ATF4
401	ZNHIT1
402	CMTM2
403	PIK3R3
404	BPI
405	SNORA38
406	MLF1
407	RPLP1
408	KIF15
409	CLIC1
410	KIAA1586
411	RPL10A
412	RPS10P3
413	RPS25
414	RPS6
415	MPHOSPH10P3
416	SCARNA21
417	SNORA49
418	MCM9
419	RPS5
420	HMMR
421	RPL30
422	WDR33
423	LY96
424	EMC6
425	CHCHD2
426	MTLN
427	DNAJC3-DT
428	ANKRD20A1
429	RACK1
430	SNHG20
431	CRISP3
432	NEIL3
433	S100A12
434	RPL24
435	MYOCOS
436	NDUFB3
437	RGS13
438	RPS3P4
439	AFF2
440	IGHG1
441	RPL9P7
442	LINC00205
443	SNORD15B
444	RPS3AP47
445	H4C2
446	CTSG
447	IKZF2
448	HELZ
449	KIF18A
450	RPL32
451	RPL12
452	TMEM187
453	RPL23P6
454	RPS18
455	ARID2
456	RPS16
457	PCCA
458	LINC00921
459	PKD1P2
460	CAMP
461	LOC105378663
462	SKA3
463	RB1-DT
464	RPS21
465	RPL9
466	PDF
467	RPS27
468	RIC1
469	IDH3B
470	WDR7
471	IGLV7-46
472	BIRC6
473	VPS13D

## Sheet: S5
	baseMean	log2FoldChange	lfcSE	stat	pvalue	padj
MBNL1-AS1	1092.67	-5.18655	0.114277	-45.3857	0	0
LOC100128494	1417.2	-5.56581	0.126492	-44.0014	0	0
CELF2-AS1	894.089	-7.25794	0.193187	-37.5694	0	0
PXN-AS1	2138.63	-5.93167	0.156888	-37.8084	0	0
CPB2-AS1	1758.81	-7.55151	0.172017	-43.8998	0	0
STARD5	2007.56	-5.47302	0.128036	-42.7458	0	0
ENO3	2898.57	-5.31968	0.094045	-56.5653	0	0
FARP1	792.766	-6.32043	0.170884	-36.9867	1.87265e-299	6.85812e-296
CTBP1-AS	487.875	-5.76834	0.158122	-36.4802	2.28268e-291	7.43088e-288
MYH11	1293.43	-6.84075	0.189691	-36.0626	8.76394e-285	2.56766e-281
PRR33	2015.02	-6.79168	0.191815	-35.4074	1.31308e-274	3.49734e-271
C1orf74	575.707	-4.3949	0.1274	-34.4968	8.95876e-261	2.18728e-257
CFLAR-AS1	1113.21	-7.87441	0.230084	-34.2241	1.05875e-256	2.38611e-253
INSYN2B	727.85	-7.42313	0.2171	-34.1922	3.15874e-256	6.61033e-253
TAGAP-AS1	1575.41	-4.28475	0.129554	-33.0731	7.23939e-240	1.414e-236
FAM184B	383.452	-6.29402	0.191168	-32.924	9.95532e-238	1.82294e-234
MYL12-AS1	513.15	-5.78347	0.176164	-32.8299	2.20376e-236	3.79798e-233
TNS2-AS1	720.749	-5.80509	0.17762	-32.6826	2.75567e-234	4.48531e-231
PITX1-AS1	1080.73	-7.04713	0.215957	-32.6322	1.43536e-233	2.21333e-230
SNX32	741.99	-6.36478	0.195855	-32.4974	1.15924e-231	1.69817e-228
LOC124904917	252.233	-4.79695	0.152156	-31.5265	3.76133e-218	5.24759e-215
MYCBP2-AS1	311.745	-5.83453	0.187048	-31.1927	1.33979e-213	1.78424e-210
PDXP-DT	494.2	-6.84457	0.219668	-31.1587	3.86503e-213	4.92338e-210
VIM-AS1	4272.08	-3.56276	0.114873	-31.0148	3.40762e-211	4.15985e-208
CCDC85C	1020.37	-3.63851	0.118054	-30.8208	1.37948e-208	1.61664e-205
ZACN	380.527	-7.14019	0.233761	-30.5448	6.6259e-205	7.46637e-202
C5orf58	456.54	-7.3426	0.242298	-30.304	1.01597e-201	1.10244e-198
PTCSC1	782.026	-7.49992	0.251008	-29.8792	3.66881e-196	3.83889e-193
RNF213-AS1	1012.05	-7.04597	0.236378	-29.8081	3.06386e-195	3.09534e-192
CC2D2A	614.834	-6.35794	0.215887	-29.4503	1.2485e-190	1.21929e-187
AGAP2-AS1	245.839	-5.21386	0.177815	-29.3218	5.46745e-189	5.16727e-186
ZNF225-AS1	265.805	-6.02742	0.207071	-29.108	2.83998e-186	2.60018e-183
IMPDH1P10	813.765	-7.65695	0.263641	-29.0431	1.88139e-185	1.67033e-182
SUPT4H1	222.117	-4.71944	0.163575	-28.8519	4.79771e-183	4.13422e-180
TMEM120B	1025.13	-3.37173	0.118499	-28.4536	4.39879e-178	3.68216e-175
MMP24	414.076	-6.63124	0.23411	-28.3253	1.6875e-176	1.37334e-173
CIBAR1	306.104	-5.76105	0.206455	-27.9046	2.34501e-171	1.85687e-168
PLCG1-AS1	378.205	-4.16783	0.149413	-27.8946	3.10213e-171	2.39175e-168
LOC105371414	308.75	-6.72123	0.244799	-27.4561	5.87583e-166	4.4141e-163
TLDC2	488.158	-7.11842	0.261745	-27.1961	7.23145e-163	5.29668e-160
LOC124904011	472.154	-4.80146	0.17733	-27.0764	1.86959e-161	1.33598e-158
SEMA3F-AS1	376.781	-7.58037	0.280856	-26.9902	1.92371e-160	1.34192e-157
HSD17B1	225.582	-5.07494	0.190498	-26.6404	2.31359e-156	1.57636e-153
LOC124902108	359.067	-7.19982	0.271092	-26.5585	2.04599e-155	1.36235e-152
LOC100506321	380.444	-7.55011	0.286036	-26.3957	1.53615e-153	1.00014e-150
DCAF8-DT	169.467	-3.60956	0.13711	-26.3261	9.65285e-153	6.14803e-150
TMEM53	355.91	-3.56579	0.135508	-26.3143	1.31595e-152	8.20316e-150
LIX1L-AS1	223.027	-5.228	0.199134	-26.2536	6.49488e-152	3.96431e-149
SPATA21	330.593	-6.62103	0.252988	-26.1714	5.63148e-151	3.36716e-148
PPT2-EGFL8	192.6	-5.55625	0.213538	-26.0199	2.94877e-149	1.72786e-146
LOC100129931	824.384	-7.07545	0.272512	-25.9638	1.26965e-148	7.29379e-146
LOC101927911	270.107	-6.87088	0.264796	-25.9478	1.92586e-148	1.08508e-145
DONSON	429.951	-2.88844	0.112019	-25.7853	1.29489e-146	7.15803e-144
MEGF11	241.732	-6.05686	0.235456	-25.724	6.30628e-146	3.42151e-143
CERKL	434.496	-7.68029	0.300976	-25.518	1.24523e-143	6.63322e-141
TCHP	1904.77	-1.86319	0.0731456	-25.4723	3.99634e-143	2.0908e-140
ATP8B1	320.26	-7.28085	0.285886	-25.4677	4.49654e-143	2.31122e-140
SLC26A1	238.737	-4.40584	0.173063	-25.458	5.75298e-143	2.90605e-140
APC2	305.81	-5.52618	0.217863	-25.3654	6.07049e-142	3.01446e-139
RBM5-AS1	356.287	-7.88581	0.311208	-25.3393	1.17835e-141	5.75388e-139
SMARCA5-AS1	199.554	-5.64249	0.224026	-25.1868	5.58659e-140	2.68321e-137
MYH7B	288.264	-4.53161	0.180276	-25.137	1.96022e-139	9.26298e-137
LHX4	241.304	-6.66023	0.265626	-25.0737	9.62201e-139	4.47469e-136
MYH10	657.92	-5.41774	0.217263	-24.9363	3.00582e-137	1.37601e-134
USP3-AS1	860.993	-4.5966	0.184471	-24.9177	4.78333e-137	2.15603e-134
C11orf65	221.372	-4.98816	0.201018	-24.8145	6.25034e-136	2.77458e-133
LOC105370525	353.66	-7.93564	0.320432	-24.7654	2.11568e-135	9.25152e-133
RBPMS	200.986	-6.17826	0.249793	-24.7335	4.66106e-135	2.00823e-132
USP50	169.95	-5.50969	0.224419	-24.5509	4.23121e-133	1.79661e-130
TMEM14EP	405.033	-8.27508	0.338411	-24.4528	4.70279e-132	1.96832e-129
TSSK4	160.915	-3.09881	0.127133	-24.3745	3.1899e-131	1.31631e-128
SYNC	264.259	-7.3255	0.301649	-24.2848	2.83664e-130	1.15427e-127
A2M	1434.9	-7.62804	0.316001	-24.1393	9.66732e-129	3.8799e-126
TAF5LP1	297.983	-6.99267	0.290294	-24.0882	3.32059e-128	1.31468e-125
XRCC3	669.553	-2.67091	0.111098	-24.041	1.03788e-127	4.05437e-125
NRIP2	216.97	-6.76639	0.281772	-24.0137	2.00018e-127	7.71071e-125
LINGO3	798.089	-4.60521	0.191898	-23.9982	2.90477e-127	1.10525e-124
ABHD16B	174.537	-5.49365	0.229673	-23.9195	1.92058e-126	7.21401e-124
GEMIN7-AS1	147.2	-3.28606	0.13746	-23.9055	2.68339e-126	9.95163e-124
MIR1282	820.431	-5.70144	0.239452	-23.8104	2.60652e-125	9.54572e-123
DPP9-AS1	180.452	-5.98233	0.252451	-23.697	3.8705e-124	1.39997e-121
SPATA1	453.668	-4.94399	0.208773	-23.6811	5.64094e-124	2.01547e-121
AGBL5	816.96	-3.04768	0.128745	-23.6722	6.96632e-124	2.45903e-121
DUOX1	287.39	-6.0382	0.255513	-23.6316	1.82349e-123	6.36008e-121
CEMIP	210.895	-5.1856	0.219593	-23.6146	2.72782e-123	9.4023e-121
LOC105371729	215.699	-6.38011	0.270437	-23.5919	4.66842e-123	1.59041e-120
NUP153-AS1	191.979	-3.44411	0.146312	-23.5395	1.60908e-122	5.41873e-120
TVP23A	130.687	-5.21068	0.222908	-23.3759	7.51556e-121	2.50217e-118
VAC14-AS1	176.01	-5.94808	0.254834	-23.341	1.70061e-120	5.59824e-118
ATP6V1C2	203.514	-6.78227	0.291925	-23.2329	2.1178e-119	6.89413e-117
EDDM13	116.931	-4.90772	0.211685	-23.184	6.59875e-119	2.12451e-116
SLC9A5	150.556	-2.75631	0.119032	-23.1559	1.26694e-118	4.03466e-116
PPP2R3A	159.243	-4.65507	0.201048	-23.1541	1.32328e-118	4.16876e-116
LOC651337	186.09	-6.03775	0.261205	-23.115	3.27097e-118	1.0195e-115
C1orf56	769.14	-4.42635	0.191963	-23.0583	1.21306e-117	3.74107e-115
TAF10	1077.28	-2.06183	0.0894512	-23.0498	1.47807e-117	4.51087e-115
PGAM2	331.052	-5.38398	0.233833	-23.0248	2.62846e-117	7.93905e-115
SLC51A	181.087	-4.58128	0.199837	-22.9251	2.61179e-116	7.80818e-114
PPP1R26P1	140.028	-5.01656	0.219273	-22.8781	7.67142e-116	2.27028e-113
LOC105372401	211.318	-2.25504	0.098807	-22.8227	2.73217e-115	8.00472e-113
ATP1A1-AS1	1311.1	-2.72131	0.119262	-22.8178	3.05022e-115	8.84806e-113
TMEM262	163.741	-6.22459	0.273954	-22.7213	2.76037e-114	7.92877e-112
VASN	270.377	-5.69073	0.250712	-22.6983	4.65971e-114	1.32544e-111
SAP30L-AS1	669.607	-1.73982	0.0768392	-22.6423	1.66014e-113	4.67681e-111
TMPO-AS1	320.639	-2.5191	0.111407	-22.6116	3.33441e-113	9.30395e-111
B3GAT2	182.183	-6.51872	0.289834	-22.4912	5.05729e-112	1.39782e-109
GTF2I-AS1	183.391	-6.58598	0.2938	-22.4166	2.71274e-111	7.42783e-109
PPL	410.884	-6.15834	0.274856	-22.4057	3.46553e-111	9.40123e-109
HAS3	224.76	-3.26845	0.145917	-22.3994	3.98793e-111	1.07191e-108
SERINC4	172.68	-6.58055	0.29508	-22.3009	3.61912e-110	9.63937e-108
ADPGK-AS1	237.539	-3.36342	0.15095	-22.2817	5.56243e-110	1.46818e-107
FLJ40194	270.4	-3.64428	0.163585	-22.2776	6.09674e-110	1.59484e-107
CHRNG	194.092	-6.80414	0.305597	-22.265	8.06385e-110	2.09075e-107
PRR29	400.765	-5.36247	0.240985	-22.2523	1.07052e-109	2.75123e-107
JSRP1	1190.59	-5.05011	0.22827	-22.1234	1.88034e-108	4.79045e-106
BRD7	2701.54	-1.55718	0.0707386	-22.0132	2.15227e-107	5.43598e-105
ARAP1-AS2	353.412	-6.32435	0.288489	-21.9223	1.59211e-106	3.98681e-104
WDR83	357.953	-1.82043	0.083812	-21.7203	1.3178e-104	3.27193e-102
GTF3C2-AS1	140.335	-6.35062	0.292719	-21.6953	2.27421e-104	5.59915e-102
GLI1	252.604	-5.21896	0.240869	-21.6673	4.17941e-104	1.0204e-101
KY	1348.09	-6.22064	0.287471	-21.6392	7.68513e-104	1.86082e-101
CNTD1	250.765	-7.81187	0.362446	-21.5532	4.94207e-103	1.18683e-100
PIK3CD-AS1	308.621	-3.81561	0.177063	-21.5495	5.35699e-103	1.27601e-100
LOC105373170	342.553	-7.18455	0.334569	-21.474	2.72348e-102	6.43489e-100
LOC101927793	201.789	-6.51793	0.305994	-21.3008	1.1148e-100	2.61292e-98
ESRP2	119.062	-5.42304	0.254627	-21.298	1.18592e-100	2.75755e-98
STARD4-AS1	109.622	-3.84161	0.180793	-21.2487	3.39117e-100	7.82319e-98
PZP	677.242	-7.67505	0.363098	-21.1377	3.58285e-99	8.2008e-97
CASC11	128.453	-4.93072	0.233333	-21.1317	4.06545e-99	9.2333e-97
KLRK1-AS1	673.442	-6.32166	0.300476	-21.0388	2.897e-98	6.52894e-96
AP1G2-AS1	732.977	-1.85181	0.0880666	-21.0274	3.68102e-98	8.23255e-96
LINC02603	133.747	-6.33746	0.302476	-20.9519	1.80206e-97	3.99976e-95
SCUBE3	224.148	-4.91132	0.234985	-20.9005	5.29331e-97	1.16604e-94
SLC5A10	318.593	-5.37456	0.257403	-20.88	8.142e-97	1.78018e-94
LOC100652999	185.18	-7.13617	0.34294	-20.8088	3.60448e-96	7.82252e-94
CCDC39	160.518	-6.85869	0.330122	-20.7763	7.09862e-96	1.52923e-93
PSMC3IP	200.051	-2.83433	0.136461	-20.7703	8.03005e-96	1.71726e-93
RASSF1-AS1	260.625	-3.14779	0.151712	-20.7484	1.26799e-95	2.69199e-93
IL21R-AS1	104.214	-4.78083	0.230541	-20.7374	1.59174e-95	3.35502e-93
DND1	170.225	-3.53686	0.170981	-20.6856	4.66588e-95	9.76436e-93
PRMT5-AS1	136.345	-6.07128	0.294042	-20.6477	1.02383e-94	2.1124e-92
LOC124903285	136.345	-6.07128	0.294042	-20.6477	1.02383e-94	2.1124e-92
LCMT1-AS2	157.952	-6.75437	0.327166	-20.6451	1.08029e-94	2.21331e-92
KIAA1614	143.963	-3.71247	0.179882	-20.6384	1.24035e-94	2.5236e-92
DEPP1	189.902	-5.62283	0.272665	-20.6218	1.7499e-94	3.53576e-92
CCDC200	160.578	-5.98196	0.290698	-20.5779	4.32735e-94	8.68375e-92
CYP3A5	151.473	-6.70623	0.326232	-20.5566	6.71271e-94	1.33788e-91
NUCB1-AS1	283.994	-7.41205	0.360597	-20.5549	6.95725e-94	1.37725e-91
B3GNT4	120.932	-5.0906	0.247851	-20.5389	9.66608e-94	1.90065e-91
TMEM184A	169.135	-5.64695	0.274994	-20.5348	1.05314e-93	2.05699e-91
TMEM200B	789.219	-6.7304	0.32902	-20.4559	5.31912e-93	1.03205e-90
SLC13A4	178.068	-6.46106	0.315993	-20.4469	6.40584e-93	1.23473e-90
SLC24A1	459.844	-1.97971	0.0968825	-20.4341	8.31333e-93	1.59192e-90
SHOC1	409.206	-7.85318	0.385881	-20.3513	4.52223e-92	8.60339e-90
WNT4	165.008	-6.3732	0.313324	-20.3406	5.62045e-92	1.06237e-89
MIR12136	1032.8	-5.51291	0.27107	-20.3376	5.9754e-92	1.12223e-89
PAQR3	683.37	-2.15736	0.106628	-20.2326	5.05328e-91	9.43001e-89
ZNF337-AS1	402.405	-2.81169	0.139034	-20.2231	6.13396e-91	1.13742e-88
ZC2HC1C	95.8062	-4.83767	0.239257	-20.2195	6.5884e-91	1.21401e-88
LOC105370489	129.425	-6.02773	0.29827	-20.2089	8.16704e-91	1.49549e-88
CCND2-AS1	112.606	-4.03333	0.199963	-20.1704	1.78257e-90	3.24383e-88
IDI2-AS1	89.9667	-4.05603	0.20114	-20.1652	1.97834e-90	3.57786e-88
PODXL	201.271	-3.75833	0.186514	-20.1504	2.672e-90	4.80271e-88
ANKRD36BP1	223.004	-7.92369	0.393696	-20.1264	4.33227e-90	7.73944e-88
IL24	287.352	-7.92555	0.394333	-20.0986	7.58716e-90	1.3472e-87
SPDYE1	173.063	-7.18302	0.357523	-20.091	8.8374e-90	1.55975e-87
VCAN-AS1	414.415	-7.82425	0.391101	-20.0057	4.91214e-89	8.61771e-87
SLC5A2	256.169	-4.87206	0.243991	-19.9682	1.04206e-88	1.81727e-86
LNX1	97.9394	-5.32773	0.267548	-19.9132	3.12729e-88	5.4215e-86
TSSK3	143.253	-3.82298	0.191997	-19.9117	3.22193e-88	5.55272e-86
ILRUN-AS1	127.369	-3.10612	0.15629	-19.8741	6.82034e-88	1.16855e-85
AP4M1	326.858	-1.79454	0.0903482	-19.8625	8.59955e-88	1.45636e-85
LOC100288123	118.493	-5.89143	0.296609	-19.8626	8.57583e-88	1.45636e-85
WNT2B	95.1505	-2.95805	0.149466	-19.7908	3.57675e-87	6.02251e-85
RHOQ-AS1	133.969	-5.34222	0.272039	-19.6377	7.36073e-86	1.23231e-83
SLC3A1	85.0945	-4.63071	0.235896	-19.6303	8.52003e-86	1.41829e-83
CEMP1	114.419	-4.38054	0.223728	-19.5797	2.30215e-85	3.81065e-83
ZNF350-AS1	88.9129	-4.88043	0.249466	-19.5635	3.163e-85	5.20616e-83
ACOT13	488.594	-1.9195	0.0981442	-19.558	3.52848e-85	5.77528e-83
CARD14	182.083	-5.82295	0.297944	-19.5438	4.662e-85	7.58819e-83
LOC124902988	415.635	-7.01459	0.361528	-19.4026	7.33089e-84	1.18663e-81
LOC400541	293.123	-6.59015	0.339766	-19.3961	8.31939e-84	1.33924e-81
SNX10-AS1	189.876	-6.91793	0.356788	-19.3895	9.47167e-84	1.5164e-81
SLC46A1	429.602	-2.76599	0.142671	-19.3871	9.91238e-84	1.57833e-81
CYREN	1792.98	-2.47473	0.12788	-19.352	1.96223e-83	3.10753e-81
WDR73	951.133	-1.48147	0.0766207	-19.3352	2.71844e-83	4.28198e-81
ABALON	2751.74	-6.69178	0.346752	-19.2984	5.53671e-83	8.67458e-81
FABP5P3	97.9568	-4.89031	0.253797	-19.2685	9.86862e-83	1.53793e-80
ITPK1-AS1	337.422	-7.94025	0.414485	-19.1569	8.47902e-82	1.31438e-79
ARHGEF39	123.867	-3.83033	0.200346	-19.1186	1.76911e-81	2.72797e-79
LHFPL5	335.503	-7.28432	0.381637	-19.087	3.23617e-81	4.96405e-79
HEXIM2	300.796	-2.74156	0.14428	-19.0017	1.65262e-80	2.52179e-78
NUDT13	185.39	-2.95194	0.155366	-18.9999	1.70799e-80	2.59279e-78
C12orf76	561.397	-1.89837	0.0999474	-18.9936	1.92474e-80	2.89924e-78
DLGAP4-AS1	163.264	-2.8754	0.151389	-18.9935	1.92966e-80	2.89924e-78
LOXL4	122.743	-5.23672	0.276295	-18.9533	4.14423e-80	6.19478e-78
CLN5	974.716	-2.03695	0.107696	-18.9139	8.76011e-80	1.30281e-77
LRRC51	105.882	-3.18501	0.168495	-18.9027	1.08348e-79	1.60322e-77
SP2-AS1	95.569	-4.05029	0.215004	-18.8382	3.6705e-79	5.40394e-77
MALT1-AS1	99.5869	-5.08027	0.269687	-18.8376	3.71129e-79	5.43667e-77
RUFY1-AS1	92.2948	-5.6859	0.302083	-18.8223	4.9565e-79	7.22466e-77
NUTM2G	134.732	-6.88989	0.366608	-18.7936	8.5187e-79	1.23555e-76
SLC8A1-AS1	192.72	-6.80457	0.362294	-18.7819	1.06181e-78	1.53247e-76
GPS2	348.104	-2.63336	0.140456	-18.7487	1.98418e-78	2.84963e-76
MIR3661	120.506	-6.6608	0.355567	-18.7329	2.67009e-78	3.81602e-76
TTYH1	108.666	-6.04756	0.323176	-18.7129	3.88751e-78	5.52895e-76
CHMP3-AS1	228.345	-4.69993	0.251281	-18.7039	4.60115e-78	6.51229e-76
KIF5A	116.853	-3.16186	0.16936	-18.6694	8.77901e-78	1.23657e-75
GPX2	147.454	-7.04304	0.377525	-18.6558	1.13228e-77	1.58725e-75
ZEB2-AS1	212.507	-3.90828	0.209574	-18.6487	1.29495e-77	1.80665e-75
RBP5	149.506	-5.39161	0.289124	-18.6481	1.30892e-77	1.81747e-75
LINC01890	215.176	-7.77608	0.417541	-18.6235	2.07235e-77	2.86395e-75
CNNM2	1215.17	-1.76785	0.0950219	-18.6046	2.94755e-77	4.05433e-75
SPDYE5	117.422	-6.03354	0.32481	-18.5756	5.06488e-77	6.93416e-75
ADD3-AS1	127.04	-3.17649	0.171392	-18.5334	1.10946e-76	1.51186e-74
RUSC1-AS1	377.084	-1.88753	0.101941	-18.516	1.53376e-76	2.08038e-74
TMEM132A	206.363	-5.89962	0.319309	-18.4762	3.2113e-76	4.3357e-74
ASB16	121.215	-5.98732	0.324186	-18.4688	3.6819e-76	4.94827e-74
GNRHR2	116.487	-3.69233	0.200123	-18.4503	5.19005e-76	6.9433e-74
ACSBG1	141.429	-4.41795	0.239907	-18.4153	9.90881e-76	1.31958e-73
C1orf167	126.582	-5.69024	0.309088	-18.4098	1.09724e-75	1.45462e-73
LINC01465	95.3473	-2.76781	0.15051	-18.3895	1.59326e-75	2.10267e-73
HIF1A-AS3	117.78	-4.44161	0.241676	-18.3784	1.95749e-75	2.57177e-73
PLTP	212.343	-3.66617	0.19958	-18.3694	2.30755e-75	3.01816e-73
ADORA2A-AS1	94.0069	-5.18227	0.282639	-18.3353	4.32932e-75	5.63736e-73
TSNAXIP1	77.1372	-4.59541	0.251229	-18.2918	9.62697e-75	1.24801e-72
EHMT2-AS1	74.1386	-5.29761	0.290245	-18.2522	1.98882e-74	2.5669e-72
HEATR4	83.9868	-5.08719	0.279363	-18.21	4.30129e-74	5.52716e-72
TTC36-AS1	116.225	-3.5989	0.198004	-18.1759	8.0077e-74	1.0245e-71
NOP53-AS1	143.728	-6.23036	0.343058	-18.1612	1.04651e-73	1.33308e-71
APOM	166.385	-4.11366	0.227182	-18.1073	2.78923e-73	3.53762e-71
TRIM17	201.943	-4.20301	0.23221	-18.1001	3.18281e-73	4.01939e-71
CASKIN1	124.493	-5.57034	0.30817	-18.0755	4.96888e-73	6.24799e-71
ATP6V0C	677.208	5.04694	0.279506	18.0567	6.99314e-73	8.75577e-71
GSN-AS1	166.772	-6.38616	0.354174	-18.0311	1.10983e-72	1.38365e-70
SERHL	161.793	-6.62859	0.368463	-17.9899	2.33917e-72	2.90394e-70
SEZ6	118.508	-6.25358	0.347805	-17.9801	2.78748e-72	3.44589e-70
GRIN3B	156.413	-4.39179	0.244738	-17.9449	5.26524e-72	6.48155e-70
ENTPD1-AS1	1746.1	-2.86759	0.159846	-17.9397	5.78e-72	7.08546e-70
BEST1	14402.7	-3.95205	0.22049	-17.924	7.66502e-72	9.35708e-70
KDELR3	123.531	-6.54254	0.365022	-17.9237	7.70733e-72	9.36968e-70
CALML4	86.5357	-2.64608	0.147696	-17.9158	8.8832e-72	1.07545e-69
MASP2	103.722	-6.34536	0.354207	-17.9143	9.12777e-72	1.10052e-69
PLEKHG6	215.858	-6.40313	0.357443	-17.9137	9.21364e-72	1.10632e-69
ZNF710-AS1	389.175	-1.94439	0.108867	-17.8603	2.40461e-71	2.87552e-69
PDAP1	2033.17	-1.44822	0.0811595	-17.8441	3.21405e-71	3.82786e-69
PYCARD-AS1	349.439	-3.52532	0.197701	-17.8316	4.02073e-71	4.76921e-69
GNAT2	92.3168	-4.75599	0.266995	-17.8131	5.59745e-71	6.61266e-69
CFAP73	82.1373	-5.30736	0.298823	-17.7609	1.41997e-70	1.67077e-68
ND6	6610.37	-4.65687	0.26253	-17.7384	2.11758e-70	2.48164e-68
PTCD1	247.804	-2.17236	0.122534	-17.7287	2.51997e-70	2.94143e-68
MKNK1-AS1	137.624	-7.00832	0.396467	-17.677	6.3113e-70	7.33764e-68
SEMA4G	115.092	-4.25982	0.241003	-17.6753	6.49536e-70	7.52178e-68
KCNAB1	94.6484	-5.79942	0.328337	-17.663	8.0827e-70	9.3231e-68
SIAE	360.181	-1.87626	0.106249	-17.6592	8.65199e-70	9.94063e-68
LINC00943	165.378	-6.24528	0.354361	-17.6241	1.61032e-69	1.84293e-67
C9orf131	102.828	-6.34452	0.360129	-17.6174	1.81277e-69	2.06656e-67
POLR1G	212.853	-2.11974	0.120328	-17.6163	1.84614e-69	2.09644e-67
C10orf95	74.4807	-4.22119	0.23967	-17.6125	1.97424e-69	2.23325e-67
GOLGA4-AS1	87.0334	-3.23055	0.183829	-17.5737	3.92048e-69	4.41777e-67
CP	98.5536	-6.37527	0.363076	-17.559	5.07274e-69	5.69429e-67
DPYD-AS1	146.727	-7.41951	0.424021	-17.498	1.48509e-68	1.66069e-66
RTL5	455.483	-3.53115	0.201994	-17.4815	1.98359e-68	2.2097e-66
GCNT7	139.76	-7.23852	0.414097	-17.4803	2.02599e-68	2.24839e-66
FSD2	66.4893	-5.06474	0.290596	-17.4288	4.98846e-68	5.51517e-66
SETD6	441.735	-1.69819	0.0974574	-17.4249	5.33739e-68	5.87875e-66
GGNBP1	66.2721	-3.79676	0.218093	-17.4089	7.06095e-68	7.74801e-66
PKD2L2	80.8744	-5.63475	0.323743	-17.405	7.55924e-68	8.26383e-66
WDFY3-AS1	190.716	-7.70044	0.443395	-17.367	1.46681e-67	1.59757e-65
TEX56P	84.806	-5.8516	0.337811	-17.3221	3.20387e-67	3.47655e-65
CCNE2	123.79	-2.91501	0.168656	-17.2838	6.23477e-67	6.74045e-65
MIR497HG	81.2488	-5.58755	0.323529	-17.2706	7.83105e-67	8.43507e-65
ATG10	1089.07	-3.91493	0.226715	-17.2681	8.18534e-67	8.78439e-65
CSNK1G2-AS1	124.695	-6.98429	0.404646	-17.2603	9.36838e-67	1.00173e-64
LOC124903574	287.647	-8.65125	0.501969	-17.2346	1.45991e-66	1.55537e-64
SZT2-AS1	67.9869	-4.74507	0.275548	-17.2205	1.86386e-66	1.97853e-64
C3orf52	77.9749	-3.92054	0.227789	-17.2113	2.18591e-66	2.31201e-64
PHKG1	129.552	-2.60084	0.151509	-17.1663	4.75106e-66	5.00707e-64
GPR37L1	88.8897	-5.13541	0.299217	-17.1628	5.04056e-66	5.29313e-64
SSBP3-AS1	83.4288	-4.82703	0.281335	-17.1576	5.5162e-66	5.77191e-64
ASB14	116.088	-7.0787	0.413553	-17.1168	1.11216e-65	1.15958e-63
AP4B1-AS1	125.143	-7.0824	0.413947	-17.1095	1.26182e-65	1.31096e-63
DCDC2B	92.1122	-6.34118	0.370676	-17.107	1.31496e-65	1.36133e-63
ELMO1-AS1	134.23	-7.40432	0.433024	-17.0991	1.5073e-65	1.55496e-63
NME9	67.7272	-5.09426	0.297958	-17.0973	1.55502e-65	1.59856e-63
LOC105371090	249.576	-8.08809	0.473189	-17.0927	1.68113e-65	1.72216e-63
AIRN	198.813	-7.74844	0.453412	-17.0892	1.78671e-65	1.82394e-63
TBC1D22A-AS1	139.228	-7.58432	0.444358	-17.0681	2.56627e-65	2.61065e-63
MISFA	84.8184	-2.48523	0.145781	-17.0477	3.63636e-65	3.68644e-63
GRIP2	231.408	-6.25155	0.367262	-17.022	5.63641e-65	5.69432e-63
PINK1-AS	1119.42	-3.16183	0.186004	-16.9988	8.38436e-65	8.4414e-63
KRR1	1934.2	-2.20286	0.12972	-16.9816	1.12384e-64	1.12761e-62
SPDYE2	211.001	-6.87007	0.404671	-16.9769	1.21721e-64	1.21713e-62
TSPAN16	204.975	-6.26499	0.369198	-16.9692	1.38867e-64	1.38385e-62
LOC101928317	193.965	-7.62365	0.449276	-16.9687	1.39929e-64	1.38971e-62
LIG3	1507.64	-1.30437	0.0771183	-16.9139	3.55691e-64	3.52062e-62
LRRC24	182.296	-2.56111	0.151781	-16.8737	7.02327e-64	6.9282e-62
PLCD4	73.2312	-4.77762	0.283261	-16.8665	7.93411e-64	7.80046e-62
MIR1260B	80.1654	-6.06637	0.359941	-16.8538	9.84143e-64	9.64328e-62
LOC101927018	77.4508	-5.24745	0.311525	-16.8444	1.15334e-63	1.12636e-61
CD27-AS1	392.444	-2.52575	0.15027	-16.8081	2.12774e-63	2.07104e-61
MTMR7	112.162	-7.01355	0.417843	-16.7851	3.135e-63	3.03132e-61
C15orf62	123.784	-3.19768	0.190504	-16.7853	3.12469e-63	3.03132e-61
RBM12B-AS1	111.589	-7.02597	0.418772	-16.7776	3.56201e-63	3.43288e-61
TAC4	86.3498	-5.95865	0.355399	-16.7661	4.32082e-63	4.15054e-61
LOC101927377	66.2533	-5.63472	0.336093	-16.7654	4.37328e-63	4.1872e-61
LOC100131635	250.499	-7.26733	0.433706	-16.7563	5.0907e-63	4.85822e-61
PCAT2	93.8575	-5.39532	0.322045	-16.7533	5.35936e-63	5.098e-61
LOC101928059	100.493	-3.58432	0.214074	-16.7434	6.33176e-63	6.00349e-61
SH3BP5-AS1	2175.79	-1.47834	0.0883577	-16.7313	7.75901e-63	7.33301e-61
ESR2	142.066	-3.68539	0.221362	-16.6487	3.09172e-62	2.91258e-60
SPDYE3	120.674	-7.13511	0.428764	-16.6411	3.50982e-62	3.29586e-60
SYT2	213.014	-7.07509	0.42523	-16.6383	3.68148e-62	3.446e-60
CACNB2	120.329	-6.5999	0.396831	-16.6315	4.12148e-62	3.84557e-60
THRIL	128.85	-7.47103	0.44998	-16.603	6.62688e-62	6.16363e-60
ZNF516-AS1	147.559	-4.51205	0.271766	-16.6027	6.66561e-62	6.18003e-60
PDGFRL2P	125.474	-7.43266	0.447883	-16.5951	7.56306e-62	6.98999e-60
ARG2	181.63	-4.62844	0.279053	-16.5863	8.7586e-62	8.06948e-60
ABHD12B	221.572	-6.47373	0.390599	-16.5739	1.07677e-61	9.88936e-60
LINC00612	323.4	-6.63771	0.400548	-16.5716	1.11842e-61	1.02398e-59
NCF4-AS1	140.198	-6.13723	0.370352	-16.5713	1.12314e-61	1.0251e-59
PLCE1	72.8144	-5.10166	0.308499	-16.537	1.98588e-61	1.80691e-59
DNAJC9-AS1	64.7352	-4.56725	0.27647	-16.5199	2.63896e-61	2.3937e-59
DKK3	148.461	-5.15873	0.312526	-16.5066	3.2899e-61	2.97493e-59
GREB1L	97.0791	-6.68013	0.40564	-16.4681	6.21757e-61	5.60499e-59
MAP3K12	685.723	-2.047	0.124453	-16.448	8.6641e-61	7.78653e-59
DIMT1	685.607	-1.79579	0.109257	-16.4364	1.04999e-60	9.40754e-59
UBOX5-AS1	73.8054	-5.1878	0.316997	-16.3655	3.37445e-60	3.01416e-58
WDR5B-DT	589.027	-1.95781	0.119662	-16.3612	3.61828e-60	3.22214e-58
PIK3CD-AS2	82.7348	-4.95315	0.303452	-16.3227	6.80696e-60	6.04334e-58
DOC2A	79.2153	-5.24331	0.321291	-16.3195	7.17281e-60	6.34891e-58
PLAC9	79.1137	-5.82021	0.357097	-16.2987	1.00856e-59	8.9002e-58
ZBED2	123.64	-7.40945	0.454706	-16.295	1.07022e-59	9.41602e-58
LOC124901882	154.635	-6.01587	0.369648	-16.2746	1.49582e-59	1.31211e-57
GATC	836.537	-1.18848	0.0730579	-16.2677	1.67423e-59	1.46422e-57
CLMP	60.6537	-4.5418	0.279298	-16.2615	1.85225e-59	1.6151e-57
HNRNPA3P15	123.018	-7.41132	0.456584	-16.2321	2.98989e-59	2.59934e-57
EDRF1-AS1	82.0405	-6.35818	0.391887	-16.2245	3.38354e-59	2.93287e-57
DLK2	83.8247	-3.7252	0.229709	-16.2171	3.82093e-59	3.30223e-57
UNC5A	224.32	-6.89627	0.425661	-16.2013	4.9348e-59	4.25234e-57
PRDM4-AS1	60.358	-5.1663	0.318897	-16.2006	4.99742e-59	4.29368e-57
CERS6-AS1	119.158	-7.36781	0.455053	-16.1911	5.82704e-59	4.99183e-57
C1orf54	102.993	-3.05253	0.188564	-16.1883	6.10362e-59	5.21353e-57
THBS3-AS1	76.4686	-4.64598	0.287538	-16.1578	1.00048e-58	8.52095e-57
SKAP1-AS2	213.357	-8.67647	0.537616	-16.1388	1.36222e-58	1.15682e-56
EME2	1428.76	-1.84096	0.114438	-16.0869	3.15009e-58	2.66738e-56
HYAL1	73.8486	-3.18245	0.197885	-16.0823	3.39375e-58	2.86542e-56
LRRN2	143.699	-4.77024	0.29687	-16.0685	4.24444e-58	3.57338e-56
STAT4-AS1	72.7276	-4.93941	0.308141	-16.0297	7.92126e-58	6.64977e-56
RAD9A	738.459	-1.56702	0.0977785	-16.0262	8.38506e-58	7.01901e-56
LAMB1	77.5558	-5.88937	0.367784	-16.0131	1.03513e-57	8.64024e-56
EPHX1	245.803	-2.58722	0.161746	-15.9955	1.37272e-57	1.14256e-55
PMEL	77.4728	-5.40333	0.338127	-15.9802	1.75666e-57	1.45798e-55
LYSMD1	202.525	-3.53822	0.221518	-15.9726	1.98289e-57	1.64109e-55
ABHD1	79.1991	-2.91541	0.182731	-15.9546	2.64701e-57	2.18456e-55
CHGA	95.7748	-6.24265	0.392791	-15.8931	7.07866e-57	5.82558e-55
FLJ13224	65.3297	-4.4368	0.279601	-15.8683	1.05053e-56	8.62139e-55
LOC105376731	134.787	-6.99514	0.441485	-15.8446	1.53275e-56	1.25437e-54
MCMDC2	108.501	-4.85422	0.306449	-15.8402	1.64342e-56	1.3412e-54
ALDH1A2	1256.6	-5.23498	0.330841	-15.8232	2.15157e-56	1.75102e-54
CABP7	66.4509	-5.22628	0.330621	-15.8075	2.76364e-56	2.24291e-54
SEMA6A	136.806	-5.41294	0.342568	-15.8011	3.05926e-56	2.47597e-54
JMJD1C-AS1	59.4445	-4.2206	0.26713	-15.7998	3.12049e-56	2.51857e-54
ERVFRD-1	59.9595	-5.41161	0.342709	-15.7907	3.60702e-56	2.90326e-54
DNAAF8	57.482	-4.96119	0.314402	-15.7798	4.28563e-56	3.44001e-54
MFSD11	1096.42	-1.47886	0.0937216	-15.7793	4.31994e-56	3.45807e-54
RAD9B	117.009	-3.41178	0.216283	-15.7746	4.65086e-56	3.71283e-54
MKLN1-AS	122.687	-2.19051	0.139343	-15.7203	1.09757e-55	8.73821e-54
GDF15	95.9647	-5.83091	0.370988	-15.7173	1.15208e-55	9.1473e-54
BBIP1	1414.89	-1.10064	0.0700328	-15.716	1.17471e-55	9.30178e-54
RSPH9	125.854	-3.86812	0.246574	-15.6875	1.84304e-55	1.45546e-53
LINC01547	205.875	-3.19186	0.203578	-15.6788	2.11249e-55	1.66375e-53
PIGF	627.032	-1.34567	0.0859947	-15.6483	3.41317e-55	2.68094e-53
DDN-AS1	60.6035	-5.40308	0.345493	-15.6388	3.96378e-55	3.1051e-53
MEF2C-AS2	127.473	-7.58452	0.485323	-15.6278	4.70967e-55	3.67957e-53
LOC124902280	132.626	-7.50707	0.480431	-15.6257	4.86423e-55	3.79022e-53
LOC101927543	70.9429	-4.01604	0.257039	-15.6242	4.97941e-55	3.86968e-53
SMCR5	53.4587	-4.91597	0.314736	-15.6193	5.37706e-55	4.16765e-53
HCG25	251.816	-1.67251	0.107128	-15.6123	6.00758e-55	4.64407e-53
LOC115308161	101.811	-2.28277	0.146248	-15.6089	6.33545e-55	4.88463e-53
ABCC11	76.0421	-5.36959	0.344134	-15.6032	6.92371e-55	5.32417e-53
DUSP28	492.643	-1.44281	0.0925849	-15.5837	9.39969e-55	7.20922e-53
AVPR2	64.3914	-4.90424	0.315088	-15.5647	1.26509e-54	9.67745e-53
SLFNL1	105.377	-2.51132	0.161469	-15.553	1.51903e-54	1.15897e-52
RPL18P10	50.9141	-4.25012	0.273388	-15.5461	1.69103e-54	1.28685e-52
ANXA9	135.119	-5.52851	0.355645	-15.545	1.7201e-54	1.30558e-52
FAM186B	82.0844	-4.40234	0.28321	-15.5445	1.73488e-54	1.3134e-52
CFAP157	79.1729	-5.79737	0.373713	-15.5129	2.83831e-54	2.14322e-52
LOC100505716	119.397	-7.65347	0.494754	-15.4692	5.59689e-54	4.21536e-52
MED4-AS1	72.7298	-6.4079	0.414959	-15.4423	8.50707e-54	6.39077e-52
RNF39	111.514	-6.90483	0.447288	-15.4371	9.21675e-54	6.9062e-52
PGLS-DT	311.697	-1.78173	0.115502	-15.4259	1.0955e-53	8.18772e-52
MAB21L2	73.6103	-6.00619	0.38942	-15.4234	1.13948e-53	8.49476e-52
OSMR	130.328	-7.12006	0.462304	-15.4012	1.60581e-53	1.19409e-51
RPSAP19	168.42	4.0393	0.262652	15.3789	2.26736e-53	1.68175e-51
PEX10	399.367	-1.6356	0.106463	-15.3632	2.89136e-53	2.13917e-51
KCNRG	72.5579	-4.39898	0.286469	-15.3559	3.23482e-53	2.38725e-51
SERPIND1	82.3461	-6.68518	0.435576	-15.3479	3.65775e-53	2.69258e-51
DNAH17	543.926	-4.78922	0.312201	-15.3402	4.12104e-53	3.02602e-51
MMP21	52.3806	-3.85403	0.251446	-15.3275	5.00983e-53	3.66945e-51
NOCT	182.938	-2.42364	0.158251	-15.3152	6.05034e-53	4.42052e-51
LENG9	238.076	-1.42129	0.0928103	-15.314	6.16906e-53	4.49605e-51
LOC644169	45.8058	-4.39516	0.287803	-15.2714	1.18626e-52	8.62405e-51
COX20	1267.93	-1.81014	0.118574	-15.2659	1.29103e-52	9.36253e-51
PHACTR2-AS1	115.75	-7.45804	0.489204	-15.2452	1.77089e-52	1.28108e-50
MSMP	94.5958	-6.4419	0.422794	-15.2365	2.02409e-52	1.46064e-50
PAPLN	154.982	-3.46512	0.227582	-15.2258	2.38382e-52	1.716e-50
EYS	178.799	-3.63702	0.238924	-15.2225	2.50694e-52	1.8002e-50
MIB2	1436.61	-1.35596	0.08908	-15.2218	2.53451e-52	1.81555e-50
LOC105372430	55.193	-5.22889	0.343553	-15.2201	2.60304e-52	1.86009e-50
BACE1	264.815	-2.40857	0.158551	-15.1911	4.05119e-52	2.88788e-50
CARS1-AS1	115.852	-7.60386	0.500618	-15.189	4.18535e-52	2.97627e-50
MEIOC	54.1695	-5.10057	0.336202	-15.1712	5.49052e-52	3.89495e-50
MTFR1	413.831	-2.11885	0.139749	-15.1617	6.33604e-52	4.4839e-50
CASC2	51.0077	-3.35951	0.221721	-15.152	7.35385e-52	5.19164e-50
LOC105371730	66.8585	-4.62534	0.305839	-15.1234	1.13496e-51	7.99329e-50
MXRA8	80.1377	-5.25517	0.349631	-15.0306	4.62613e-51	3.25027e-49
ICA1L	198.208	-2.36464	0.157505	-15.0131	6.02949e-51	4.22613e-49
FBXL2	74.0231	-6.51733	0.434351	-15.0047	6.8352e-51	4.77942e-49
LOC400627	70.6552	-6.21846	0.414937	-14.9865	8.99538e-51	6.27492e-49
TP53TG5	59.4365	-5.5014	0.367245	-14.9802	9.89387e-51	6.88529e-49
ANKS1B	122.201	-4.70325	0.314466	-14.9563	1.41656e-50	9.83467e-49
COL10A1	131.967	-5.38036	0.360092	-14.9416	1.76587e-50	1.22308e-48
GRTP1	67.7429	-3.60653	0.241772	-14.917	2.55377e-50	1.76463e-48
KCNQ1OT1	3986.38	-2.74456	0.184136	-14.9051	3.05316e-50	2.10474e-48
LOC101929718	69.4016	-6.32897	0.424897	-14.8953	3.53612e-50	2.43196e-48
UPK2	54.7808	-4.20369	0.282675	-14.8711	5.0778e-50	3.48406e-48
ETFBKMT	138.132	-2.34373	0.157906	-14.8425	7.7752e-50	5.32238e-48
FAM168A	2521.73	-1.58467	0.10677	-14.842	7.84236e-50	5.35584e-48
JARID2-AS1	83.8401	-4.62847	0.311896	-14.8398	8.10219e-50	5.52042e-48
PPIAP51	71.5887	-6.37389	0.430346	-14.8111	1.24211e-49	8.44345e-48
LOC729558	63.4341	-5.98736	0.40439	-14.8059	1.34206e-49	9.08077e-48
ERVW-1	65.948	-6.35881	0.429476	-14.806	1.34076e-49	9.08077e-48
STAG3	230.596	-3.48866	0.235646	-14.8046	1.36725e-49	9.22989e-48
DIAPH1-AS1	110.783	-7.72145	0.521663	-14.8016	1.43017e-49	9.63242e-48
STKLD1	92.3942	-3.2725	0.221156	-14.7972	1.52651e-49	1.02577e-47
RCC2-AS1	95.2859	-7.33615	0.496793	-14.767	2.39077e-49	1.60286e-47
IL2RG	1362.9	1.7809	0.120886	14.7321	4.01254e-49	2.68401e-47
LOC100130548	55.1468	-5.19263	0.352702	-14.7224	4.62593e-49	3.08726e-47
KCNS1	157.87	-5.08984	0.345899	-14.7148	5.17802e-49	3.44785e-47
SYCP3	193.636	-3.58945	0.244131	-14.7029	6.17177e-49	4.10024e-47
SLC16A4	100.175	-2.83221	0.192872	-14.6844	8.11403e-49	5.37839e-47
HCRTR1	69.6257	-6.28928	0.42853	-14.6764	9.12962e-49	6.03791e-47
MIR4513	54.1986	-4.6839	0.319655	-14.653	1.28905e-48	8.50596e-47
RNA5-8SN3	5120.62	3.88288	0.265683	14.6147	2.26265e-48	1.48969e-46
MAP3K5-AS1	97.8528	-7.22268	0.494361	-14.6101	2.42033e-48	1.58993e-46
OPRM1	57.1488	-5.81962	0.398464	-14.6051	2.60495e-48	1.70738e-46
SPDYE21	50.6958	-5.45563	0.373685	-14.5996	2.8267e-48	1.84859e-46
CIRBP-AS1	59.6643	-3.34412	0.229116	-14.5958	2.9875e-48	1.94939e-46
KCNC1	71.8212	-4.99433	0.342232	-14.5934	3.09302e-48	2.00929e-46
PITRM1-AS1	135.439	-2.72905	0.187005	-14.5935	3.09055e-48	2.00929e-46
ENDOU	81.8076	-5.28019	0.361911	-14.5897	3.26432e-48	2.11588e-46
EZR-AS1	56.5028	-5.63647	0.386417	-14.5865	3.42193e-48	2.21315e-46
ROM1	65.023	-2.88814	0.198028	-14.5845	3.52559e-48	2.27517e-46
MPDU1-AS1	186.599	-2.43032	0.167143	-14.5403	6.72731e-48	4.3318e-46
PSMD6	1694.89	-0.940514	0.064725	-14.5309	7.71799e-48	4.95881e-46
LTB4R2	468.369	-1.63631	0.112662	-14.5241	8.52814e-48	5.46734e-46
OBI1-AS1	55.8729	-5.70145	0.393274	-14.4974	1.25811e-47	8.04803e-46
CCDC73	111.439	-4.44124	0.306625	-14.4843	1.52361e-47	9.72521e-46
F2RL2	127.2	-8.1077	0.559822	-14.4826	1.56001e-47	9.9359e-46
BRSK2	83.885	-3.88519	0.268669	-14.4609	2.14021e-47	1.36017e-45
WDR88	45.3187	-4.51865	0.312505	-14.4595	2.1845e-47	1.38532e-45
CHRNB2	117.287	-7.6144	0.52674	-14.4557	2.30718e-47	1.45995e-45
TMEM202-AS1	207.739	-1.97082	0.136385	-14.4504	2.49351e-47	1.57446e-45
USP54	254.018	-1.70996	0.11857	-14.4216	3.78609e-47	2.38548e-45
SLC25A5-AS1	117.769	-2.38838	0.165829	-14.4027	4.97597e-47	3.12846e-45
TCF7L1	66.3156	-5.20552	0.361571	-14.3969	5.40873e-47	3.39325e-45
DRC3	96.7151	-3.94489	0.274077	-14.3934	5.69567e-47	3.56564e-45
CRB2	96.8181	-4.0335	0.280649	-14.3721	7.74903e-47	4.84075e-45
ANGPTL2	52.2271	-5.57643	0.388522	-14.3529	1.02118e-46	6.36564e-45
ANKRD23	196.93	-1.64948	0.115129	-14.3273	1.47807e-46	9.19415e-45
LDHAL6A	52.4855	-4.46975	0.312895	-14.2851	2.70885e-46	1.68144e-44
AMT	39.2601	-3.95278	0.277225	-14.2584	3.9768e-46	2.46326e-44
SDR39U1	851.787	-1.12991	0.0792685	-14.2542	4.22206e-46	2.60966e-44
LOC730183	106.065	-2.32726	0.163453	-14.2381	5.31612e-46	3.27898e-44
PFN1P2	59.7158	-4.34194	0.305211	-14.226	6.31648e-46	3.88782e-44
HOOK2	795.65	-2.37015	0.166899	-14.2011	9.02093e-46	5.54078e-44
DNAJB13	49.1672	-5.37348	0.378427	-14.1995	9.22358e-46	5.6534e-44
KCNMB3	162.257	-2.39744	0.168937	-14.1913	1.03697e-45	6.34262e-44
MLANA	106.293	-7.84961	0.553215	-14.1891	1.07082e-45	6.53605e-44
ABCB9	350.429	-1.6187	0.114217	-14.1721	1.36361e-45	8.30585e-44
SOX10	64.534	-6.10139	0.430557	-14.1709	1.38654e-45	8.42795e-44
SRSF12	64.6952	-6.33418	0.447191	-14.1644	1.5222e-45	9.23339e-44
PTOV1-AS1	237.793	-2.58566	0.182775	-14.1467	1.95778e-45	1.18511e-43
DNMBP-AS1	66.051	-6.62203	0.468229	-14.1427	2.07146e-45	1.25134e-43
SRRM5	71.4239	-2.51505	0.177974	-14.1316	2.42737e-45	1.46332e-43
IKBKE-AS1	79.6341	-6.91267	0.489633	-14.1181	2.93967e-45	1.76851e-43
CSNK1A1L	116.226	-7.18678	0.509195	-14.114	3.11425e-45	1.8697e-43
BCDIN3D-AS1	64.2923	-2.78276	0.197288	-14.1051	3.53222e-45	2.1163e-43
PCGF2	52.8152	-4.09495	0.290576	-14.0925	4.22135e-45	2.52402e-43
KATNAL2	90.0793	-3.03011	0.215544	-14.058	6.88264e-45	4.10687e-43
PRICKLE3	686.279	-2.01754	0.143608	-14.0489	7.82006e-45	4.65675e-43
SLC10A1	101.552	-7.78098	0.553937	-14.0467	8.07177e-45	4.79689e-43
ABI3BP	45.576	-5.10886	0.365006	-13.9966	1.63399e-44	9.69079e-43
LOC101928517	103.435	-7.1567	0.512114	-13.9748	2.22126e-44	1.31472e-42
SMTNL1	100.569	-6.39909	0.45843	-13.9587	2.78346e-44	1.64415e-42
KCNB1	99.2345	-5.30847	0.380405	-13.9548	2.94142e-44	1.73396e-42
DISP2	92.2342	-3.72314	0.266855	-13.952	3.06107e-44	1.80087e-42
CBR1-AS1	67.1154	-5.27308	0.377969	-13.9511	3.09869e-44	1.81934e-42
LOC439933	43.5196	-4.26982	0.306194	-13.9448	3.38459e-44	1.98324e-42
ZSCAN31	55.0291	-2.6666	0.191425	-13.9302	4.14905e-44	2.42633e-42
LOC100505502	54.4311	-5.32775	0.383554	-13.8905	7.23414e-44	4.22203e-42
RAD54L	49.9341	-3.09622	0.222962	-13.8868	7.62044e-44	4.43864e-42
FAM166A	81.6348	-6.43751	0.463756	-13.8812	8.22998e-44	4.78417e-42
CYP2U1-AS1	67.222	-5.7592	0.41562	-13.8569	1.15565e-43	6.69136e-42
LOC107986298	67.222	-5.7592	0.41562	-13.8569	1.15565e-43	6.69136e-42
TUB	99.2886	-4.09057	0.295238	-13.8552	1.18399e-43	6.84189e-42
MSH6	1372.57	-0.860549	0.0621122	-13.8547	1.19074e-43	6.86739e-42
PKN2-AS1	55.9181	-3.70722	0.267652	-13.8509	1.25661e-43	7.23303e-42
TRGV1	87.5804	-6.78533	0.490058	-13.846	1.34563e-43	7.73028e-42
LMF1-AS1	48.7866	-5.33518	0.385434	-13.842	1.42153e-43	8.15026e-42
CFAP100	49.5583	-4.75872	0.344153	-13.8273	1.74351e-43	9.97683e-42
BAZ1A-AS1	368.464	-1.84454	0.133407	-13.8265	1.76494e-43	1.00798e-41
RFTN2	49.6647	-5.27341	0.382301	-13.7939	2.77453e-43	1.58148e-41
UXT-AS1	61.6719	-2.6126	0.189439	-13.7912	2.87732e-43	1.63689e-41
LOC122526776	416.201	-3.73818	0.271141	-13.7869	3.05672e-43	1.73557e-41
NTN1	52.6002	-4.35561	0.315929	-13.7867	3.06535e-43	1.73711e-41
GRIN2C	75.4485	-5.7644	0.418326	-13.7797	3.37771e-43	1.91043e-41
DNAH11	83.5383	-4.39517	0.319171	-13.7706	3.83083e-43	2.16254e-41
LOC101928525	53.7056	-6.16348	0.447799	-13.7639	4.19966e-43	2.36619e-41
MST1	129.869	-1.7657	0.128337	-13.7583	4.54003e-43	2.55305e-41
DOCK8-AS1	378.573	-3.08568	0.224297	-13.7571	4.61414e-43	2.58975e-41
KCNH7	169.666	-8.18067	0.596252	-13.7202	7.68856e-43	4.30707e-41
MRPS9-AS1	49.0992	-5.62719	0.410567	-13.7059	9.3593e-43	5.23299e-41
SRI-AS1	42.1237	-4.52387	0.330177	-13.7013	9.9669e-43	5.5621e-41
SDCBP2-AS1	525.978	-1.56948	0.114752	-13.6771	1.39048e-42	7.74493e-41
NOP9	1208.83	-0.871789	0.0637653	-13.6718	1.49561e-42	8.3147e-41
MFAP4	53.3484	-5.80674	0.4248	-13.6694	1.54735e-42	8.58604e-41
KIF24	152.288	-2.87615	0.210562	-13.6594	1.77446e-42	9.8276e-41
RPL13AP6	47.8913	-5.56037	0.407327	-13.6509	1.99512e-42	1.10289e-40
MAP4K1-AS1	74.8445	-7.13384	0.522705	-13.6479	2.07753e-42	1.14628e-40
NNAT	119.249	-8.22708	0.602917	-13.6454	2.149e-42	1.18348e-40
TLCD3A	56.2621	-3.28113	0.24056	-13.6396	2.32898e-42	1.28019e-40
EME1	53.3054	-3.9667	0.290971	-13.6327	2.56088e-42	1.40503e-40
GPT	43.9334	-4.69373	0.34448	-13.6255	2.82349e-42	1.54621e-40
BTBD18	72.2726	-7.08336	0.520293	-13.6142	3.29817e-42	1.80279e-40
SLC12A5-AS1	211.872	-6.76001	0.497098	-13.599	4.0618e-42	2.21606e-40
CKMT2	56.3905	-5.56771	0.409477	-13.5971	4.16397e-42	2.26758e-40
LCAT	202.435	-1.81555	0.133607	-13.5887	4.6731e-42	2.54012e-40
ERVH48-1	45.8447	-5.39247	0.397159	-13.5776	5.43678e-42	2.94975e-40
PRPF40B	428.442	-1.4742	0.108578	-13.5774	5.4543e-42	2.95379e-40
NFE2L3	514.116	-2.19408	0.161634	-13.5743	5.68575e-42	3.07345e-40
LACTB2-AS1	77.1111	-2.63043	0.193974	-13.5607	6.8453e-42	3.69344e-40
SIRPG-AS1	84.175	-6.99519	0.518128	-13.5009	1.54464e-41	8.31893e-40
RPS2P53	51.0123	-5.79393	0.429212	-13.499	1.58521e-41	8.52171e-40
MIR4665	40.7925	-3.82588	0.283433	-13.4984	1.59917e-41	8.58102e-40
ACBD3-AS1	63.9524	-6.75563	0.502116	-13.4543	2.90325e-41	1.55502e-39
SCRT2	100.95	-6.33739	0.471077	-13.453	2.95716e-41	1.581e-39
PLLP	268.937	-4.68947	0.348624	-13.4514	3.02217e-41	1.61281e-39
NPHP3-AS1	48.7235	-5.76399	0.42878	-13.4428	3.39505e-41	1.80851e-39
NR1I3	49.6778	-6.08181	0.452478	-13.4411	3.4715e-41	1.84588e-39
TOM1L1	45.663	-4.33885	0.322923	-13.4362	3.71184e-41	1.9701e-39
SBNO1-AS1	62.4643	-2.87861	0.214373	-13.428	4.14432e-41	2.19567e-39
PTRH2	716.637	-1.35063	0.100594	-13.4266	4.22587e-41	2.23483e-39
DNAAF1	62.5653	-5.80568	0.432666	-13.4184	4.71811e-41	2.49065e-39
PPIL6	47.534	-3.1824	0.237182	-13.4175	4.77371e-41	2.51547e-39
CACTIN-AS1	140.57	-4.61902	0.345079	-13.3854	7.36026e-41	3.87147e-39
CALB1	64.1236	-6.46545	0.483161	-13.3816	7.74878e-41	4.06852e-39
HEATR5A-DT	69.0339	-7.00741	0.524039	-13.3719	8.82283e-41	4.62417e-39
JMJD8	775.931	-1.09441	0.0818622	-13.3689	9.1892e-41	4.80759e-39
LINC01271	70.1368	-6.02998	0.45166	-13.3507	1.17309e-40	6.12642e-39
MDC1-AS1	62.5628	-6.7091	0.502589	-13.3491	1.19933e-40	6.25231e-39
DNAI7	57.8551	-4.17892	0.313076	-13.348	1.21748e-40	6.33566e-39
C1QTNF7-AS1	51.2683	-3.07303	0.230707	-13.32	1.77046e-40	9.19695e-39
ALK	62.27	-4.70533	0.35371	-13.3028	2.22956e-40	1.15613e-38
GPM6B	110.657	-5.44338	0.410163	-13.2713	3.39818e-40	1.75901e-38
CETP	135.592	-4.30171	0.324178	-13.2696	3.47419e-40	1.79518e-38
PTPN14	63.5229	-4.08489	0.308122	-13.2574	4.08939e-40	2.10935e-38
LRTOMT	57.5953	-6.2681	0.474109	-13.2208	6.65392e-40	3.42613e-38
ATP11A-AS1	71.8986	-7.07471	0.53519	-13.2191	6.80993e-40	3.5003e-38
FRMD5	41.5377	-4.83401	0.365772	-13.2159	7.10162e-40	3.64384e-38
KCNJ13	90.624	-7.85243	0.594228	-13.2145	7.23668e-40	3.70665e-38
ANGPTL6	87.3273	-4.23746	0.320686	-13.2137	7.31201e-40	3.7387e-38
PLAC4	121.146	-6.99174	0.529892	-13.1946	9.41939e-40	4.80783e-38
AQP11	42.5319	-3.37822	0.256143	-13.1888	1.01822e-39	5.18813e-38
CEBPB-AS1	262.946	-2.66891	0.202479	-13.1811	1.12672e-39	5.731e-38
SLC2A12	42.9021	-4.59396	0.348621	-13.1775	1.1823e-39	6.00327e-38
BAIAP2L1	179.815	-4.57054	0.346859	-13.1769	1.19128e-39	6.03843e-38
P2RY11	327.724	-2.14619	0.163106	-13.1583	1.52471e-39	7.71519e-38
LOC101928371	51.7296	-6.28702	0.478071	-13.1508	1.68384e-39	8.5057e-38
GRIK1	53.7682	-6.32395	0.481413	-13.1362	2.04138e-39	1.02941e-37
MCC	338.401	-3.80935	0.290458	-13.115	2.70269e-39	1.36054e-37
LOC100506551	55.326	-3.9603	0.302219	-13.1041	3.12056e-39	1.5682e-37
RLIMP1	95.3454	-7.92565	0.605279	-13.0942	3.55292e-39	1.78242e-37
SPATA13-AS1	47.1603	-5.76161	0.440247	-13.0872	3.89672e-39	1.95156e-37
KANSL1L	874.728	-1.15641	0.0885352	-13.0616	5.45487e-39	2.72725e-37
ZNF48	489.137	-1.60242	0.12269	-13.0608	5.51651e-39	2.75337e-37
PSMD8P1	60.0248	-6.3604	0.487101	-13.0577	5.74666e-39	2.86336e-37
BMP8A	66.0429	-4.26239	0.326635	-13.0494	6.40446e-39	3.1857e-37
LOC124904611	45.2221	-4.91896	0.37705	-13.0459	6.7061e-39	3.33009e-37
FGD1	43.3112	-4.69636	0.361198	-13.0022	1.18932e-38	5.89589e-37
NDUFB8	200.614	1.64226	0.126449	12.9875	1.44004e-38	7.12675e-37
CHRNA2	64.1829	-4.22727	0.325612	-12.9825	1.53717e-38	7.59461e-37
SLC35E4	195.379	-2.01259	0.155109	-12.9753	1.6883e-38	8.32723e-37
ACO1	809.313	-2.19875	0.169486	-12.9731	1.73887e-38	8.56225e-37
TH2LCRR	37.2026	-4.98573	0.38448	-12.9675	1.87153e-38	9.20001e-37
CRTC3-AS1	39.3787	-3.38735	0.261375	-12.9598	2.06901e-38	1.01537e-36
VSIG2	74.9904	-4.86207	0.375403	-12.9516	2.30083e-38	1.12725e-36
GNG12-AS1	65.4421	-5.8668	0.453137	-12.9471	2.44087e-38	1.19387e-36
AFAP1-AS1	166.567	-5.49819	0.424836	-12.9419	2.61014e-38	1.27453e-36
C4orf19	55.2871	-5.60701	0.433653	-12.9297	3.05886e-38	1.49116e-36
SPDYE6	109.089	-6.06884	0.470207	-12.9067	4.12414e-38	2.00712e-36
ACKR4	36.6423	-4.96627	0.384893	-12.903	4.32956e-38	2.10361e-36
UQCC6	304.254	-1.62617	0.126086	-12.8974	4.65676e-38	2.25884e-36
AAMDC	101.462	-1.62061	0.125736	-12.889	5.19198e-38	2.51429e-36
PRMT5-DT	116.787	-2.60589	0.202221	-12.8863	5.37518e-38	2.59871e-36
C19orf44	228.603	-1.98798	0.154286	-12.885	5.46704e-38	2.63877e-36
CDHR5	56.6331	-4.48598	0.348596	-12.8687	6.75019e-38	3.25275e-36
ZNF594-DT	275.212	-1.81601	0.141133	-12.8674	6.86796e-38	3.30406e-36
SERPINE3	54.7059	-6.66913	0.518376	-12.8654	7.04452e-38	3.38345e-36
UBQLN1-AS1	149.728	-3.56933	0.277592	-12.8582	7.73917e-38	3.711e-36
ZBTB12	86.1405	-2.34107	0.182124	-12.8542	8.14349e-38	3.8985e-36
ADNP-AS1	45.5211	-3.11357	0.242428	-12.8433	9.38025e-38	4.48324e-36
RPL13AP5	1325.67	2.71724	0.211746	12.8326	1.07716e-37	5.13985e-36
LOC124900638	56.8856	-5.91147	0.460866	-12.8269	1.15936e-37	5.5231e-36
CNTN2	44.9323	-4.08457	0.318449	-12.8264	1.16599e-37	5.54566e-36
LRRC18	54.102	-6.227	0.485537	-12.825	1.18818e-37	5.64203e-36
DEGS2	457.4	-4.30131	0.33555	-12.8187	1.28867e-37	6.1093e-36
INE2	58.553	-6.62522	0.517971	-12.7907	1.84801e-37	8.74686e-36
C22orf23	53.5578	-6.468	0.506171	-12.7783	2.16774e-37	1.02436e-35
AHNAK2	69.675	-4.75577	0.373092	-12.7469	3.24292e-37	1.52997e-35
FAM149B1	551.337	-0.907677	0.0712353	-12.742	3.45573e-37	1.62775e-35
C22orf15	69.1513	-3.87705	0.304665	-12.7256	4.26001e-37	2.00337e-35
BOLA3-DT	94.3544	-2.18572	0.171828	-12.7204	4.55702e-37	2.13961e-35
ZNF433	58.7478	-3.16148	0.248596	-12.7174	4.73536e-37	2.21978e-35
OAZ3	48.1238	-3.72714	0.293369	-12.7046	5.57387e-37	2.60868e-35
RNU4-62P	89.7222	2.17698	0.171404	12.7009	5.84768e-37	2.73246e-35
NKIRAS1	229.03	-1.94784	0.153553	-12.6851	7.15206e-37	3.33664e-35
DDX19A-DT	73.8638	-2.83148	0.223222	-12.6846	7.19738e-37	3.35245e-35
EPM2A-DT	220.282	-2.13333	0.168277	-12.6775	7.87749e-37	3.66341e-35
LINC01018	41.4631	-4.79553	0.378639	-12.6652	9.21939e-37	4.28066e-35
LOC286059	102.339	-7.02557	0.555021	-12.6582	1.00798e-36	4.67276e-35
CTRL	63.6844	-2.80947	0.222128	-12.648	1.14807e-36	5.31378e-35
BLOC1S1	234.188	1.44794	0.114501	12.6456	1.18244e-36	5.45562e-35
TNK1	146.941	-2.71289	0.214532	-12.6457	1.18226e-36	5.45562e-35
MIR6080	64.7691	-4.21331	0.334018	-12.614	1.76747e-36	8.14205e-35
DDX18P1	51.0016	-6.5909	0.52288	-12.605	1.98201e-36	9.11602e-35
SERHL2	86.1895	-4.2663	0.338583	-12.6005	2.09925e-36	9.64008e-35
LINC00847	824.97	-1.09919	0.08731	-12.5895	2.41124e-36	1.10555e-34
ORM2	55.7889	-4.20816	0.334278	-12.5888	2.43356e-36	1.11369e-34
CHKA	271.705	-1.69052	0.134289	-12.5887	2.43659e-36	1.11369e-34
GLS2	102.308	-2.69046	0.214031	-12.5704	3.07111e-36	1.40152e-34
GNAL	360.051	-3.74996	0.298368	-12.5682	3.15646e-36	1.43823e-34
FLNB-AS1	45.9594	-5.69271	0.453703	-12.5472	4.11808e-36	1.87347e-34
SLC7A6OS	1735.05	-0.874819	0.0697386	-12.5442	4.27442e-36	1.94158e-34
ZNF789	517.305	-1.40911	0.112422	-12.5341	4.86095e-36	2.20458e-34
MBOAT4	39.3203	-4.99754	0.398751	-12.533	4.92792e-36	2.2315e-34
OR10AA1P	82.8821	-4.12604	0.329234	-12.5322	4.97458e-36	2.24915e-34
FAM20A	385.82	-4.44462	0.354685	-12.5312	5.04005e-36	2.27525e-34
VTN	32.9933	-4.73395	0.377858	-12.5284	5.22196e-36	2.35374e-34
ARMC5	373.993	-1.11628	0.089116	-12.5262	5.36956e-36	2.41655e-34
AMPH	74.1974	-4.36489	0.348911	-12.51	6.57883e-36	2.95624e-34
TBL1XR1-AS1	72.117	-7.50951	0.600466	-12.5061	6.90987e-36	3.10023e-34
POU5F1P4	45.7354	-6.27479	0.501871	-12.5028	7.20833e-36	3.2292e-34
VPS9D1-AS1	144.112	-3.29633	0.263668	-12.5018	7.29715e-36	3.264e-34
SDCBP2	67.0915	-2.07489	0.166067	-12.4943	8.02387e-36	3.58359e-34
EPC1-AS1	33.5218	-4.36095	0.349106	-12.4918	8.2794e-36	3.69208e-34
EFCAB10	40.4898	-3.99684	0.320727	-12.4618	1.20562e-35	5.36812e-34
SMAD9	35.2882	-4.92816	0.395809	-12.4509	1.38332e-35	6.15001e-34
TMEM217	45.5751	-3.28068	0.263875	-12.4327	1.73655e-35	7.7087e-34
LOC100996318	127.807	-4.93771	0.397359	-12.4263	1.88112e-35	8.33785e-34
NRG4	33.1562	-4.64368	0.373916	-12.419	2.06016e-35	9.1176e-34
NUTM2A	93.7512	-4.35626	0.350861	-12.4159	2.1423e-35	9.46685e-34
COG1	1519.36	-1.64914	0.132849	-12.4137	2.20307e-35	9.72073e-34
TUBG1P	47.6695	-6.31452	0.508769	-12.4114	2.26748e-35	9.98989e-34
SCARNA9	197.673	4.52016	0.364482	12.4016	2.56123e-35	1.12502e-33
SCARNA9L	197.673	4.52016	0.364482	12.4016	2.56123e-35	1.12502e-33
CEP68	1437.82	-1.13667	0.0916887	-12.397	2.71155e-35	1.18926e-33
RBBP4P2	33.2969	-5.13608	0.414448	-12.3926	2.86654e-35	1.25536e-33
OR52P2P	59.6425	-6.35887	0.513174	-12.3913	2.91458e-35	1.2745e-33
ZNF230-DT	51.3163	-4.21378	0.340066	-12.3911	2.92161e-35	1.27567e-33
MYRIP	42.3907	-4.98952	0.402787	-12.3875	3.05502e-35	1.33193e-33
ANKRD61	37.3046	-5.49788	0.444217	-12.3766	3.49996e-35	1.52365e-33
GUCY2C	66.918	-6.78281	0.549004	-12.3548	4.59152e-35	1.99588e-33
LOC105369373	42.5875	-6.01013	0.486516	-12.3534	4.66887e-35	2.0265e-33
BHLHE40-AS1	164.053	-2.1019	0.17019	-12.3503	4.85078e-35	2.10234e-33
TMEM266	37.8805	-3.78128	0.306326	-12.344	5.25123e-35	2.27253e-33
LOC645967	37.2742	-3.52542	0.285659	-12.3414	5.4218e-35	2.34289e-33
RNF43	63.6602	-3.09877	0.251249	-12.3335	5.98037e-35	2.58046e-33
ETV4	38.1421	-4.90409	0.397748	-12.3296	6.27325e-35	2.70285e-33
CDH13	37.3331	-4.39717	0.356914	-12.32	7.07166e-35	3.04237e-33
HLX-AS1	115.26	-4.26053	0.345925	-12.3163	7.39839e-35	3.17827e-33
VSIG4	163.249	-3.81777	0.310292	-12.3038	8.63927e-35	3.7059e-33
MIR762HG	180.307	-1.4309	0.116316	-12.3019	8.84953e-35	3.79055e-33
ANGPTL7	42.6304	-6.14492	0.499929	-12.2916	1.00497e-34	4.29833e-33
COL6A6	58.0797	-5.20767	0.424099	-12.2794	1.16884e-34	4.99194e-33
HTR5BP	41.9517	-6.11102	0.49896	-12.2475	1.73222e-34	7.38727e-33
PIWIL4-AS1	78.2055	-4.16226	0.339895	-12.2457	1.77108e-34	7.54203e-33
SAMD11	36.592	-4.9528	0.404752	-12.2366	1.98124e-34	8.42473e-33
LRP2BP	87.49	-2.4726	0.202386	-12.2173	2.51403e-34	1.06748e-32
RPL10AP7	56.6812	-6.58708	0.539565	-12.2081	2.81262e-34	1.19253e-32
DYNLRB1	339.142	0.970389	0.0794894	12.2078	2.82492e-34	1.19602e-32
STRADA	1045.75	-1.05168	0.0862668	-12.1911	3.46869e-34	1.46646e-32
LOC105374114	46.6754	-5.70893	0.468748	-12.1791	4.01596e-34	1.69538e-32
DDX39A	1322.74	-0.860716	0.0706775	-12.1781	4.06747e-34	1.71466e-32
LRP1-AS	48.9116	-5.80196	0.476845	-12.1674	4.63669e-34	1.95181e-32
ZCWPW1	336.407	-2.28727	0.188001	-12.1662	4.70215e-34	1.97652e-32
FAT2	71.2741	-5.11832	0.420902	-12.1604	5.05198e-34	2.12053e-32
RNA5S9	109.409	7.58018	0.623519	12.1571	5.2598e-34	2.2046e-32
ADGRF3	104.504	-1.86768	0.15369	-12.1522	5.58291e-34	2.33669e-32
RPL23AP42	765.431	2.24273	0.184768	12.1381	6.6385e-34	2.77453e-32
CASP16P	36.8232	-4.6232	0.381063	-12.1324	7.11576e-34	2.96976e-32
GAPDHS	50.2645	-6.22775	0.51386	-12.1195	8.32321e-34	3.46875e-32
KCNG2	41.9345	-4.55016	0.376024	-12.1007	1.04661e-33	4.35561e-32
SPRN	83.18	-7.95597	0.657702	-12.0966	1.10043e-33	4.57312e-32
LOC100506235	97.8433	-1.87007	0.154753	-12.0843	1.27861e-33	5.30605e-32
JPH3	50.285	-5.36796	0.444518	-12.0759	1.41578e-33	5.86698e-32
PLEKHH1	62.5885	-3.24728	0.26891	-12.0757	1.41934e-33	5.87341e-32
OR7E128P	42.1262	-6.14571	0.50915	-12.0705	1.51172e-33	6.24686e-32
POU5F1P3	59.0815	-6.62343	0.549108	-12.0622	1.67346e-33	6.90551e-32
HOXA2	52.7052	-6.29384	0.522115	-12.0545	1.83597e-33	7.56544e-32
EHBP1-AS1	27.1532	-3.96684	0.329308	-12.046	2.03664e-33	8.38053e-32
OR10AD1	59.532	-7.02006	0.582946	-12.0424	2.12704e-33	8.74024e-32
BNIP3P11	53.3159	-6.48656	0.53872	-12.0407	2.17135e-33	8.90983e-32
MUC12	66.9202	-3.99574	0.331917	-12.0384	2.23362e-33	9.15253e-32
MMP19	45.4497	-3.21249	0.267032	-12.0303	2.46129e-33	1.00713e-31
IPO9-AS1	41.5617	-2.70036	0.224519	-12.0273	2.55298e-33	1.0432e-31
PSMA3	862.415	-1.32448	0.110191	-12.0199	2.79459e-33	1.14033e-31
PROX2	85.1125	-3.79538	0.315777	-12.0192	2.81709e-33	1.14792e-31
LRRC46	54.4184	-2.46814	0.205444	-12.0137	3.01139e-33	1.22539e-31
CPLX2	53.6747	-4.09976	0.341323	-12.0114	3.09659e-33	1.25799e-31
ADGRG2	50.0764	-6.0615	0.504651	-12.0113	3.1001e-33	1.25799e-31
LINC01485	53.2251	-4.33585	0.36106	-12.0087	3.19952e-33	1.29653e-31
FOXH1	52.5006	-6.79097	0.566233	-11.9932	3.85549e-33	1.5602e-31
LOC101928988	69.5795	-7.24463	0.604919	-11.9762	4.735e-33	1.91346e-31
LRRC39	55.425	-3.16404	0.26426	-11.9732	4.90875e-33	1.98094e-31
HSD11B2	40.0329	-4.62272	0.3866	-11.9574	5.93985e-33	2.39375e-31
LOC729998	2087.92	2.12382	0.177667	11.9539	6.1947e-33	2.49303e-31
CICP27	66.031	-6.6439	0.555856	-11.9526	6.29575e-33	2.53022e-31
SLC23A1	69.3824	-3.45995	0.289498	-11.9516	6.37212e-33	2.5574e-31
ELOA-AS1	157.624	-1.46935	0.122965	-11.9493	6.5451e-33	2.623e-31
FARSA-AS1	47.6547	-6.4662	0.54114	-11.9492	6.55347e-33	2.623e-31
RPS14P1	30.6659	-5.14123	0.430478	-11.9431	7.05767e-33	2.82095e-31
RNF157-AS1	142.755	-3.72262	0.311907	-11.935	7.77346e-33	3.10282e-31
BPIFB9P	29.3683	-4.8147	0.40382	-11.9229	8.99385e-33	3.58506e-31
ADAM1B	32.9456	-4.25781	0.357266	-11.9178	9.56443e-33	3.80732e-31
IL17RB	61.8319	-3.72017	0.312176	-11.9169	9.66692e-33	3.8429e-31
BCL2L12	239.498	-1.16291	0.0977793	-11.8932	1.28428e-32	5.09848e-31
MYO5B	120.431	-3.89809	0.32783	-11.8906	1.32488e-32	5.25255e-31
HSPA2-AS1	48.5138	-6.71581	0.565115	-11.884	1.43379e-32	5.67663e-31
RPL18AP6	202.597	2.73346	0.230189	11.8748	1.59957e-32	6.32445e-31
HARBI1	144.958	-1.44429	0.121663	-11.8712	1.66997e-32	6.59391e-31
SLC45A4-AS1	37.578	-5.41872	0.456621	-11.867	1.75663e-32	6.92677e-31
PRSS8	29.8735	-4.65921	0.392654	-11.8659	1.77904e-32	7.00567e-31
MYO1H	34.426	-4.85528	0.409209	-11.865	1.79838e-32	7.07234e-31
EFCAB14-AS1	70.1385	-7.73917	0.652324	-11.864	1.82063e-32	7.15025e-31
EEF1A1P4	47.676	-6.68263	0.563617	-11.8567	1.98721e-32	7.79401e-31
RNF32	105.352	-3.70657	0.312837	-11.8483	2.19668e-32	8.60405e-31
MRTFA-AS1	48.3298	-6.70136	0.565947	-11.841	2.39653e-32	9.37429e-31
PBLD	152.08	-1.43389	0.121111	-11.8394	2.44072e-32	9.53442e-31
LOC124903342	55.084	-6.52488	0.551271	-11.8361	2.54045e-32	9.91078e-31
LINC02912	40.0299	-6.06446	0.512531	-11.8324	2.655e-32	1.03439e-30
GSDME	83.4953	-3.10913	0.262829	-11.8295	2.74909e-32	1.06962e-30
HNF1A	35.0727	-4.68734	0.39694	-11.8087	3.52018e-32	1.36783e-30
CCDC78	98.1752	-2.289	0.193923	-11.8036	3.73841e-32	1.4507e-30
ZNF814	1134.67	-1.89665	0.16077	-11.7973	4.03148e-32	1.56236e-30
DNAH14	93.9789	-3.39293	0.287656	-11.7951	4.13722e-32	1.60122e-30
RXFP4	39.7084	-6.04151	0.512793	-11.7816	4.8572e-32	1.87739e-30
LINC02312	74.1699	-7.33005	0.622571	-11.7738	5.32527e-32	2.05559e-30
GK3	52.5996	-6.82057	0.579517	-11.7694	5.61168e-32	2.1633e-30
RAB26	41.8916	-6.23013	0.529424	-11.7678	5.72279e-32	2.20324e-30
ECT2L	41.0955	-3.09343	0.262891	-11.767	5.77675e-32	2.22109e-30
SEC63P1	58.5348	-7.19541	0.611665	-11.7636	6.00873e-32	2.30726e-30
FLVCR2-AS1	36.4562	-4.80564	0.409103	-11.7468	7.33626e-32	2.81332e-30
WDR38	116.219	-5.70775	0.485984	-11.7447	7.51699e-32	2.87886e-30
GRIN3A	71.7944	-2.79407	0.238028	-11.7384	8.09974e-32	3.09799e-30
ARHGEF26	43.0495	-4.11659	0.350888	-11.7319	8.74813e-32	3.34163e-30
LOC124906232	48.4208	-5.86843	0.500619	-11.7224	9.79154e-32	3.73532e-30
GDAP1L1	39.1751	-5.56458	0.474803	-11.7198	1.0093e-31	3.84532e-30
SENCR	160.385	-1.97982	0.168936	-11.7193	1.0145e-31	3.8601e-30
BYSL	225.282	-1.72013	0.146987	-11.7027	1.23515e-31	4.68748e-30
MAP3K4-AS1	47.0245	-2.79038	0.238439	-11.7027	1.23503e-31	4.68748e-30
NODAL	34.2042	-5.14356	0.439549	-11.7019	1.24612e-31	4.723e-30
ASPDH	35.1877	-5.08236	0.434364	-11.7007	1.26409e-31	4.78491e-30
CNOT11	1101.23	-0.620965	0.0530991	-11.6945	1.3606e-31	5.14361e-30
NEK5	33.0619	-3.60456	0.308241	-11.6939	1.36885e-31	5.1681e-30
B3GALT9	129.9	-1.95399	0.167133	-11.6912	1.41344e-31	5.32961e-30
MFSD4A	69.9039	-2.67325	0.229445	-11.6509	2.26983e-31	8.54774e-30
CRLF1	53.8832	-6.63578	0.569859	-11.6446	2.44471e-31	9.19451e-30
LOC100130044	36.0525	-5.63126	0.483679	-11.6426	2.50354e-31	9.40369e-30
PP2D1	93.4708	-8.47891	0.728439	-11.6398	2.58552e-31	9.69918e-30
PKD1-AS1	32.8712	-5.42094	0.465895	-11.6355	2.71884e-31	1.01863e-29
GPX3	209.622	-3.01687	0.259404	-11.63	2.90132e-31	1.08561e-29
LINC00624	43.6712	-6.33757	0.545122	-11.626	3.04073e-31	1.13632e-29
SRPK3	42.3079	-6.08836	0.524702	-11.6035	3.95784e-31	1.47716e-29
MIR151B	44.4715	-6.59257	0.568276	-11.601	4.07305e-31	1.51822e-29
PDZD2	188.637	-3.16598	0.27334	-11.5825	5.05251e-31	1.88092e-29
FBXO40	29.388	-4.69873	0.405768	-11.5798	5.21384e-31	1.93852e-29
PHB1P9	39.8492	-6.22087	0.537627	-11.571	5.78119e-31	2.14673e-29
HCG20	40.6858	-3.93374	0.340079	-11.5671	6.04602e-31	2.24223e-29
RAMP3	50.8174	-4.78009	0.413255	-11.5669	6.06136e-31	2.24508e-29
LOC105370047	31.1168	-5.51488	0.47703	-11.5609	6.50382e-31	2.40592e-29
PTPMT1	179.688	-1.13352	0.0981295	-11.5513	7.27098e-31	2.68632e-29
BEAN1	77.0257	-6.06066	0.525849	-11.5255	9.81687e-31	3.62235e-29
TUBA3D	39.6727	-6.18185	0.536479	-11.523	1.01021e-30	3.7229e-29
BSN	72.9793	-2.6284	0.228128	-11.5216	1.02709e-30	3.78036e-29
RAVER2	140.244	-1.82119	0.158146	-11.5159	1.09717e-30	4.03324e-29
MAP3K20-AS1	35.2901	-5.41308	0.470198	-11.5124	1.14314e-30	4.19695e-29
CHRM5	32.5678	-5.0556	0.439347	-11.5071	1.21514e-30	4.4557e-29
LOC101929452	69.138	-7.71076	0.670109	-11.5067	1.22037e-30	4.46931e-29
TACR1	31.8502	-4.91539	0.427415	-11.5003	1.31513e-30	4.81034e-29
SLC25A18	28.5838	-4.13061	0.359396	-11.4932	1.4274e-30	5.21447e-29
HNRNPMP1	30.8161	-5.35569	0.466029	-11.4922	1.44434e-30	5.26978e-29
INCA1	48.0982	-3.26312	0.283948	-11.492	1.44779e-30	5.2758e-29
PRPH2	39.2132	-5.98328	0.521089	-11.4823	1.61995e-30	5.89583e-29
ANGPT2	155.234	-6.35515	0.553572	-11.4803	1.65754e-30	6.02514e-29
RPL31P62	56.7079	-7.16109	0.623841	-11.479	1.68155e-30	6.10485e-29
ESR1	200.748	-2.37912	0.207576	-11.4614	2.0605e-30	7.47134e-29
FNDC5	26.3056	-4.73504	0.413263	-11.4577	2.15165e-30	7.79221e-29
KNOP1P2	28.1967	-3.69205	0.322727	-11.4402	2.63366e-30	9.52606e-29
STXBP5-AS1	173.84	-1.66846	0.145855	-11.4392	2.66428e-30	9.62491e-29
MAPK12	57.2777	-2.6519	0.231877	-11.4367	2.74231e-30	9.89462e-29
LOC101927539	30.9484	-5.12729	0.448837	-11.4235	3.19112e-30	1.14998e-28
KLB	33.7536	-5.3569	0.46936	-11.4132	3.59226e-30	1.29295e-28
UHRF1	289.123	-2.84979	0.24979	-11.4087	3.78316e-30	1.35999e-28
AGRP	36.2101	-5.87258	0.514785	-11.4078	3.82157e-30	1.37211e-28
PRSS12	27.0681	-3.9956	0.350704	-11.3931	4.5277e-30	1.62366e-28
RNU1-153P	43.4455	-6.35817	0.55851	-11.3842	5.01461e-30	1.79606e-28
CYP2D6	116.852	-2.6974	0.236987	-11.3821	5.13735e-30	1.83778e-28
FOXP1-AS1	40.5908	-6.44351	0.567077	-11.3627	6.41631e-30	2.2925e-28
CTAGE7P	45.2366	-6.83714	0.60234	-11.351	7.33445e-30	2.61735e-28
KPNB1-DT	265.259	-1.96974	0.173625	-11.3448	7.87113e-30	2.80546e-28
MIR3918	49.9646	-3.02499	0.266824	-11.337	8.60562e-30	3.06352e-28
DM1-AS	28.5578	-4.12206	0.363689	-11.334	8.90324e-30	3.16562e-28
THBS4	88.8019	-2.58563	0.228246	-11.3282	9.51243e-30	3.37812e-28
RASA1	1916.03	-0.934204	0.0825134	-11.3218	1.02297e-29	3.62843e-28
LOC613206	35.7085	-5.73831	0.507754	-11.3014	1.29182e-29	4.57652e-28
RAP2C-AS1	141.231	-1.4908	0.132014	-11.2928	1.42495e-29	5.04205e-28
NKX6-2	51.7809	-7.01689	0.621386	-11.2923	1.43203e-29	5.061e-28
TMSB4XP4	273.251	-2.70011	0.239129	-11.2914	1.44651e-29	5.10601e-28
ALX3	30.5067	-5.47539	0.485067	-11.2879	1.50564e-29	5.30833e-28
LINC00216	86.1863	-8.35706	0.740812	-11.281	1.62964e-29	5.73861e-28
FARS2-AS1	31.0489	-4.9773	0.441285	-11.2791	1.66418e-29	5.8532e-28
NTN3	29.8219	-5.31069	0.470949	-11.2766	1.71293e-29	6.01743e-28
KCNIP4	34.4309	-5.37739	0.476886	-11.2761	1.72303e-29	6.04568e-28
DPCD	191.708	-2.95405	0.262055	-11.2726	1.79105e-29	6.27682e-28
NLRP7	39.3078	-3.98484	0.353579	-11.27	1.84561e-29	6.46031e-28
DNALI1	27.3142	-4.63478	0.411396	-11.266	1.9316e-29	6.75322e-28
EIF2AK1P1	31.4454	-5.22653	0.464429	-11.2537	2.22185e-29	7.75873e-28
C8orf17	29.3183	-5.02142	0.446327	-11.2505	2.30196e-29	8.02891e-28
C19orf84	48.4751	-4.61655	0.410371	-11.2497	2.3241e-29	8.09649e-28
COA1	2114.22	-1.24665	0.110848	-11.2465	2.40882e-29	8.38166e-28
RN7SL3	10599.3	3.2191	0.286234	11.2464	2.41224e-29	8.3836e-28
DHDDS	897.494	-0.742475	0.0660465	-11.2417	2.5442e-29	8.83176e-28
LOC102723692	69.4477	-3.75773	0.334476	-11.2347	2.75564e-29	9.55439e-28
MYCL-AS1	41.1782	-5.9673	0.531246	-11.2327	2.81871e-29	9.76155e-28
CEND1	27.1012	-2.90698	0.258812	-11.232	2.83951e-29	9.82195e-28
DPPA4P2	26.5191	-5.03284	0.448215	-11.2286	2.9503e-29	1.01932e-27
SLC18A2	143.418	-3.20244	0.285417	-11.2202	3.24458e-29	1.11967e-27
WDFY3-AS2	162.903	-3.26611	0.291268	-11.2134	3.50501e-29	1.20811e-27
ST8SIA5-DT	29.8227	-4.59372	0.409897	-11.207	3.76667e-29	1.29678e-27
NUTM2B	63.6053	-3.45572	0.308516	-11.2011	4.02722e-29	1.38485e-27
TRIM13	1058.45	-1.62388	0.14498	-11.2008	4.04255e-29	1.3885e-27
RECQL4	118.554	-2.03502	0.181738	-11.1975	4.19297e-29	1.43847e-27
MAPK10	55.7126	-3.43059	0.30645	-11.1946	4.33196e-29	1.48442e-27
RPL23AP18	29.6747	-5.32324	0.475639	-11.1918	4.47439e-29	1.53143e-27
STX5-DT	105.659	-1.53449	0.137214	-11.1832	4.9301e-29	1.68544e-27
MUC5B	92.2363	-4.0415	0.362923	-11.136	8.38116e-29	2.8619e-27
PRG4	100.35	-3.78617	0.340121	-11.1318	8.78063e-29	2.99482e-27
APCDD1L	34.9224	-4.36641	0.392335	-11.1293	9.03602e-29	3.07834e-27
POLR1C	301.766	-1.05216	0.0945794	-11.1246	9.52424e-29	3.2409e-27
ERICH6B	28.0151	-5.31507	0.477809	-11.1238	9.60517e-29	3.26464e-27
MAPT	94.6662	-2.61829	0.23546	-11.1199	1.00422e-28	3.40922e-27
RBM4B	534.852	-1.25116	0.112572	-11.1143	1.06868e-28	3.62387e-27
CYP2T1P	211.007	-3.59902	0.323826	-11.1141	1.07177e-28	3.63013e-27
ARHGEF4	90.9327	-2.66675	0.240542	-11.0864	1.46061e-28	4.94146e-27
CLDN20	43.6805	-6.78088	0.61192	-11.0813	1.54588e-28	5.22388e-27
HYI	164.118	-1.92538	0.173779	-11.0795	1.57813e-28	5.32674e-27
OTUB2	79.4614	-2.99129	0.270003	-11.0787	1.59105e-28	5.36416e-27
LRRTM2	37.8178	-4.45204	0.401947	-11.0762	1.63671e-28	5.51177e-27
MYORG	74.3124	-1.9266	0.173982	-11.0736	1.68579e-28	5.67051e-27
CELF3	48.6039	-4.21833	0.381032	-11.0708	1.73847e-28	5.84103e-27
LOC100128770	38.3442	-5.81252	0.52532	-11.0647	1.86054e-28	6.244e-27
LOC124902694	45.0164	-3.26113	0.294777	-11.0631	1.89538e-28	6.35364e-27
LOC124904076	36.5737	-6.07682	0.549402	-11.0608	1.94416e-28	6.50973e-27
C9orf43	44.61	-2.86249	0.259127	-11.0467	2.27454e-28	7.60726e-27
CACNA1C	98.1078	-2.71706	0.246242	-11.0341	2.61606e-28	8.72954e-27
CACNA1C-IT2	98.1078	-2.71706	0.246242	-11.0341	2.61606e-28	8.72954e-27
NAB2	445.463	-2.19813	0.199239	-11.0326	2.65962e-28	8.86481e-27
PLAT	32.7995	-3.91668	0.35527	-11.0245	2.91098e-28	9.69158e-27
MMACHC	226.762	-1.54145	0.139923	-11.0164	3.18697e-28	1.05984e-26
FANCD2OS	28.7821	-5.56396	0.505309	-11.011	3.38188e-28	1.12338e-26
LOC100422274	42.7545	-6.7474	0.613438	-10.9993	3.85048e-28	1.27759e-26
OR2B11	38.7552	-6.16803	0.560927	-10.9962	3.98792e-28	1.3217e-26
SLC35G6	32.3496	-5.89027	0.536121	-10.9868	4.42207e-28	1.46393e-26
FUT2	28.1444	-5.2321	0.47659	-10.9782	4.86495e-28	1.60873e-26
CCDC27	32.2672	-3.59285	0.327363	-10.9751	5.03353e-28	1.6626e-26
DOK6	154.286	-5.89451	0.537226	-10.9721	5.20382e-28	1.71691e-26
ALKBH3-AS1	33.3061	-6.15231	0.560749	-10.9716	5.23457e-28	1.72511e-26
ZNF385C	35.4525	-3.17293	0.28938	-10.9646	5.65497e-28	1.86156e-26
MRNIP	1661.85	-1.97965	0.180616	-10.9605	5.91424e-28	1.94473e-26
LINC01988	56.7168	-6.09778	0.556554	-10.9563	6.19739e-28	2.03555e-26
FAM246C	31.9981	-5.33095	0.486604	-10.9554	6.25762e-28	2.05303e-26
PAPPA	31.2266	-3.99329	0.364919	-10.9429	7.18331e-28	2.3541e-26
IQCC	73.033	-2.36048	0.215798	-10.9384	7.55458e-28	2.47241e-26
RNY1	233.095	3.76679	0.344367	10.9383	7.5612e-28	2.47241e-26
GPC1	69.508	-2.12934	0.194701	-10.9364	7.71703e-28	2.52055e-26
APOBEC2	44.8625	-3.87492	0.354449	-10.9322	8.08395e-28	2.63746e-26
NAP1L5	70.2274	-1.82019	0.166523	-10.9306	8.23196e-28	2.68276e-26
RAB11B-AS1	127.236	-1.57234	0.143932	-10.9242	8.8354e-28	2.87622e-26
ZBTB11-AS1	444.912	-0.944201	0.0864604	-10.9206	9.18702e-28	2.98736e-26
LOC107986524	49.9459	-7.24525	0.663606	-10.918	9.45488e-28	3.07105e-26
MEA1	519.622	-0.779953	0.0714811	-10.9113	1.01762e-27	3.3017e-26
DLEC1	537.76	-1.85452	0.170102	-10.9024	1.12296e-27	3.63943e-26
CCNYL6	49.168	-6.19247	0.568031	-10.9016	1.13201e-27	3.6647e-26
RPS2P20	39.6719	-6.38599	0.586169	-10.8945	1.22501e-27	3.96142e-26
RDM1P5	39.0583	-3.61852	0.332302	-10.8893	1.29696e-27	4.18945e-26
PENK-AS1	40.618	-5.51718	0.507181	-10.8781	1.46527e-27	4.72792e-26
SLC9A3	40.0761	-3.53901	0.325474	-10.8734	1.54373e-27	4.97561e-26
FLT1P1	70.1196	-7.23221	0.665423	-10.8686	1.62696e-27	5.23809e-26
NID2	56.8383	-3.49709	0.321829	-10.8663	1.66809e-27	5.36463e-26
PCDH12	152.306	-3.33476	0.307275	-10.8527	1.93694e-27	6.22241e-26
LOC339059	38.2279	-5.62311	0.518231	-10.8506	1.98149e-27	6.35858e-26
MATN2	64.4259	-3.62292	0.333937	-10.8491	2.01354e-27	6.45434e-26
MAP3K13	213.844	-1.40007	0.129124	-10.8428	2.15759e-27	6.90854e-26
CKLF-CMTM1	55.8217	3.08329	0.284499	10.8376	2.28381e-27	7.30469e-26
FAM86B3P	312.621	-3.16929	0.292685	-10.8283	2.52699e-27	8.07369e-26
RPL10P12	48.3525	-7.20175	0.665236	-10.8259	2.59634e-27	8.28622e-26
CENPUP2	53.7064	-7.3497	0.680076	-10.8072	3.18319e-27	1.01481e-25
ZBTB46	146.415	-1.54882	0.143517	-10.7919	3.75782e-27	1.1967e-25
VASH2	45.6585	-3.64953	0.338389	-10.785	4.05174e-27	1.2889e-25
MTOR-AS1	30.8503	-5.85651	0.543336	-10.7788	4.33501e-27	1.37752e-25
HTR2B	35.8455	-6.48391	0.602119	-10.7685	4.84944e-27	1.53932e-25
PLN	63.3386	-7.9173	0.735919	-10.7584	5.41084e-27	1.71566e-25
LCA5L	31.6076	-4.32441	0.402049	-10.7559	5.55686e-27	1.76005e-25
SBSPON	27.5217	-5.06125	0.470831	-10.7496	5.95127e-27	1.88294e-25
UVRAG-DT	50.8504	-2.82695	0.263101	-10.7447	6.27392e-27	1.98288e-25
RPL5P23	33.8388	-3.51939	0.327679	-10.7404	6.57942e-27	2.0772e-25
PAX6	35.088	-3.27582	0.305074	-10.7378	6.76477e-27	2.13341e-25
RARRES1	39.7384	-6.63033	0.617947	-10.7296	7.39118e-27	2.32846e-25
ZNF740	2204.14	-0.975092	0.0909052	-10.7265	7.64588e-27	2.40611e-25
ANKRD18EP	40.2568	-6.67311	0.622451	-10.7207	8.13935e-27	2.55865e-25
ZNF32-AS2	26.3303	-4.88472	0.455666	-10.72	8.2046e-27	2.5764e-25
ODF3	34.8921	-5.02775	0.469254	-10.7143	8.718e-27	2.73469e-25
RARB	44.2825	-7.04537	0.657587	-10.714	8.752e-27	2.74242e-25
RNA5-8SN2	1320.98	-4.28364	0.400699	-10.6904	1.1287e-26	2.88556e-25
LOC124900510	1320.98	-4.28364	0.400699	-10.6904	1.1287e-26	2.88556e-25
LOC124907114	1320.98	-4.28364	0.400699	-10.6904	1.1287e-26	2.88556e-25
LOC124907115	1320.98	-4.28364	0.400699	-10.6904	1.1287e-26	2.88556e-25
LOC124907116	1320.98	-4.28364	0.400699	-10.6904	1.1287e-26	2.88556e-25
LOC124907117	1320.98	-4.28364	0.400699	-10.6904	1.1287e-26	2.88556e-25
LOC124907118	1320.98	-4.28364	0.400699	-10.6904	1.1287e-26	2.88556e-25
LOC124907119	1320.98	-4.28364	0.400699	-10.6904	1.1287e-26	2.88556e-25
LOC124907120	1320.98	-4.28364	0.400699	-10.6904	1.1287e-26	2.88556e-25
LOC124907121	1320.98	-4.28364	0.400699	-10.6904	1.1287e-26	2.88556e-25
LOC124907122	1320.98	-4.28364	0.400699	-10.6904	1.1287e-26	2.88556e-25
LOC124907123	1320.98	-4.28364	0.400699	-10.6904	1.1287e-26	2.88556e-25
LOC124907124	1320.98	-4.28364	0.400699	-10.6904	1.1287e-26	2.88556e-25
LOC124907125	1320.98	-4.28364	0.400699	-10.6904	1.1287e-26	2.88556e-25
LOC124907126	1320.98	-4.28364	0.400699	-10.6904	1.1287e-26	2.88556e-25
LOC124907127	1320.98	-4.28364	0.400699	-10.6904	1.1287e-26	2.88556e-25
LOC124907128	1320.98	-4.28364	0.400699	-10.6904	1.1287e-26	2.88556e-25
LOC124907129	1320.98	-4.28364	0.400699	-10.6904	1.1287e-26	2.88556e-25
LOC124907130	1320.98	-4.28364	0.400699	-10.6904	1.1287e-26	2.88556e-25
LOC124907131	1320.98	-4.28364	0.400699	-10.6904	1.1287e-26	2.88556e-25
LOC124907132	1320.98	-4.28364	0.400699	-10.6904	1.1287e-26	2.88556e-25
LOC124907133	1320.98	-4.28364	0.400699	-10.6904	1.1287e-26	2.88556e-25
LOC124907134	1320.98	-4.28364	0.400699	-10.6904	1.1287e-26	2.88556e-25
LOC124907135	1320.98	-4.28364	0.400699	-10.6904	1.1287e-26	2.88556e-25
LOC124907136	1320.98	-4.28364	0.400699	-10.6904	1.1287e-26	2.88556e-25
LOC124907137	1320.98	-4.28364	0.400699	-10.6904	1.1287e-26	2.88556e-25
LOC124907138	1320.98	-4.28364	0.400699	-10.6904	1.1287e-26	2.88556e-25
LOC124907139	1320.98	-4.28364	0.400699	-10.6904	1.1287e-26	2.88556e-25
LOC124907140	1320.98	-4.28364	0.400699	-10.6904	1.1287e-26	2.88556e-25
LOC124907141	1320.98	-4.28364	0.400699	-10.6904	1.1287e-26	2.88556e-25
LOC124907142	1320.98	-4.28364	0.400699	-10.6904	1.1287e-26	2.88556e-25
LOC124907143	1320.98	-4.28364	0.400699	-10.6904	1.1287e-26	2.88556e-25
LOC124907144	1320.98	-4.28364	0.400699	-10.6904	1.1287e-26	2.88556e-25
LOC124907145	1320.98	-4.28364	0.400699	-10.6904	1.1287e-26	2.88556e-25
LOC124907146	1320.98	-4.28364	0.400699	-10.6904	1.1287e-26	2.88556e-25
LOC124907147	1320.98	-4.28364	0.400699	-10.6904	1.1287e-26	2.88556e-25
LOC124907148	1320.98	-4.28364	0.400699	-10.6904	1.1287e-26	2.88556e-25
LOC124907149	1320.98	-4.28364	0.400699	-10.6904	1.1287e-26	2.88556e-25
LOC124907150	1320.98	-4.28364	0.400699	-10.6904	1.1287e-26	2.88556e-25
LOC124907151	1320.98	-4.28364	0.400699	-10.6904	1.1287e-26	2.88556e-25
LOC124907152	1320.98	-4.28364	0.400699	-10.6904	1.1287e-26	2.88556e-25
LOC124907153	1320.98	-4.28364	0.400699	-10.6904	1.1287e-26	2.88556e-25
LOC124907154	1320.98	-4.28364	0.400699	-10.6904	1.1287e-26	2.88556e-25
LOC124907155	1320.98	-4.28364	0.400699	-10.6904	1.1287e-26	2.88556e-25
LOC124907160	1320.98	-4.28364	0.400699	-10.6904	1.1287e-26	2.88556e-25
LOC124907172	1320.98	-4.28364	0.400699	-10.6904	1.1287e-26	2.88556e-25
LOC124907183	1320.98	-4.28364	0.400699	-10.6904	1.1287e-26	2.88556e-25
LOC124907194	1320.98	-4.28364	0.400699	-10.6904	1.1287e-26	2.88556e-25
LOC124907205	1320.98	-4.28364	0.400699	-10.6904	1.1287e-26	2.88556e-25
LOC124907216	1320.98	-4.28364	0.400699	-10.6904	1.1287e-26	2.88556e-25
LOC124907227	1320.98	-4.28364	0.400699	-10.6904	1.1287e-26	2.88556e-25
LOC124907238	1320.98	-4.28364	0.400699	-10.6904	1.1287e-26	2.88556e-25
LOC124907248	1320.98	-4.28364	0.400699	-10.6904	1.1287e-26	2.88556e-25
LOC124907258	1320.98	-4.28364	0.400699	-10.6904	1.1287e-26	2.88556e-25
LOC124907269	1320.98	-4.28364	0.400699	-10.6904	1.1287e-26	2.88556e-25
LOC124907280	1320.98	-4.28364	0.400699	-10.6904	1.1287e-26	2.88556e-25
LOC124907291	1320.98	-4.28364	0.400699	-10.6904	1.1287e-26	2.88556e-25
LOC124907302	1320.98	-4.28364	0.400699	-10.6904	1.1287e-26	2.88556e-25
LOC124907313	1320.98	-4.28364	0.400699	-10.6904	1.1287e-26	2.88556e-25
LOC124907324	1320.98	-4.28364	0.400699	-10.6904	1.1287e-26	2.88556e-25
LOC124907327	1320.98	-4.28364	0.400699	-10.6904	1.1287e-26	2.88556e-25
LOC124907328	1320.98	-4.28364	0.400699	-10.6904	1.1287e-26	2.88556e-25
LOC124907329	1320.98	-4.28364	0.400699	-10.6904	1.1287e-26	2.88556e-25
LOC124907330	1320.98	-4.28364	0.400699	-10.6904	1.1287e-26	2.88556e-25
LOC124907331	1320.98	-4.28364	0.400699	-10.6904	1.1287e-26	2.88556e-25
LOC124907332	1320.98	-4.28364	0.400699	-10.6904	1.1287e-26	2.88556e-25
LOC124907333	1320.98	-4.28364	0.400699	-10.6904	1.1287e-26	2.88556e-25
LOC124907334	1320.98	-4.28364	0.400699	-10.6904	1.1287e-26	2.88556e-25
LOC124907335	1320.98	-4.28364	0.400699	-10.6904	1.1287e-26	2.88556e-25
LOC124907336	1320.98	-4.28364	0.400699	-10.6904	1.1287e-26	2.88556e-25
LOC124907337	1320.98	-4.28364	0.400699	-10.6904	1.1287e-26	2.88556e-25
LOC124907338	1320.98	-4.28364	0.400699	-10.6904	1.1287e-26	2.88556e-25
LOC124907339	1320.98	-4.28364	0.400699	-10.6904	1.1287e-26	2.88556e-25
LOC124907340	1320.98	-4.28364	0.400699	-10.6904	1.1287e-26	2.88556e-25
LOC124907341	1320.98	-4.28364	0.400699	-10.6904	1.1287e-26	2.88556e-25
LOC124907342	1320.98	-4.28364	0.400699	-10.6904	1.1287e-26	2.88556e-25
LOC124907343	1320.98	-4.28364	0.400699	-10.6904	1.1287e-26	2.88556e-25
LOC124907439	1320.98	-4.28364	0.400699	-10.6904	1.1287e-26	2.88556e-25
LOC124907440	1320.98	-4.28364	0.400699	-10.6904	1.1287e-26	2.88556e-25
LOC124907450	1320.98	-4.28364	0.400699	-10.6904	1.1287e-26	2.88556e-25
LOC124907458	1320.98	-4.28364	0.400699	-10.6904	1.1287e-26	2.88556e-25
LOC124907467	1320.98	-4.28364	0.400699	-10.6904	1.1287e-26	2.88556e-25
LOC124907475	1320.98	-4.28364	0.400699	-10.6904	1.1287e-26	2.88556e-25
LOC124907476	1320.98	-4.28364	0.400699	-10.6904	1.1287e-26	2.88556e-25
LOC124907477	1320.98	-4.28364	0.400699	-10.6904	1.1287e-26	2.88556e-25
LOC124907478	1320.98	-4.28364	0.400699	-10.6904	1.1287e-26	2.88556e-25
LOC124907479	1320.98	-4.28364	0.400699	-10.6904	1.1287e-26	2.88556e-25
LOC124907480	1320.98	-4.28364	0.400699	-10.6904	1.1287e-26	2.88556e-25
LOC124907481	1320.98	-4.28364	0.400699	-10.6904	1.1287e-26	2.88556e-25
LOC124907482	1320.98	-4.28364	0.400699	-10.6904	1.1287e-26	2.88556e-25
LOC124907483	1320.98	-4.28364	0.400699	-10.6904	1.1287e-26	2.88556e-25
LOC124907484	1320.98	-4.28364	0.400699	-10.6904	1.1287e-26	2.88556e-25
LOC124907572	1320.98	-4.28364	0.400699	-10.6904	1.1287e-26	2.88556e-25
LOC124907573	1320.98	-4.28364	0.400699	-10.6904	1.1287e-26	2.88556e-25
LOC124907574	1320.98	-4.28364	0.400699	-10.6904	1.1287e-26	2.88556e-25
LOC124907575	1320.98	-4.28364	0.400699	-10.6904	1.1287e-26	2.88556e-25
LOC124907576	1320.98	-4.28364	0.400699	-10.6904	1.1287e-26	2.88556e-25
LOC124907577	1320.98	-4.28364	0.400699	-10.6904	1.1287e-26	2.88556e-25
LOC124907578	1320.98	-4.28364	0.400699	-10.6904	1.1287e-26	2.88556e-25
LOC124907579	1320.98	-4.28364	0.400699	-10.6904	1.1287e-26	2.88556e-25
LOC124907580	1320.98	-4.28364	0.400699	-10.6904	1.1287e-26	2.88556e-25
LOC124907581	1320.98	-4.28364	0.400699	-10.6904	1.1287e-26	2.88556e-25
LOC124907584	1320.98	-4.28364	0.400699	-10.6904	1.1287e-26	2.88556e-25
LOC124907585	1320.98	-4.28364	0.400699	-10.6904	1.1287e-26	2.88556e-25
LOC124907586	1320.98	-4.28364	0.400699	-10.6904	1.1287e-26	2.88556e-25
LOC124907587	1320.98	-4.28364	0.400699	-10.6904	1.1287e-26	2.88556e-25
LOC124907588	1320.98	-4.28364	0.400699	-10.6904	1.1287e-26	2.88556e-25
LOC124907589	1320.98	-4.28364	0.400699	-10.6904	1.1287e-26	2.88556e-25
LOC124907590	1320.98	-4.28364	0.400699	-10.6904	1.1287e-26	2.88556e-25
LOC124907591	1320.98	-4.28364	0.400699	-10.6904	1.1287e-26	2.88556e-25
LOC124907592	1320.98	-4.28364	0.400699	-10.6904	1.1287e-26	2.88556e-25
LOC124907593	1320.98	-4.28364	0.400699	-10.6904	1.1287e-26	2.88556e-25
LOC124907594	1320.98	-4.28364	0.400699	-10.6904	1.1287e-26	2.88556e-25
LOC124907595	1320.98	-4.28364	0.400699	-10.6904	1.1287e-26	2.88556e-25
LOC124907596	1320.98	-4.28364	0.400699	-10.6904	1.1287e-26	2.88556e-25
LOC124907597	1320.98	-4.28364	0.400699	-10.6904	1.1287e-26	2.88556e-25
LOC124907598	1320.98	-4.28364	0.400699	-10.6904	1.1287e-26	2.88556e-25
LOC124907600	1320.98	-4.28364	0.400699	-10.6904	1.1287e-26	2.88556e-25
LOC124907611	1320.98	-4.28364	0.400699	-10.6904	1.1287e-26	2.88556e-25
LOC124907622	1320.98	-4.28364	0.400699	-10.6904	1.1287e-26	2.88556e-25
LOC124907633	1320.98	-4.28364	0.400699	-10.6904	1.1287e-26	2.88556e-25
LOC124907644	1320.98	-4.28364	0.400699	-10.6904	1.1287e-26	2.88556e-25
LOC124907655	1320.98	-4.28364	0.400699	-10.6904	1.1287e-26	2.88556e-25
LOC124907662	1320.98	-4.28364	0.400699	-10.6904	1.1287e-26	2.88556e-25
LOC124907673	1320.98	-4.28364	0.400699	-10.6904	1.1287e-26	2.88556e-25
LOC124907684	1320.98	-4.28364	0.400699	-10.6904	1.1287e-26	2.88556e-25
LOC124907694	1320.98	-4.28364	0.400699	-10.6904	1.1287e-26	2.88556e-25
LOC124907705	1320.98	-4.28364	0.400699	-10.6904	1.1287e-26	2.88556e-25
LOC124907709	1320.98	-4.28364	0.400699	-10.6904	1.1287e-26	2.88556e-25
LOC124907710	1320.98	-4.28364	0.400699	-10.6904	1.1287e-26	2.88556e-25
LOC124907711	1320.98	-4.28364	0.400699	-10.6904	1.1287e-26	2.88556e-25
LOC124907712	1320.98	-4.28364	0.400699	-10.6904	1.1287e-26	2.88556e-25
LOC124907713	1320.98	-4.28364	0.400699	-10.6904	1.1287e-26	2.88556e-25
LOC124907714	1320.98	-4.28364	0.400699	-10.6904	1.1287e-26	2.88556e-25
LOC124907715	1320.98	-4.28364	0.400699	-10.6904	1.1287e-26	2.88556e-25
LOC124907716	1320.98	-4.28364	0.400699	-10.6904	1.1287e-26	2.88556e-25
LOC124907717	1320.98	-4.28364	0.400699	-10.6904	1.1287e-26	2.88556e-25
LOC124907718	1320.98	-4.28364	0.400699	-10.6904	1.1287e-26	2.88556e-25
LOC124907719	1320.98	-4.28364	0.400699	-10.6904	1.1287e-26	2.88556e-25
LOC124907720	1320.98	-4.28364	0.400699	-10.6904	1.1287e-26	2.88556e-25
LOC124907721	1320.98	-4.28364	0.400699	-10.6904	1.1287e-26	2.88556e-25
LOC124908237	1320.98	-4.28364	0.400699	-10.6904	1.1287e-26	2.88556e-25
LOC124908238	1320.98	-4.28364	0.400699	-10.6904	1.1287e-26	2.88556e-25
LOC124908239	1320.98	-4.28364	0.400699	-10.6904	1.1287e-26	2.88556e-25
LOC124908240	1320.98	-4.28364	0.400699	-10.6904	1.1287e-26	2.88556e-25
LOC124908241	1320.98	-4.28364	0.400699	-10.6904	1.1287e-26	2.88556e-25
LOC124908242	1320.98	-4.28364	0.400699	-10.6904	1.1287e-26	2.88556e-25
LOC124908243	1320.98	-4.28364	0.400699	-10.6904	1.1287e-26	2.88556e-25
LOC124908244	1320.98	-4.28364	0.400699	-10.6904	1.1287e-26	2.88556e-25
LOC124908245	1320.98	-4.28364	0.400699	-10.6904	1.1287e-26	2.88556e-25
LOC124908246	1320.98	-4.28364	0.400699	-10.6904	1.1287e-26	2.88556e-25
LOC124908247	1320.98	-4.28364	0.400699	-10.6904	1.1287e-26	2.88556e-25
LOC124908248	1320.98	-4.28364	0.400699	-10.6904	1.1287e-26	2.88556e-25
LOC124908249	1320.98	-4.28364	0.400699	-10.6904	1.1287e-26	2.88556e-25
LOC124908254	1320.98	-4.28364	0.400699	-10.6904	1.1287e-26	2.88556e-25
LOC124908257	1320.98	-4.28364	0.400699	-10.6904	1.1287e-26	2.88556e-25
LOC124908268	1320.98	-4.28364	0.400699	-10.6904	1.1287e-26	2.88556e-25
LOC124908278	1320.98	-4.28364	0.400699	-10.6904	1.1287e-26	2.88556e-25
LOC124908289	1320.98	-4.28364	0.400699	-10.6904	1.1287e-26	2.88556e-25
LOC124908300	1320.98	-4.28364	0.400699	-10.6904	1.1287e-26	2.88556e-25
LOC124908310	1320.98	-4.28364	0.400699	-10.6904	1.1287e-26	2.88556e-25
LOC124908316	1320.98	-4.28364	0.400699	-10.6904	1.1287e-26	2.88556e-25
LOC124908327	1320.98	-4.28364	0.400699	-10.6904	1.1287e-26	2.88556e-25
LOC124908336	1320.98	-4.28364	0.400699	-10.6904	1.1287e-26	2.88556e-25
LOC124908347	1320.98	-4.28364	0.400699	-10.6904	1.1287e-26	2.88556e-25
LOC124908358	1320.98	-4.28364	0.400699	-10.6904	1.1287e-26	2.88556e-25
LOC124908368	1320.98	-4.28364	0.400699	-10.6904	1.1287e-26	2.88556e-25
LOC124908369	1320.98	-4.28364	0.400699	-10.6904	1.1287e-26	2.88556e-25
LOC124908370	1320.98	-4.28364	0.400699	-10.6904	1.1287e-26	2.88556e-25
LOC124908371	1320.98	-4.28364	0.400699	-10.6904	1.1287e-26	2.88556e-25
LOC124908372	1320.98	-4.28364	0.400699	-10.6904	1.1287e-26	2.88556e-25
LOC124908373	1320.98	-4.28364	0.400699	-10.6904	1.1287e-26	2.88556e-25
LOC124908374	1320.98	-4.28364	0.400699	-10.6904	1.1287e-26	2.88556e-25
LOC124908375	1320.98	-4.28364	0.400699	-10.6904	1.1287e-26	2.88556e-25
LOC124908376	1320.98	-4.28364	0.400699	-10.6904	1.1287e-26	2.88556e-25
LOC124908377	1320.98	-4.28364	0.400699	-10.6904	1.1287e-26	2.88556e-25
LOC124908378	1320.98	-4.28364	0.400699	-10.6904	1.1287e-26	2.88556e-25
LOC124908379	1320.98	-4.28364	0.400699	-10.6904	1.1287e-26	2.88556e-25
LOC124908380	1320.98	-4.28364	0.400699	-10.6904	1.1287e-26	2.88556e-25
LOC124908381	1320.98	-4.28364	0.400699	-10.6904	1.1287e-26	2.88556e-25
LOC124908382	1320.98	-4.28364	0.400699	-10.6904	1.1287e-26	2.88556e-25
LOC124908383	1320.98	-4.28364	0.400699	-10.6904	1.1287e-26	2.88556e-25
LOC124908384	1320.98	-4.28364	0.400699	-10.6904	1.1287e-26	2.88556e-25
LOC124908385	1320.98	-4.28364	0.400699	-10.6904	1.1287e-26	2.88556e-25
LOC124908386	1320.98	-4.28364	0.400699	-10.6904	1.1287e-26	2.88556e-25
LOC124908387	1320.98	-4.28364	0.400699	-10.6904	1.1287e-26	2.88556e-25
LOC124908388	1320.98	-4.28364	0.400699	-10.6904	1.1287e-26	2.88556e-25
LOC124908389	1320.98	-4.28364	0.400699	-10.6904	1.1287e-26	2.88556e-25
LOC124908390	1320.98	-4.28364	0.400699	-10.6904	1.1287e-26	2.88556e-25
LOC124908391	1320.98	-4.28364	0.400699	-10.6904	1.1287e-26	2.88556e-25
LOC124908392	1320.98	-4.28364	0.400699	-10.6904	1.1287e-26	2.88556e-25
LOC124908393	1320.98	-4.28364	0.400699	-10.6904	1.1287e-26	2.88556e-25
LOC124908474	1320.98	-4.28364	0.400699	-10.6904	1.1287e-26	2.88556e-25
LOC124908494	1320.98	-4.28364	0.400699	-10.6904	1.1287e-26	2.88556e-25
LOC124908504	1320.98	-4.28364	0.400699	-10.6904	1.1287e-26	2.88556e-25
LOC124908512	1320.98	-4.28364	0.400699	-10.6904	1.1287e-26	2.88556e-25
LOC124908513	1320.98	-4.28364	0.400699	-10.6904	1.1287e-26	2.88556e-25
LOC124908514	1320.98	-4.28364	0.400699	-10.6904	1.1287e-26	2.88556e-25
LOC124908515	1320.98	-4.28364	0.400699	-10.6904	1.1287e-26	2.88556e-25
LOC124908516	1320.98	-4.28364	0.400699	-10.6904	1.1287e-26	2.88556e-25
LOC124908517	1320.98	-4.28364	0.400699	-10.6904	1.1287e-26	2.88556e-25
LOC124908518	1320.98	-4.28364	0.400699	-10.6904	1.1287e-26	2.88556e-25
LOC124908519	1320.98	-4.28364	0.400699	-10.6904	1.1287e-26	2.88556e-25
LOC124908520	1320.98	-4.28364	0.400699	-10.6904	1.1287e-26	2.88556e-25
LOC124908521	1320.98	-4.28364	0.400699	-10.6904	1.1287e-26	2.88556e-25
LOC124908522	1320.98	-4.28364	0.400699	-10.6904	1.1287e-26	2.88556e-25
LOC124908523	1320.98	-4.28364	0.400699	-10.6904	1.1287e-26	2.88556e-25
LOC124908524	1320.98	-4.28364	0.400699	-10.6904	1.1287e-26	2.88556e-25
LOC124908525	1320.98	-4.28364	0.400699	-10.6904	1.1287e-26	2.88556e-25
LOC124908526	1320.98	-4.28364	0.400699	-10.6904	1.1287e-26	2.88556e-25
LOC124908527	1320.98	-4.28364	0.400699	-10.6904	1.1287e-26	2.88556e-25
P2RX5-TAX1BP3	168.114	-2.32204	0.21726	-10.6878	1.16032e-26	2.96382e-25
ZBTB20-AS1	197.9	-2.42421	0.226838	-10.687	1.17139e-26	2.98951e-25
APOBEC3B-AS1	115.904	-6.48448	0.606871	-10.6851	1.19526e-26	3.04775e-25
TMEM223	413.459	-1.03587	0.0970329	-10.6755	1.32612e-26	3.37848e-25
POLR2E	2045.74	-1.03293	0.0968242	-10.6681	1.43599e-26	3.65521e-25
OR2A1	41.1383	-6.27028	0.58797	-10.6643	1.49551e-26	3.80342e-25
MZF1-AS1	234.851	-1.31714	0.123551	-10.6607	1.55358e-26	3.94769e-25
RPS2P50	44.1165	-7.07085	0.663437	-10.6579	1.60146e-26	4.06583e-25
LOC102723335	64.4496	-7.35143	0.690104	-10.6527	1.69467e-26	4.29873e-25
TRMT10B	378.424	-1.00425	0.0942829	-10.6514	1.71742e-26	4.35267e-25
PHC1	726.355	-1.17248	0.110226	-10.637	2.0041e-26	5.07486e-25
LINC01531	50.8448	-6.41463	0.604027	-10.6198	2.41138e-26	6.10091e-25
MIR6126	36.345	-6.08608	0.573232	-10.6171	2.48095e-26	6.27153e-25
OR1X5P	43.3406	-6.53123	0.615566	-10.6101	2.67405e-26	6.75381e-25
LINC02288	166.021	-3.42521	0.322882	-10.6082	2.72857e-26	6.88559e-25
CSTPP1	378.561	-1.10662	0.104384	-10.6015	2.93323e-26	7.39568e-25
MORC2-AS1	102.59	-3.12508	0.294867	-10.5983	3.03554e-26	7.64707e-25
LOC124904542	23.405	-4.47413	0.422393	-10.5923	3.23395e-26	8.13989e-25
LOC102724019	28.6276	-4.60588	0.435053	-10.5869	3.42656e-26	8.61728e-25
FN1	72.6977	-4.11336	0.388541	-10.5867	3.4353e-26	8.63184e-25
EGOT	37.3772	-6.52783	0.616855	-10.5824	3.5952e-26	9.02589e-25
LOC101928012	32.681	-6.11196	0.577564	-10.5823	3.59984e-26	9.0298e-25
MKRN2OS	20.887	-4.44349	0.420066	-10.5781	3.76589e-26	9.43825e-25
DCTN1-AS1	45.3712	-7.0831	0.669864	-10.5739	3.93565e-26	9.85527e-25
RPL21P16	1207.87	4.69392	0.444351	10.5635	4.39747e-26	1.10023e-24
KIF9	109.961	-1.51597	0.143586	-10.5579	4.67107e-26	1.16769e-24
NANOS1	23.8694	-4.59937	0.436072	-10.5473	5.22944e-26	1.30616e-24
DIAPH2-AS1	33.8783	-6.40988	0.608572	-10.5326	6.10905e-26	1.52456e-24
ZNF497	71.0874	-2.66135	0.2527	-10.5317	6.17281e-26	1.53916e-24
CAPN12	343.868	-2.52263	0.239582	-10.5293	6.32872e-26	1.57669e-24
FAM87B	55.7325	-7.70459	0.73181	-10.5281	6.40968e-26	1.5955e-24
VEZTP1	39.899	-6.90538	0.655994	-10.5266	6.51453e-26	1.62023e-24
RRP1	591.456	-1.37528	0.130758	-10.5177	7.15687e-26	1.77847e-24
RPS6KL1	81.236	-2.49957	0.238049	-10.5002	8.61569e-26	2.13917e-24
HNRNPA1P49	83.7498	-10.7556	1.02744	-10.4683	1.20805e-25	2.99691e-24
PRH2	36.7708	-6.5366	0.624508	-10.4668	1.22719e-25	3.04181e-24
LOC391674	30.948	-5.02718	0.480516	-10.4621	1.29028e-25	3.19549e-24
LOC101927401	49.4637	-3.45307	0.330305	-10.4542	1.40205e-25	3.46935e-24
LOC124902013	27.5656	-5.89321	0.563945	-10.45	1.46564e-25	3.62366e-24
MATN1	44.4501	-3.67709	0.351937	-10.4481	1.49422e-25	3.69121e-24
GPR182	33.6307	-6.35761	0.608871	-10.4416	1.60043e-25	3.95024e-24
PRSS2	32.5602	-6.06556	0.58144	-10.432	1.77182e-25	4.3696e-24
KRT18P57	87.7032	-8.79758	0.843528	-10.4295	1.8183e-25	4.48045e-24
GNRH1	153.971	-1.56364	0.149934	-10.4288	1.83114e-25	4.50829e-24
ECE1-AS1	146.852	-1.98052	0.190047	-10.4212	1.98455e-25	4.88189e-24
RYR3	87.4285	-3.19477	0.306629	-10.419	2.031e-25	4.99196e-24
CSNK2B	257.543	1.04229	0.100125	10.4099	2.23503e-25	5.48883e-24
ARHGEF38	39.3002	-6.88799	0.662366	-10.3991	2.50373e-25	6.14358e-24
PRKCZ-AS1	76.9956	-1.87758	0.180587	-10.3971	2.55596e-25	6.26649e-24
OMG	74.7226	-2.13882	0.205726	-10.3964	2.57383e-25	6.29976e-24
LOC101927057	74.7226	-2.13882	0.205726	-10.3964	2.57383e-25	6.29976e-24
ITGA6-AS1	87.0786	-2.05897	0.198116	-10.3927	2.67589e-25	6.54409e-24
MYL6	3658.66	1.62583	0.156773	10.3706	3.37267e-25	8.24123e-24
CD101-AS1	34.7487	-4.44521	0.429055	-10.3605	3.75038e-25	9.15654e-24
MTND5P11	35.6347	-4.60384	0.444781	-10.3508	4.14984e-25	1.01234e-23
LOC101928855	60.0533	-6.60178	0.638806	-10.3346	4.9162e-25	1.19829e-23
RPS8P9	26.1659	-5.79126	0.560475	-10.3328	5.00975e-25	1.21926e-23
NOXO1	27.6263	-4.46305	0.431932	-10.3327	5.01055e-25	1.21926e-23
FILIP1	21.5743	-4.32617	0.4198	-10.3053	6.66641e-25	1.62085e-23
KLHL35	40.2383	-2.80073	0.271911	-10.3002	7.03405e-25	1.70882e-23
EMC1	807.768	-0.87496	0.0849522	-10.2994	7.08753e-25	1.72039e-23
CTC-338M12.4	339.595	-1.24704	0.121148	-10.2936	7.5346e-25	1.82739e-23
STAR	31.8927	-6.03492	0.586513	-10.2895	7.85866e-25	1.90441e-23
RPL21P81	27.2231	-5.87706	0.57123	-10.2884	7.94556e-25	1.92388e-23
RPL3P1	31.8156	-6.29722	0.612345	-10.2838	8.33883e-25	2.01743e-23
GPR61	22.1712	-4.96868	0.484029	-10.2653	1.01053e-24	2.44279e-23
MUC6	54.3088	-4.0104	0.391428	-10.2456	1.2389e-24	2.99235e-23
RNF222	25.026	-4.13489	0.40377	-10.2407	1.30289e-24	3.14432e-23
DIO1	25.0524	-5.17364	0.505509	-10.2345	1.38884e-24	3.34898e-23
ITGA11	63.4905	-3.36043	0.328435	-10.2316	1.43107e-24	3.44799e-23
POLR3H	1056.6	-0.878932	0.0859045	-10.2315	1.43286e-24	3.44947e-23
HM13-AS1	38.5389	-2.78138	0.272322	-10.2135	1.72441e-24	4.14793e-23
RAB15	235.41	-2.10666	0.206384	-10.2075	1.83619e-24	4.41319e-23
FANCA	1224.61	-1.92378	0.188512	-10.2051	1.88185e-24	4.51921e-23
MPI	925.76	-1.19435	0.117037	-10.2049	1.88503e-24	4.52313e-23
PIANP	49.021	-3.99771	0.391893	-10.201	1.96192e-24	4.70378e-23
MYRF	146.824	-2.537	0.248801	-10.1969	2.04639e-24	4.9023e-23
TGM4	25.5347	-4.59476	0.450806	-10.1923	2.14577e-24	5.13618e-23
FAM240C	31.4444	-6.25645	0.613952	-10.1905	2.18739e-24	5.23152e-23
ZNF7	828.665	-0.751284	0.0737675	-10.1845	2.32571e-24	5.55779e-23
KRT18P7	30.5686	-6.2654	0.615318	-10.1824	2.37659e-24	5.67476e-23
GLTPD2	20.2176	-3.7042	0.364293	-10.1682	2.74981e-24	6.56058e-23
ARRDC3-AS1	178.803	-1.43745	0.141692	-10.1449	3.49227e-24	8.32519e-23
SCRG1	37.2908	-5.6367	0.555846	-10.1408	3.64261e-24	8.67653e-23
LOC102723313	28.6087	-5.21041	0.513845	-10.14	3.66974e-24	8.73404e-23
CCDC137P1	32.0589	-6.06246	0.598358	-10.1318	3.99147e-24	9.49206e-23
MIR1244-2	179.166	1.77107	0.174895	10.1265	4.2153e-24	1.00162e-22
NOP16	256.725	-1.20686	0.119275	-10.1183	4.58263e-24	1.08802e-22
FAM118B	363.532	-0.989212	0.0977876	-10.1159	4.69549e-24	1.11391e-22
CENPP	231.331	-1.88801	0.186701	-10.1125	4.86226e-24	1.15254e-22
ZNF750	34.1844	-6.37894	0.63106	-10.1083	5.0767e-24	1.2024e-22
LOC101927950	29.0168	-5.94589	0.5884	-10.1052	5.2399e-24	1.24005e-22
RPL13AP20	41.2519	3.22992	0.319936	10.0955	5.78331e-24	1.36755e-22
NECAB1	24.5194	-4.7758	0.473301	-10.0904	6.09209e-24	1.4394e-22
ALDH1L2	32.8965	-3.76214	0.372915	-10.0885	6.21321e-24	1.46684e-22
NDUFC2	201.378	1.32574	0.131557	10.0773	6.96387e-24	1.64273e-22
M1AP	41.4753	-2.83504	0.281366	-10.076	7.05636e-24	1.66321e-22
EPHA1	959.585	-2.99236	0.297012	-10.0749	7.1356e-24	1.68054e-22
AIRE	57.743	-3.66379	0.363769	-10.0718	7.36437e-24	1.73302e-22
ZMYM4-AS1	25.1677	-5.78256	0.574791	-10.0603	8.27692e-24	1.94621e-22
ZNF219	320.804	-1.85476	0.184382	-10.0593	8.35677e-24	1.96341e-22
LKAAEAR1	34.5094	-3.93772	0.391519	-10.0575	8.51008e-24	1.99782e-22
B9D1	147.742	-1.45242	0.14442	-10.0569	8.56283e-24	2.0086e-22
FOXM1	131.211	-2.4742	0.246027	-10.0566	8.59008e-24	2.01338e-22
ADCY5	35.9746	-3.31412	0.330164	-10.0378	1.03992e-23	2.43546e-22
RCOR2	22.3076	-4.25726	0.424839	-10.0209	1.23382e-23	2.88726e-22
PRKAR2A-AS1	94.1316	-1.63356	0.163166	-10.0116	1.35497e-23	3.16824e-22
MTND4P23	42.9409	-7.36088	0.735313	-10.0105	1.36998e-23	3.20077e-22
ENTPD7	413.993	-0.874173	0.0873477	-10.008	1.40619e-23	3.28275e-22
LOC101929109	33.8794	-6.67804	0.668747	-9.9859	1.75707e-23	4.09861e-22
ITIH2	32.1894	-6.04389	0.605735	-9.97779	1.90669e-23	4.44409e-22
CA6	87.203	-4.48155	0.449727	-9.96504	2.16791e-23	5.04892e-22
RPS2P8	33.4889	-6.62679	0.665164	-9.96263	2.22102e-23	5.16851e-22
PSTK	140.918	-1.38174	0.138796	-9.95517	2.39415e-23	5.56696e-22
NDRG4	43.8803	-3.23106	0.324722	-9.95023	2.5159e-23	5.84542e-22
LOC124902324	57.2534	-10.2116	1.02729	-9.9403	2.77987e-23	6.4536e-22
JAKMIP2-AS1	34.9897	-5.83474	0.587559	-9.93047	3.06797e-23	7.11683e-22
HAS1	31.0371	-5.218	0.525973	-9.92066	3.38494e-23	7.84589e-22
ARHGEF33	25.5493	-2.74782	0.277015	-9.91941	3.42792e-23	7.93922e-22
CBARP	34.9068	-5.17491	0.522003	-9.91357	3.63436e-23	8.41071e-22
SH3D19	169.564	-4.4276	0.446698	-9.91185	3.69742e-23	8.54988e-22
FABP3	46.0919	-7.40253	0.747505	-9.90298	4.04044e-23	9.33572e-22
CLCN2	106.585	-1.18111	0.119394	-9.89253	4.48558e-23	1.03479e-21
KIRREL3	39.4651	-3.75006	0.379079	-9.89254	4.48498e-23	1.03479e-21
ZNF295-AS1	66.5021	-2.04296	0.206588	-9.88905	4.64415e-23	1.07053e-21
ALOX12B	26.2573	-3.28188	0.332081	-9.88278	4.9441e-23	1.13878e-21
SIGLEC15	91.5127	-1.55968	0.157836	-9.88163	5.00119e-23	1.15102e-21
RPL10AP1	32.7953	-6.62943	0.670998	-9.87995	5.0858e-23	1.16957e-21
KLHL29	211.776	-2.3821	0.241126	-9.87906	5.13106e-23	1.17906e-21
YBX1P4	49.8651	-1.91036	0.193543	-9.87044	5.59166e-23	1.28389e-21
PNCK	57.9974	-5.43425	0.551304	-9.85707	6.38839e-23	1.46568e-21
CLIP3	66.2375	-1.92477	0.195393	-9.85077	6.80207e-23	1.55937e-21
PTOV1	1561.38	-0.927701	0.0943133	-9.83637	7.84928e-23	1.79803e-21
HNRNPA3P7	30.9952	-6.5369	0.664808	-9.83276	8.13613e-23	1.86228e-21
UBE2Q1-AS1	65.4291	-8.36395	0.851539	-9.82217	9.03808e-23	2.06712e-21
HPR	20.5787	-5.23602	0.533098	-9.82188	9.06386e-23	2.07139e-21
KCNH1	27.2209	-5.21295	0.531592	-9.80628	1.05793e-22	2.41584e-21
RNF103-CHMP3	24.8535	-3.75559	0.383067	-9.804	1.08215e-22	2.4673e-21
TSSK2	24.2988	-3.70015	0.377412	-9.80402	1.08194e-22	2.4673e-21
ODF2-AS1	40.0779	-7.23428	0.738326	-9.79822	1.1459e-22	2.61063e-21
CENPCP1	21.2511	-3.96631	0.404912	-9.79548	1.17732e-22	2.68013e-21
SLC47A2	24.369	-3.73406	0.381481	-9.78832	1.26378e-22	2.87472e-21
CCAR2	2499.61	-0.669875	0.068498	-9.77948	1.37914e-22	3.13468e-21
ADGRV1	40.5836	-2.62696	0.268719	-9.77587	1.42922e-22	3.24598e-21
LIX1	50.2452	-7.24299	0.741072	-9.77367	1.46058e-22	3.31465e-21
OLFML1	27.7539	-6.08959	0.623686	-9.76388	1.60887e-22	3.64836e-21
LOC101927131	35.1348	-5.73716	0.587638	-9.76307	1.62166e-22	3.6745e-21
SRR	135.071	-1.91867	0.196646	-9.75697	1.72216e-22	3.89921e-21
CPVL-AS2	29.3227	-5.95268	0.610349	-9.75291	1.79262e-22	4.05561e-21
AANAT	25.4053	-4.55088	0.466839	-9.74827	1.87632e-22	4.24169e-21
LRIG2-DT	25.0938	-3.0542	0.313518	-9.74171	2.00159e-22	4.5214e-21
TATDN1P1	36.6199	-7.11902	0.730949	-9.73942	2.0472e-22	4.62086e-21
WASHC5-AS1	37.3785	-7.1616	0.735472	-9.73742	2.08785e-22	4.709e-21
TFAP2E	138.253	-1.38595	0.142429	-9.73083	2.22765e-22	5.02043e-21
[truncated: 8,956 more rows]

## Sheet: Notes
Sheet	Description
[truncated: 5 more rows]
